# Supplementary material for: Enhancement of single upconversion nanoparticle imaging by topologically segregated core-shell structure with inward energy migration
Source: Nat Commun. 2022 Oct 7;13:5927. doi: 10.1038/s41467-022-33660-8 (PMC9546905; doi:10.1038/s41467-022-33660-8)
Supplement: Supplementary file 7 — Source Data [file 41467_2022_33660_MOESM7_ESM.zip]

Archive with 14 entries (14 files):
- source data-220904/Figure 2.xlsx
- source data-220904/Figure 3.xlsx
- source data-220904/Figure 5.xlsx
- source data-220904/Figure 6.xlsx
- source data-220904/Supplymentary Figure 10.xlsx
- source data-220904/Supplymentary Figure 12.xlsx
- source data-220904/Supplymentary Figure 13.xlsx
- source data-220904/Supplymentary Figure 14.xlsx
- source data-220904/Supplymentary Figure 19.xlsx
- source data-220904/Supplymentary Figure 20.xlsx
- source data-220904/Supplymentary Figure 22.xlsx
- source data-220904/Supplymentary Figure 4.xlsx
- source data-220904/Supplymentary Figure 6.xlsx
- source data-220904/Supplymentary Figure 8.xlsx
