# Supplementary material for: Enhancement of single upconversion nanoparticle imaging by topologically segregated core-shell structure with inward energy migration
Source: Nat Commun. 2022 Oct 7;13:5927. doi: 10.1038/s41467-022-33660-8 (PMC9546905; doi:10.1038/s41467-022-33660-8)
Supplement: Supplementary file 7 — Source Data [file 41467_2022_33660_MOESM7_ESM.zip › source data-220904/Figure 2.xlsx]

## Sheet: 2e
2θ(degree)	inside-out Yb@Lu0.8Er0.2@Lu	local Yb0.5Lu0.4Er0.1@Lu	outside-in Lu0.8Er0.2@Yb@Lu
10.0021	375	375	384
10.0223	378	378	416
10.0426	419	419	396
10.0628	443	443	420
10.0831	423	423	411
10.1033	432	432	429
10.1236	425	425	381
10.1438	390	390	401
10.164	418	418	390
10.1843	418	418	406
10.2045	405	405	427
10.2248	437	437	443
10.245	384	384	420
10.2653	391	391	415
10.2855	417	417	439
10.3057	442	442	416
10.326	442	442	413
10.3462	456	456	445
10.3665	413	413	430
10.3867	404	404	433
10.407	456	456	401
10.4272	391	391	410
10.4474	410	410	428
10.4677	420	420	459
10.4879	425	425	428
10.5082	364	364	447
10.5284	453	453	414
10.5487	442	442	425
10.5689	391	391	414
10.5892	442	442	403
10.6094	413	413	390
10.6296	429	429	414
10.6499	445	445	374
10.6701	370	370	403
10.6904	431	431	362
10.7106	424	424	406
10.7309	375	375	397
10.7511	383	383	389
10.7713	391	391	395
10.7916	408	408	378
10.8118	406	406	402
10.8321	442	442	381
10.8523	403	403	430
10.8726	409	409	412
10.8928	413	413	395
10.913	413	413	403
10.9333	399	399	433
10.9535	422	422	404
10.9738	390	390	406
10.994	401	401	395
11.0143	414	414	413
11.0345	389	389	405
11.0547	381	381	382
11.075	410	410	391
11.0952	384	384	393
11.1155	379	379	377
11.1357	372	372	374
11.156	416	416	386
11.1762	455	455	414
11.1964	428	428	389
11.2167	380	380	418
11.2369	397	397	365
11.2572	392	392	376
11.2774	365	365	373
11.2977	389	389	426
11.3179	387	387	401
11.3382	402	402	368
11.3584	371	371	371
11.3786	377	377	368
11.3989	415	415	409
11.4191	417	417	393
11.4394	385	385	387
11.4596	358	358	389
11.4799	387	387	391
11.5001	406	406	391
11.5203	403	403	405
11.5406	386	386	386
11.5608	383	383	373
11.5811	428	428	388
11.6013	383	383	401
11.6215	407	407	419
11.6418	421	421	395
11.662	380	380	406
11.6823	404	404	386
11.7025	386	386	403
11.7228	392	392	371
11.743	385	385	345
11.7632	388	388	384
11.7835	394	394	372
11.8037	396	396	373
11.824	405	405	456
11.8442	385	385	376
11.8645	408	408	360
11.8847	361	361	364
11.9049	365	365	405
11.9252	411	411	394
11.9454	405	405	421
11.9657	374	374	363
11.9859	382	382	399
12.0062	370	370	397
12.0264	353	353	351
12.0467	398	398	346
12.0669	411	411	374
12.0871	371	371	388
12.1074	406	406	365
12.1276	406	406	365
12.1479	402	402	347
12.1681	405	405	396
12.1884	394	394	423
12.2086	392	392	373
12.2288	367	367	402
12.2491	409	409	375
12.2693	386	386	393
12.2896	373	373	384
12.3098	390	390	378
12.3301	403	403	414
12.3503	372	372	414
12.3705	394	394	353
12.3908	419	419	402
12.411	360	360	380
12.4313	408	408	337
12.4515	380	380	349
12.4718	402	402	369
12.492	422	422	368
12.5122	434	434	378
12.5325	410	410	372
12.5527	423	423	390
12.573	399	399	360
12.5932	342	342	362
12.6135	406	406	405
12.6337	390	390	364
12.654	370	370	378
12.6742	340	340	383
12.6944	378	378	362
12.7147	367	367	362
12.7349	386	386	374
12.7552	373	373	375
12.7754	412	412	368
12.7957	406	406	373
12.8159	418	418	346
12.8361	381	381	403
12.8564	380	380	436
12.8766	378	378	366
12.8969	396	396	383
12.9171	386	386	418
12.9374	401	401	380
12.9576	380	380	369
12.9778	400	400	359
12.9981	348	348	378
13.0183	338	338	389
13.0386	343	343	360
13.0588	382	382	402
13.0791	330	330	370
13.0993	386	386	355
13.1195	363	363	379
13.1398	406	406	405
13.16	404	404	371
13.1803	365	365	371
13.2005	386	386	339
13.2208	342	342	375
13.241	395	395	367
13.2612	342	342	380
13.2815	342	342	360
13.3017	401	401	361
13.322	367	367	377
13.3422	411	411	360
13.3625	378	378	376
13.3827	412	412	395
13.403	353	353	338
13.4232	401	401	391
13.4434	338	338	340
13.4637	370	370	352
13.4839	359	359	360
13.5042	359	359	393
13.5244	376	376	380
13.5447	381	381	362
13.5649	395	395	342
13.5851	377	377	353
13.6054	361	361	373
13.6256	354	354	393
13.6459	350	350	365
13.6661	368	368	361
13.6863	392	392	347
13.7066	398	398	366
13.7268	388	388	351
13.7471	365	365	366
13.7673	378	378	336
13.7876	396	396	351
13.8078	364	364	355
13.828	383	383	381
13.8483	370	370	380
13.8685	362	362	392
13.8888	384	384	335
13.909	334	334	366
13.9293	401	401	367
13.9495	347	347	332
13.9697	400	400	359
13.99	346	346	348
14.0102	410	410	317
14.0305	362	362	334
14.0507	375	375	344
14.071	387	387	387
14.0912	315	315	384
14.1115	394	394	349
14.1317	377	377	379
14.1519	398	398	375
14.1722	381	381	363
14.1924	363	363	340
14.2127	354	354	364
14.2329	368	368	349
14.2532	375	375	349
14.2734	361	361	355
14.2936	393	393	362
14.3139	380	380	338
14.3341	355	355	351
14.3544	366	366	347
14.3746	368	368	343
14.3949	401	401	351
14.4151	378	378	386
14.4353	358	358	371
14.4556	394	394	338
14.4758	374	374	352
14.4961	396	396	349
14.5163	355	355	361
14.5366	393	393	337
14.5568	382	382	325
14.577	349	349	347
14.5973	361	361	342
14.6175	383	383	379
14.6378	409	409	346
14.658	358	358	367
14.6783	368	368	376
14.6985	386	386	389
14.7188	341	341	358
14.739	352	352	351
14.7592	391	391	377
14.7795	376	376	381
14.7997	343	343	355
14.82	394	394	366
14.8402	342	342	359
14.8605	385	385	360
14.8807	390	390	372
14.9009	353	353	370
14.9212	378	378	347
14.9414	351	351	368
14.9617	360	360	333
14.9819	368	368	354
15.0022	339	339	362
15.0224	396	396	340
15.0426	351	351	339
15.0629	391	391	371
15.0831	391	391	336
15.1034	396	396	345
15.1236	398	398	344
15.1439	330	330	355
15.1641	373	373	368
15.1843	374	374	383
15.2046	398	398	368
15.2248	363	363	379
15.2451	327	327	354
15.2653	357	357	376
15.2856	367	367	364
15.3058	360	360	348
15.326	379	379	347
15.3463	367	367	393
15.3665	405	405	359
15.3868	382	382	360
15.407	342	342	385
15.4273	379	379	386
15.4475	376	376	360
15.4678	378	378	374
15.488	374	374	376
15.5082	361	361	351
15.5285	388	388	399
15.5487	404	404	331
15.569	376	376	341
15.5892	349	349	342
15.6095	338	338	353
15.6297	366	366	365
15.6499	348	348	354
15.6702	400	400	398
15.6904	374	374	411
15.7107	338	338	401
15.7309	389	389	395
15.7512	363	363	355
15.7714	384	384	343
15.7916	365	365	346
15.8119	421	421	362
15.8321	384	384	355
15.8524	388	388	379
15.8726	401	401	343
15.8928	382	382	357
15.9131	407	407	397
15.9333	377	377	368
15.9536	386	386	392
15.9738	387	387	396
15.9941	382	382	379
16.0143	378	378	347
16.0345	416	416	336
16.0548	420	420	414
16.075	356	356	375
16.0953	365	365	390
16.1155	386	386	365
16.1358	372	372	394
16.156	385	385	369
16.1763	393	393	418
16.1965	381	381	387
16.2167	419	419	379
16.237	394	394	401
16.2572	414	414	399
16.2775	394	394	394
16.2977	410	410	396
16.318	408	408	435
16.3382	406	406	434
16.3584	375	375	408
16.3787	437	437	400
16.3989	400	400	397
16.4192	412	412	431
16.4394	406	406	400
16.4597	378	378	403
16.4799	396	396	376
16.5002	386	386	413
16.5204	432	432	439
16.5406	411	411	435
16.5609	429	429	450
16.5811	419	419	437
16.6014	458	458	488
16.6216	452	452	466
16.6419	485	485	494
16.6621	492	492	543
16.6823	462	462	513
16.7026	539	539	515
16.7228	535	535	561
16.7431	556	556	586
16.7633	512	512	622
16.7836	600	600	673
16.8038	564	564	683
16.824	584	584	686
16.8443	611	611	729
16.8645	660	660	811
16.8848	601	601	807
16.905	622	622	811
16.9252	681	681	852
16.9455	697	697	907
16.9657	752	752	844
16.986	691	691	964
17.0062	712	712	1001
17.0265	774	774	873
17.0467	699	699	927
17.0669	717	717	949
17.0872	736	736	913
17.1074	767	767	953
17.1277	741	741	891
17.1479	724	724	974
17.1682	736	736	941
17.1884	709	709	848
17.2087	678	678	845
17.2289	656	656	821
17.2491	657	657	818
17.2694	680	680	786
17.2896	610	610	767
17.3099	603	603	752
17.3301	640	640	768
17.3504	580	580	724
17.3706	624	624	667
17.3908	549	549	686
17.4111	569	569	651
17.4313	522	522	591
17.4516	509	509	598
17.4718	483	483	565
17.4921	514	514	548
17.5123	462	462	531
17.5325	457	457	485
17.5528	472	472	506
17.573	473	473	442
17.5933	402	402	475
17.6135	490	490	463
17.6338	436	436	445
17.654	426	426	389
17.6743	426	426	465
17.6945	385	385	425
17.7147	420	420	453
17.735	375	375	418
17.7552	449	449	383
17.7755	384	384	429
17.7957	426	426	399
17.816	422	422	388
17.8362	427	427	416
17.8564	419	419	376
17.8767	399	399	396
17.8969	356	356	399
17.9172	375	375	396
17.9374	421	421	395
17.9577	389	389	405
17.9779	422	422	449
17.9981	379	379	379
18.0184	381	381	387
18.0386	395	395	407
18.0589	388	388	382
18.0791	375	375	429
18.0994	396	396	394
18.1196	391	391	369
18.1398	403	403	370
18.1601	350	350	404
18.1803	404	404	429
18.2006	419	419	406
18.2208	411	411	399
18.2411	384	384	425
18.2613	403	403	368
18.2815	393	393	364
18.3018	383	383	372
18.322	400	400	416
18.3423	376	376	403
18.3625	400	400	374
18.3828	401	401	407
18.403	396	396	358
18.4232	371	371	386
18.4435	434	434	394
18.4637	406	406	411
18.484	387	387	380
18.5042	376	376	371
18.5245	371	371	353
18.5447	391	391	389
18.5649	372	372	367
18.5852	416	416	373
18.6054	403	403	394
18.6257	399	399	371
18.6459	374	374	349
18.6662	369	369	349
18.6864	419	419	376
18.7066	363	363	374
18.7269	363	363	331
18.7471	369	369	416
18.7674	372	372	348
18.7876	392	392	342
18.8079	404	404	364
18.8281	367	367	365
18.8483	394	394	368
18.8686	415	415	367
18.8888	403	403	387
18.9091	353	353	415
18.9293	400	400	371
18.9496	387	387	362
18.9698	400	400	377
18.9901	379	379	356
19.0103	404	404	373
19.0305	396	396	352
19.0508	427	427	377
19.071	385	385	387
19.0913	420	420	364
19.1115	361	361	384
19.1318	368	368	347
19.152	400	400	363
19.1722	391	391	377
19.1925	406	406	365
19.2127	428	428	382
19.233	383	383	379
19.2532	347	347	357
19.2735	363	363	392
19.2937	406	406	369
19.3139	372	372	396
19.3342	371	371	372
19.3544	388	388	360
19.3747	411	411	366
19.3949	400	400	348
19.4152	368	368	350
19.4354	384	384	333
19.4556	335	335	358
19.4759	367	367	347
19.4961	382	382	391
19.5164	341	341	353
19.5366	405	405	344
19.5569	371	371	348
19.5771	366	366	345
19.5973	397	397	344
19.6176	363	363	367
19.6378	365	365	376
19.6581	401	401	369
19.6783	412	412	351
19.6986	361	361	337
19.7188	378	378	400
19.739	396	396	381
19.7593	388	388	352
19.7795	348	348	335
19.7998	403	403	347
19.82	371	371	370
19.8403	357	357	368
19.8605	390	390	363
19.8807	376	376	336
19.901	377	377	337
19.9212	349	349	391
19.9415	399	399	384
19.9617	401	401	365
19.982	381	381	327
20.0022	389	389	380
20.0224	367	367	363
20.0427	380	380	358
20.0629	376	376	375
20.0832	374	374	340
20.1034	358	358	373
20.1237	358	358	348
20.1439	381	381	336
20.1641	348	348	364
20.1844	396	396	389
20.2046	357	357	364
20.2249	341	341	362
20.2451	356	356	406
20.2654	359	359	330
20.2856	383	383	372
20.3059	370	370	353
20.3261	385	385	389
20.3463	352	352	365
20.3666	357	357	387
20.3868	373	373	373
20.4071	368	368	353
20.4273	397	397	339
20.4476	368	368	334
20.4678	369	369	365
20.488	384	384	349
20.5083	371	371	355
20.5285	368	368	376
20.5488	381	381	398
20.569	373	373	386
20.5893	368	368	350
20.6095	364	364	367
20.6298	370	370	396
20.65	370	370	359
20.6702	357	357	389
20.6905	371	371	346
20.7107	358	358	389
20.731	377	377	377
20.7512	381	381	365
20.7715	342	342	353
20.7917	353	353	380
20.8119	401	401	361
20.8322	342	342	350
20.8524	363	363	348
20.8727	377	377	345
20.8929	393	393	380
20.9132	394	394	316
20.9334	375	375	357
20.9536	381	381	366
20.9739	370	370	364
20.9941	353	353	368
21.0144	382	382	376
21.0346	395	395	375
21.0548	354	354	387
21.0751	400	400	365
21.0953	367	367	380
21.1156	391	391	388
21.1358	315	315	323
21.1561	362	362	356
21.1763	375	375	379
21.1965	410	410	358
21.2168	375	375	355
21.237	340	340	399
21.2573	359	359	333
21.2775	365	365	357
21.2978	336	336	354
21.318	364	364	366
21.3383	399	399	377
21.3585	406	406	356
21.3787	391	391	353
21.399	415	415	367
21.4192	344	344	360
21.4395	391	391	364
21.4597	367	367	362
21.48	363	363	361
21.5002	369	369	363
21.5204	391	391	374
21.5407	370	370	404
21.5609	384	384	347
21.5812	377	377	341
21.6014	388	388	379
21.6217	380	380	337
21.6419	394	394	369
21.6621	369	369	363
21.6824	380	380	342
21.7026	344	344	333
21.7229	381	381	341
21.7431	385	385	351
21.7634	394	394	382
21.7836	404	404	351
21.8039	367	367	337
21.8241	345	345	349
21.8443	335	335	356
21.8646	401	401	351
21.8848	344	344	338
21.9051	386	386	374
21.9253	365	365	344
21.9456	392	392	355
21.9658	402	402	340
21.986	361	361	371
22.0063	348	348	382
22.0265	394	394	334
22.0468	346	346	361
22.067	389	389	329
22.0873	350	350	335
22.1075	344	344	322
22.1277	313	313	382
22.148	392	392	367
22.1682	370	370	349
22.1885	349	349	351
22.2087	412	412	356
22.229	390	390	365
22.2492	382	382	360
22.2694	336	336	357
22.2897	383	383	397
22.3099	413	413	359
22.3302	337	337	365
22.3504	335	335	346
22.3707	370	370	361
22.3909	366	366	350
22.4111	381	381	358
22.4314	379	379	376
22.4516	402	402	378
22.4719	398	398	348
22.4921	328	328	351
22.5124	385	385	367
22.5326	383	383	369
22.5528	395	395	353
22.5731	396	396	359
22.5933	334	334	329
22.6136	365	365	350
22.6338	371	371	383
22.6541	365	365	321
22.6743	372	372	346
22.6945	354	354	373
22.7148	397	397	344
22.735	397	397	359
22.7553	366	366	342
22.7755	377	377	377
22.7958	390	390	387
22.816	364	364	349
22.8362	378	378	351
22.8565	365	365	360
22.8767	371	371	346
22.897	381	381	374
22.9172	382	382	379
22.9375	368	368	364
22.9577	347	347	352
22.9779	353	353	363
22.9982	318	318	354
23.0184	391	391	384
23.0387	340	340	366
23.0589	391	391	377
23.0792	349	349	358
23.0994	381	381	335
23.1197	399	399	345
23.1399	370	370	359
23.1601	378	378	344
23.1804	354	354	354
23.2006	367	367	364
23.2209	418	418	346
23.2411	385	385	343
23.2614	418	418	337
23.2816	350	350	392
23.3018	364	364	358
23.3221	369	369	373
23.3423	376	376	363
23.3626	342	342	352
23.3828	401	401	352
23.4031	396	396	355
23.4233	372	372	356
23.4435	420	420	373
23.4638	392	392	341
23.484	355	355	367
23.5043	376	376	364
23.5245	357	357	376
23.5448	395	395	365
23.565	368	368	365
23.5852	358	358	356
23.6055	402	402	334
23.6257	410	410	329
23.646	373	373	378
23.6662	388	388	363
23.6865	361	361	342
23.7067	352	352	374
23.7269	389	389	375
23.7472	369	369	369
23.7674	373	373	347
23.7877	400	400	360
23.8079	396	396	402
23.8282	395	395	335
23.8484	392	392	367
23.8686	374	374	333
23.8889	388	388	363
23.9091	398	398	373
23.9294	350	350	338
23.9496	386	386	375
23.9699	401	401	372
23.9901	358	358	363
24.0103	338	338	359
24.0306	368	368	353
24.0508	360	360	353
24.0711	381	381	340
24.0913	397	397	384
24.1116	361	361	371
24.1318	392	392	350
24.152	350	350	347
24.1723	380	380	370
24.1925	367	367	387
24.2128	344	344	365
24.233	350	350	320
24.2533	361	361	365
24.2735	367	367	352
24.2937	407	407	366
24.314	370	370	383
24.3342	366	366	356
24.3545	402	402	323
24.3747	382	382	359
24.395	394	394	361
24.4152	334	334	358
24.4354	361	361	355
24.4557	351	351	336
24.4759	358	358	334
24.4962	380	380	316
24.5164	354	354	373
24.5367	325	325	353
24.5569	390	390	330
24.5772	424	424	340
24.5974	361	361	345
24.6176	377	377	331
24.6379	362	362	360
24.6581	377	377	356
24.6784	404	404	394
24.6986	367	367	353
24.7189	365	365	363
24.7391	386	386	342
24.7594	403	403	304
24.7796	344	344	346
24.7998	368	368	333
24.8201	386	386	377
24.8403	376	376	365
24.8606	353	353	349
24.8808	377	377	370
24.9011	405	405	370
24.9213	388	388	351
24.9415	358	358	374
24.9618	383	383	348
24.982	372	372	370
25.0023	384	384	388
25.0225	359	359	338
25.0428	402	402	355
25.063	400	400	356
25.0832	381	381	387
25.1035	407	407	335
25.1237	427	427	359
25.144	438	438	363
25.1642	411	411	342
25.1844	378	378	362
25.2047	389	389	387
25.2249	396	396	343
25.2452	415	415	365
25.2654	396	396	365
25.2857	430	430	344
25.3059	440	440	361
25.3261	416	416	377
25.3464	426	426	366
25.3666	434	434	379
25.3869	394	394	408
25.4071	416	416	344
25.4274	459	459	359
25.4476	411	411	379
25.4678	400	400	375
25.4881	399	399	386
25.5083	458	458	409
25.5286	415	415	378
25.5488	434	434	380
25.5691	408	408	379
25.5893	465	465	409
25.6096	444	444	372
25.6298	408	408	406
25.65	443	443	385
25.6703	442	442	383
25.6905	391	391	378
25.7108	444	444	396
25.731	417	417	440
25.7513	448	448	411
25.7715	450	450	386
25.7917	428	428	408
25.812	457	457	413
25.8322	425	425	387
25.8525	442	442	366
25.8727	413	413	404
25.893	449	449	360
25.9132	419	419	381
25.9335	433	433	388
25.9537	448	448	381
25.9739	407	407	391
25.9942	423	423	382
26.0144	403	403	383
26.0347	341	341	350
26.0549	409	409	402
26.0752	392	392	365
26.0954	375	375	366
26.1156	401	401	367
26.1359	405	405	370
26.1561	404	404	370
26.1764	334	334	363
26.1966	371	371	339
26.2169	373	373	378
26.2371	369	369	365
26.2573	384	384	342
26.2776	360	360	357
26.2978	365	365	412
26.3181	399	399	358
26.3383	366	366	353
26.3586	380	380	363
26.3788	373	373	347
26.399	372	372	348
26.4193	401	401	362
26.4395	409	409	359
26.4598	337	337	354
26.48	377	377	317
26.5003	344	344	334
26.5205	384	384	329
26.5407	359	359	365
26.561	390	390	326
26.5812	385	385	346
26.6015	331	331	354
26.6217	325	325	325
26.642	385	385	351
26.6622	363	363	358
26.6824	391	391	332
26.7027	376	376	368
26.7229	347	347	344
26.7432	395	395	366
26.7634	403	403	382
26.7837	349	349	350
26.8039	404	404	357
26.8241	373	373	342
26.8444	357	357	341
26.8646	363	363	298
26.8849	369	369	344
26.9051	364	364	341
26.9254	337	337	317
26.9456	383	383	316
26.9658	385	385	324
26.9861	349	349	332
27.0063	346	346	307
27.0266	351	351	331
27.0468	335	335	345
27.0671	352	352	334
27.0873	357	357	381
27.1075	328	328	334
27.1278	363	363	295
27.148	359	359	325
27.1683	374	374	359
27.1885	342	342	357
27.2088	351	351	320
27.229	344	344	379
27.2492	346	346	331
27.2695	370	370	356
27.2897	376	376	342
27.31	361	361	320
27.3302	337	337	326
27.3505	350	350	318
27.3707	314	314	336
27.391	320	320	334
27.4112	355	355	317
27.4314	341	341	343
27.4517	336	336	339
27.4719	341	341	325
27.4922	369	369	337
27.5124	374	374	364
27.5327	316	316	356
27.5529	339	339	362
27.5731	337	337	356
27.5934	350	350	337
27.6136	329	329	330
27.6339	338	338	370
27.6541	333	333	327
27.6744	331	331	361
27.6946	342	342	349
27.7148	341	341	308
27.7351	342	342	332
27.7553	342	342	325
27.7756	323	323	338
27.7958	330	330	320
27.8161	347	347	328
27.8363	382	382	364
27.8565	350	350	333
27.8768	360	360	334
27.897	348	348	346
27.9173	350	350	345
27.9375	360	360	357
27.9578	332	332	333
27.978	309	309	341
27.9982	334	334	305
28.0185	337	337	357
28.0387	315	315	342
28.059	330	330	340
28.0792	342	342	318
28.0995	355	355	336
28.1197	335	335	341
28.1399	318	318	326
28.1602	319	319	339
28.1804	347	347	333
28.2007	347	347	358
28.2209	352	352	361
28.2412	370	370	331
28.2614	362	362	337
28.2816	314	314	327
28.3019	352	352	354
28.3221	341	341	346
28.3424	328	328	340
28.3626	366	366	352
28.3829	346	346	344
28.4031	325	325	326
28.4233	336	336	336
28.4436	347	347	353
28.4638	351	351	330
28.4841	347	347	324
28.5043	330	330	360
28.5246	333	333	321
28.5448	338	338	320
28.565	343	343	329
28.5853	333	333	334
28.6055	351	351	305
28.6258	333	333	353
28.646	332	332	341
28.6663	360	360	331
28.6865	359	359	343
28.7068	321	321	325
28.727	331	331	357
28.7472	329	329	365
28.7675	364	364	317
28.7877	335	335	337
28.808	326	326	337
28.8282	351	351	384
28.8485	301	301	351
28.8687	364	364	339
28.8889	367	367	374
28.9092	331	331	333
28.9294	342	342	332
28.9497	365	365	326
28.9699	329	329	364
28.9902	340	340	316
29.0104	325	325	360
29.0307	321	321	331
29.0509	332	332	321
29.0711	320	320	315
29.0914	352	352	373
29.1116	346	346	340
29.1319	360	360	373
29.1521	358	358	369
29.1724	332	332	305
29.1926	332	332	346
29.2128	355	355	378
29.2331	361	361	352
29.2533	389	389	386
29.2736	355	355	347
29.2938	369	369	336
29.3141	386	386	355
29.3343	371	371	385
29.3545	353	353	384
29.3748	354	354	410
29.395	360	360	346
29.4153	376	376	360
29.4355	432	432	448
29.4557	390	390	398
29.476	377	377	430
29.4962	412	412	431
29.5165	415	415	415
29.5367	403	403	465
29.557	408	408	454
29.5772	452	452	450
29.5974	446	446	495
29.6177	470	470	494
29.6379	453	453	509
29.6582	459	459	575
29.6784	520	520	574
29.6987	522	522	611
29.7189	499	499	595
29.7392	460	460	605
29.7594	535	535	611
29.7796	545	545	641
29.7999	544	544	639
29.8201	595	595	711
29.8404	578	578	745
29.8606	638	638	682
29.8809	531	531	732
29.9011	574	574	715
29.9213	543	543	698
29.9416	604	604	783
29.9618	551	551	784
29.9821	636	636	763
30.0023	613	613	718
30.0226	606	606	733
30.0428	595	595	765
30.0631	577	577	756
30.0833	578	578	658
30.1035	512	512	626
30.1238	550	550	694
30.144	520	520	659
30.1643	523	523	612
30.1845	541	541	660
30.2048	527	527	627
30.225	483	483	594
30.2452	474	474	566
30.2655	462	462	591
30.2857	441	441	525
30.306	483	483	562
30.3262	430	430	523
30.3465	408	408	545
30.3667	429	429	511
30.3869	466	466	500
30.4072	393	393	495
30.4274	442	442	524
30.4477	479	479	533
30.4679	411	411	456
30.4882	408	408	511
30.5084	438	438	466
30.5286	430	430	550
30.5489	483	483	493
30.5691	484	484	508
30.5894	507	507	552
30.6096	524	524	590
30.6299	530	530	621
30.6501	487	487	651
30.6703	576	576	690
30.6906	590	590	695
30.7108	582	582	700
30.7311	531	531	744
30.7513	609	609	741
30.7716	583	583	790
30.7918	615	615	881
30.812	666	666	813
30.8323	655	655	835
30.8525	606	606	888
30.8728	652	652	875
30.893	687	687	910
30.9133	689	689	949
30.9335	709	709	936
30.9537	721	721	952
30.974	712	712	899
30.9942	667	667	936
31.0145	656	656	949
31.0347	670	670	934
31.055	635	635	880
31.0752	629	629	893
31.0954	615	615	851
31.1157	594	594	867
31.1359	597	597	773
31.1562	555	555	810
31.1764	590	590	763
31.1967	535	535	729
31.2169	542	542	710
31.2371	498	498	656
31.2574	458	458	633
31.2776	486	486	558
31.2979	455	455	569
31.3181	447	447	536
31.3384	436	436	553
31.3586	413	413	505
31.3788	398	398	522
31.3991	371	371	452
31.4193	368	368	450
31.4396	346	346	377
31.4598	343	343	423
31.4801	360	360	389
31.5003	341	341	386
31.5206	348	348	378
31.5408	345	345	336
31.561	356	356	333
31.5813	318	318	321
31.6015	336	336	338
31.6218	323	323	359
31.642	312	312	347
31.6623	332	332	339
31.6825	315	315	353
31.7027	316	316	338
31.723	324	324	349
31.7432	315	315	321
31.7635	320	320	337
31.7837	326	326	349
31.804	307	307	323
31.8242	316	316	303
31.8444	341	341	336
31.8647	308	308	310
31.8849	306	306	300
31.9052	289	289	318
31.9254	323	323	294
31.9457	315	315	296
31.9659	292	292	302
31.9861	290	290	332
32.0064	301	301	329
32.0266	296	296	329
32.0469	299	299	296
32.0671	299	299	301
32.0874	318	318	312
32.1076	290	290	289
32.1279	291	291	284
32.1481	315	315	295
32.1683	269	269	307
32.1886	300	300	301
32.2088	303	303	293
32.2291	269	269	297
32.2493	303	303	311
32.2696	316	316	305
32.2898	300	300	337
32.31	310	310	276
32.3303	315	315	286
32.3505	278	278	295
32.3708	250	250	291
32.391	256	256	283
32.4113	267	267	291
32.4315	263	263	287
32.4517	300	300	281
32.472	270	270	289
32.4922	325	325	273
32.5125	286	286	300
32.5327	277	277	293
32.553	307	307	268
32.5732	294	294	249
32.5934	256	256	280
32.6137	263	263	306
32.6339	276	276	276
32.6542	310	310	298
32.6744	279	279	287
32.6947	291	291	278
32.7149	309	309	283
32.7351	277	277	290
32.7554	287	287	300
32.7756	287	287	296
32.7959	286	286	320
32.8161	280	280	239
32.8364	282	282	289
32.8566	278	278	263
32.8768	272	272	314
32.8971	284	284	264
32.9173	269	269	241
32.9376	246	246	297
32.9578	253	253	277
32.9781	308	308	281
32.9983	265	265	275
33.0185	287	287	298
33.0388	290	290	271
33.059	252	252	260
33.0793	282	282	253
33.0995	291	291	262
33.1198	275	275	269
33.14	293	293	255
33.1602	282	282	287
33.1805	264	264	296
33.2007	250	250	262
33.221	278	278	285
33.2412	249	249	250
33.2615	282	282	283
33.2817	262	262	233
33.3019	287	287	259
33.3222	283	283	275
33.3424	250	250	252
33.3627	303	303	285
33.3829	253	253	268
33.4032	299	299	253
33.4234	276	276	267
33.4436	289	289	268
33.4639	261	261	249
33.4841	249	249	280
33.5044	287	287	256
33.5246	254	254	250
33.5449	255	255	268
33.5651	262	262	248
33.5853	232	232	276
33.6056	263	263	241
33.6258	246	246	249
33.6461	260	260	250
33.6663	249	249	285
33.6866	256	256	267
33.7068	262	262	272
33.727	285	285	261
33.7473	243	243	239
33.7675	265	265	243
33.7878	257	257	251
33.808	283	283	257
33.8283	256	256	234
33.8485	275	275	221
33.8688	280	280	240
33.889	249	249	271
33.9092	245	245	232
33.9295	258	258	271
33.9497	258	258	285
33.97	267	267	287
33.9902	272	272	271
34.0105	242	242	228
34.0307	272	272	238
34.0509	270	270	279
34.0712	257	257	258
34.0914	248	248	265
34.1117	292	292	262
34.1319	304	304	276
34.1522	248	248	264
34.1724	277	277	269
34.1926	279	279	274
34.2129	277	277	258
34.2331	262	262	283
34.2534	274	274	248
34.2736	250	250	265
34.2939	282	282	270
34.3141	280	280	295
34.3344	258	258	283
34.3546	312	312	307
34.3748	263	263	298
34.3951	274	274	273
34.4153	257	257	286
34.4356	288	288	275
34.4558	263	263	267
34.4761	284	284	282
34.4963	276	276	325
34.5165	285	285	306
34.5368	305	305	318
34.557	294	294	338
34.5773	290	290	330
34.5975	269	269	315
34.6178	284	284	305
34.638	272	272	352
34.6582	287	287	329
34.6785	308	308	317
34.6987	307	307	306
34.719	279	279	328
34.7392	285	285	337
34.7595	298	298	314
34.7797	270	270	360
34.7999	305	305	358
34.8202	272	272	340
34.8404	293	293	338
34.8607	269	269	337
34.8809	298	298	312
34.9012	280	280	326
34.9214	285	285	296
34.9416	290	290	312
34.9619	248	248	296
34.9821	236	236	347
35.0024	286	286	306
35.0226	232	232	282
35.0429	259	259	300
35.0631	280	280	297
35.0833	270	270	244
35.1036	247	247	284
35.1238	287	287	273
35.1441	248	248	284
35.1643	244	244	265
35.1846	225	225	270
35.2048	249	249	261
35.2251	270	270	278
35.2453	252	252	242
35.2655	238	238	260
35.2858	238	238	254
35.306	260	260	251
35.3263	249	249	259
35.3465	258	258	259
35.3668	243	243	277
35.387	236	236	244
35.4072	219	219	255
35.4275	259	259	245
35.4477	256	256	244
35.468	225	225	221
35.4882	231	231	269
35.5085	218	218	256
35.5287	220	220	246
35.5489	223	223	232
35.5692	243	243	255
35.5894	226	226	228
35.6097	230	230	259
35.6299	233	233	235
35.6501	247	247	258
35.6704	260	260	223
35.6906	244	244	226
35.7109	226	226	221
35.7311	229	229	228
35.7514	246	246	229
35.7716	246	246	198
35.7918	242	242	240
35.8121	221	221	217
35.8323	242	242	222
35.8526	243	243	213
35.8728	238	238	236
35.8931	246	246	200
35.9133	236	236	211
35.9335	219	219	243
35.9538	238	238	225
35.974	222	222	216
35.9943	232	232	216
36.0145	211	211	219
36.0348	242	242	238
36.055	220	220	206
36.0753	253	253	212
36.0955	227	227	238
36.1157	204	204	212
36.136	192	192	211
36.1562	226	226	223
36.1765	235	235	204
36.1967	217	217	233
36.217	242	242	220
36.2372	214	214	222
36.2574	198	198	230
36.2777	244	244	223
36.2979	237	237	260
36.3182	210	210	189
36.3384	237	237	197
36.3587	194	194	230
36.3789	213	213	238
36.3991	220	220	213
36.4194	234	234	220
36.4396	233	233	218
36.4599	221	221	224
36.4801	224	224	203
36.5004	197	197	199
36.5206	231	231	203
36.5408	203	203	216
36.5611	224	224	211
36.5813	216	216	220
36.6016	230	230	197
36.6218	228	228	214
36.6421	218	218	217
36.6623	241	241	238
36.6825	212	212	208
36.7028	231	231	212
36.723	211	211	227
36.7433	196	196	194
36.7635	242	242	204
36.7838	222	222	232
36.804	224	224	233
36.8242	236	236	203
36.8445	221	221	208
36.8647	220	220	223
36.885	238	238	212
36.9052	235	235	205
36.9255	196	196	220
36.9457	226	226	228
36.966	206	206	223
36.9862	225	225	202
37.0064	226	226	218
37.0267	228	228	213
37.0469	226	226	226
37.0672	194	194	214
37.0874	193	193	197
37.1077	202	202	216
37.1279	224	224	177
37.1481	219	219	209
37.1684	214	214	194
37.1886	196	196	196
37.2089	211	211	221
37.2291	222	222	212
37.2494	185	185	197
37.2696	228	228	210
37.2899	220	220	217
37.3101	214	214	184
37.3303	210	210	201
37.3506	202	202	195
37.3708	203	203	219
37.3911	179	179	193
37.4113	225	225	222
37.4316	218	218	217
37.4518	197	197	221
37.472	193	193	196
37.4923	198	198	208
37.5125	207	207	208
37.5328	205	205	199
37.553	226	226	214
37.5733	230	230	205
37.5935	228	228	196
37.6137	205	205	233
37.634	222	222	159
37.6542	210	210	225
37.6745	223	223	198
37.6947	218	218	208
37.715	232	232	208
37.7352	214	214	210
37.7554	227	227	204
37.7757	208	208	212
37.7959	209	209	217
37.8162	212	212	191
37.8364	236	236	221
37.8567	225	225	233
37.8769	202	202	200
37.8971	202	202	199
37.9174	257	257	211
37.9376	194	194	224
37.9579	192	192	226
37.9781	216	216	181
37.9984	206	206	205
38.0186	211	211	195
38.0388	206	206	223
38.0591	212	212	218
38.0793	233	233	227
38.0996	191	191	204
38.1198	224	224	184
38.1401	192	192	210
38.1603	202	202	207
38.1805	206	206	214
38.2008	207	207	208
38.221	215	215	219
38.2413	209	209	188
38.2615	210	210	199
38.2818	227	227	229
38.302	229	229	210
38.3222	201	201	218
38.3425	215	215	192
38.3627	220	220	175
38.383	197	197	193
38.4032	213	213	210
38.4235	216	216	212
38.4437	202	202	230
38.4639	220	220	198
38.4842	219	219	235
38.5044	221	221	203
38.5247	233	233	203
38.5449	202	202	192
38.5652	191	191	207
38.5854	194	194	212
38.6056	211	211	215
38.6259	229	229	212
38.6461	212	212	222
38.6664	210	210	191
38.6866	226	226	217
38.7069	195	195	164
38.7271	215	215	185
38.7473	245	245	198
38.7676	190	190	221
38.7878	193	193	180
38.8081	205	205	223
38.8283	202	202	196
38.8486	223	223	202
38.8688	226	226	221
38.889	182	182	212
38.9093	228	228	206
38.9295	199	199	215
38.9498	216	216	191
38.97	217	217	221
38.9903	222	222	211
39.0105	224	224	193
39.0307	233	233	190
39.051	206	206	204
39.0712	199	199	196
39.0915	219	219	203
39.1117	216	216	232
39.132	209	209	217
39.1522	208	208	212
39.1725	197	197	208
39.1927	214	214	200
39.2129	226	226	207
39.2332	225	225	219
39.2534	207	207	205
39.2737	226	226	230
39.2939	206	206	197
39.3142	194	194	208
39.3344	239	239	226
39.3546	200	200	226
39.3749	191	191	216
39.3951	214	214	208
39.4154	217	217	207
39.4356	227	227	221
39.4559	247	247	245
39.4761	200	200	226
39.4963	211	211	236
39.5166	206	206	238
39.5368	224	224	254
39.5571	219	219	254
39.5773	255	255	228
39.5976	265	265	254
39.6178	241	241	238
39.638	246	246	268
39.6583	247	247	224
39.6785	223	223	271
39.6988	273	273	243
39.719	252	252	251
39.7393	254	254	285
39.7595	233	233	258
39.7797	216	216	288
39.8	262	262	255
39.8202	258	258	261
39.8405	265	265	267
39.8607	244	244	293
39.881	251	251	262
39.9012	235	235	294
39.9215	218	218	273
39.9417	248	248	258
39.9619	255	255	259
39.9822	232	232	272
40.0024	218	218	246
40.0227	250	250	272
40.0429	228	228	227
40.0632	229	229	239
40.0834	232	232	232
40.1036	218	218	262
40.1239	249	249	253
40.1441	234	234	229
40.1644	202	202	198
40.1846	231	231	263
40.2049	217	217	240
40.2251	212	212	231
40.2453	212	212	244
40.2656	219	219	221
40.2858	217	217	226
40.3061	237	237	217
40.3263	194	194	227
40.3466	196	196	219
40.3668	192	192	187
40.3871	221	221	221
40.4073	192	192	237
40.4275	215	215	180
40.4478	199	199	191
40.468	197	197	199
40.4883	187	187	180
40.5085	202	202	225
40.5288	198	198	203
40.549	199	199	176
40.5692	210	210	185
40.5895	206	206	203
40.6097	208	208	194
40.63	198	198	222
40.6502	196	196	193
40.6705	195	195	198
40.6907	199	199	187
40.7109	176	176	198
40.7312	188	188	185
40.7514	174	174	182
40.7717	187	187	186
40.7919	209	209	201
40.8122	180	180	211
40.8324	207	207	192
40.8526	194	194	201
40.8729	187	187	205
40.8931	196	196	218
40.9134	195	195	200
40.9336	181	181	194
40.9539	216	216	185
40.9741	193	193	189
40.9943	217	217	192
41.0146	185	185	195
41.0348	204	204	208
41.0551	183	183	201
41.0753	198	198	188
41.0956	221	221	210
41.1158	195	195	213
41.136	209	209	213
41.1563	198	198	196
41.1765	196	196	208
41.1968	210	210	193
41.217	190	190	205
41.2373	179	179	184
41.2575	171	171	209
41.2777	198	198	191
41.298	186	186	198
41.3182	200	200	201
41.3385	197	197	206
41.3587	205	205	207
41.379	201	201	204
41.3992	220	220	186
41.4194	197	197	197
41.4397	207	207	202
41.4599	201	201	180
41.4802	199	199	207
41.5004	208	208	179
41.5207	185	185	202
41.5409	194	194	183
41.5611	212	212	223
41.5814	225	225	199
41.6016	227	227	204
41.6219	197	197	186
41.6421	184	184	203
41.6624	194	194	229
41.6826	212	212	184
41.7028	199	199	203
41.7231	189	189	201
41.7433	191	191	185
41.7636	192	192	188
41.7838	198	198	195
41.8041	183	183	210
41.8243	198	198	187
41.8445	187	187	190
41.8648	234	234	206
41.885	216	216	205
41.9053	196	196	191
41.9255	213	213	185
41.9458	185	185	189
41.966	188	188	194
41.9862	210	210	206
42.0065	193	193	199
42.0267	179	179	201
42.047	203	203	222
42.0672	195	195	198
42.0875	198	198	203
42.1077	207	207	194
42.1279	223	223	203
42.1482	209	209	204
42.1684	227	227	196
42.1887	218	218	229
42.2089	204	204	200
42.2292	202	202	212
42.2494	192	192	203
42.2697	184	184	229
42.2899	197	197	210
42.3101	229	229	215
42.3304	205	205	194
42.3506	204	204	226
42.3709	215	215	205
42.3911	198	198	210
42.4114	221	221	212
42.4316	178	178	224
42.4518	210	210	212
42.4721	183	183	194
42.4923	208	208	198
42.5126	201	201	204
42.5328	192	192	225
42.5531	208	208	223
42.5733	215	215	212
42.5936	190	190	218
42.6138	219	219	214
42.634	213	213	223
42.6543	215	215	197
42.6745	222	222	212
42.6948	228	228	194
42.715	221	221	246
42.7353	202	202	202
42.7555	213	213	219
42.7757	210	210	219
42.796	201	201	218
42.8162	210	210	237
42.8365	202	202	248
42.8567	228	228	216
42.877	219	219	210
42.8972	238	238	267
42.9174	238	238	231
42.9377	206	206	218
42.9579	214	214	209
42.9782	221	221	224
42.9984	247	247	252
43.0187	214	214	250
43.0389	242	242	247
43.0591	213	213	238
43.0794	249	249	247
43.0996	232	232	264
43.1199	284	284	285
43.1401	289	289	251
43.1604	290	290	287
43.1806	267	267	309
43.2008	266	266	299
43.2211	315	315	323
43.2413	322	322	345
43.2616	349	349	352
43.2818	326	326	383
43.3021	381	381	380
43.3223	420	420	420
43.3425	414	414	444
43.3628	436	436	460
43.383	424	424	427
43.4033	431	431	499
43.4235	462	462	534
43.4438	511	511	511
43.464	530	530	607
43.4842	528	528	582
43.5045	563	563	605
43.5247	555	555	626
43.545	595	595	640
43.5652	607	607	641
43.5855	595	595	660
43.6057	593	593	669
43.626	613	613	709
43.6462	600	600	706
43.6664	591	591	737
43.6867	595	595	705
43.7069	614	614	678
43.7272	594	594	692
43.7474	644	644	694
43.7677	620	620	704
43.7879	603	603	716
43.8081	572	572	667
43.8284	528	528	670
43.8486	520	520	654
43.8689	536	536	636
43.8891	500	500	608
43.9094	498	498	585
43.9296	461	461	572
43.9498	438	438	534
43.9701	380	380	524
43.9903	438	438	520
44.0106	378	378	473
44.0308	369	369	411
44.051	382	382	408
44.0713	368	368	405
44.0915	318	318	389
44.1118	320	320	368
44.132	293	293	327
44.1523	298	298	295
44.1725	268	268	288
44.1927	279	279	290
44.213	232	232	293
44.2332	261	261	284
44.2535	287	287	253
44.2737	235	235	267
44.294	244	244	262
44.3142	210	210	228
44.3345	205	205	209
44.3547	224	224	223
44.3749	229	229	245
44.3952	214	214	255
44.4154	205	205	236
44.4357	212	212	233
44.4559	207	207	217
44.4762	225	225	202
44.4964	231	231	211
44.5166	214	214	221
44.5369	209	209	251
44.5571	199	199	239
44.5774	208	208	222
44.5976	215	215	219
44.6179	210	210	197
44.6381	190	190	186
44.6583	207	207	192
44.6786	229	229	191
44.6988	204	204	211
44.7191	205	205	201
44.7393	213	213	220
44.7596	217	217	205
44.7798	208	208	188
44.8	211	211	203
44.8203	204	204	194
44.8405	194	194	183
44.8608	195	195	204
44.881	193	193	187
44.9013	191	191	209
44.9215	177	177	196
44.9417	176	176	190
44.962	195	195	189
44.9822	200	200	198
45.0025	200	200	224
45.0227	187	187	200
45.043	209	209	199
45.0632	204	204	208
45.0834	183	183	190
45.1037	183	183	198
45.1239	190	190	245
45.1442	190	190	176
45.1644	210	210	207
45.1847	201	201	212
45.2049	193	193	169
45.2251	202	202	181
45.2454	173	173	169
45.2656	190	190	204
45.2859	185	185	192
45.3061	192	192	182
45.3264	200	200	201
45.3466	181	181	200
45.3669	201	201	182
45.3871	203	203	207
45.4073	192	192	185
45.4276	189	189	194
45.4478	182	182	190
45.4681	201	201	199
45.4883	195	195	187
45.5086	205	205	212
45.5288	163	163	178
45.549	185	185	200
45.5693	202	202	194
45.5895	186	186	164
45.6098	183	183	205
45.63	189	189	177
45.6503	206	206	196
45.6705	189	189	204
45.6908	194	194	170
45.711	183	183	198
45.7312	163	163	195
45.7515	184	184	213
45.7717	201	201	193
45.792	171	171	195
45.8122	207	207	170
45.8325	193	193	193
45.8527	185	185	188
45.8729	168	168	204
45.8932	169	169	179
45.9134	174	174	168
45.9337	193	193	199
45.9539	193	193	182
45.9742	198	198	206
45.9944	187	187	178
46.0146	184	184	152
46.0349	194	194	189
46.0551	165	165	198
46.0754	162	162	183
46.0956	178	178	194
46.1159	204	204	178
46.1361	190	190	187
46.1563	207	207	184
46.1766	189	189	177
46.1968	168	168	185
46.2171	176	176	189
46.2373	180	180	224
46.2576	186	186	191
46.2778	159	159	190
46.298	160	160	224
46.3183	220	220	212
46.3385	231	231	204
46.3588	210	210	196
46.379	193	193	232
46.3993	174	174	204
46.4195	190	190	203
46.4397	193	193	233
46.46	194	194	234
46.4802	212	212	225
46.5005	196	196	213
46.5207	195	195	226
46.541	202	202	215
46.5612	219	219	198
46.5814	173	173	227
46.6017	209	209	234
46.6219	170	170	243
46.6422	222	222	229
46.6624	210	210	230
46.6827	208	208	216
46.7029	211	211	204
46.7231	164	164	219
46.7434	185	185	214
46.7636	189	189	220
46.7839	229	229	218
46.8041	208	208	201
46.8244	224	224	210
46.8446	182	182	203
46.8648	208	208	233
46.8851	205	205	219
46.9053	199	199	222
46.9256	196	196	201
46.9458	198	198	210
46.9661	169	169	181
46.9863	196	196	208
47.0065	202	202	196
47.0268	188	188	187
47.047	165	165	220
47.0673	182	182	204
47.0875	171	171	186
47.1078	206	206	192
47.128	191	191	191
47.1482	186	186	213
47.1685	177	177	223
47.1887	190	190	205
47.209	171	171	178
47.2292	178	178	191
47.2495	195	195	184
47.2697	189	189	178
47.2899	177	177	176
47.3102	196	196	181
47.3304	187	187	159
47.3507	170	170	179
47.3709	164	164	167
47.3912	180	180	193
47.4114	182	182	193
47.4317	166	166	182
47.4519	188	188	192
47.4721	184	184	173
47.4924	169	169	199
47.5126	172	172	194
47.5329	174	174	160
47.5531	185	185	182
47.5734	163	163	175
47.5936	168	168	186
47.6138	183	183	163
47.6341	144	144	185
47.6543	156	156	197
47.6746	174	174	163
47.6948	185	185	193
47.7151	177	177	157
47.7353	183	183	171
47.7555	193	193	172
47.7758	175	175	173
47.796	173	173	172
47.8163	166	166	186
47.8365	168	168	172
47.8568	175	175	172
47.877	172	172	196
47.8972	179	179	191
47.9175	163	163	186
47.9377	183	183	159
47.958	154	154	191
47.9782	181	181	203
47.9985	171	171	155
48.0187	205	205	195
48.0389	152	152	173
48.0592	188	188	201
48.0794	175	175	182
48.0997	174	174	190
48.1199	187	187	189
48.1402	143	143	183
48.1604	177	177	163
48.1806	152	152	171
48.2009	164	164	158
48.2211	184	184	152
48.2414	185	185	173
48.2616	188	188	186
48.2819	177	177	179
48.3021	174	174	181
48.3224	165	165	176
48.3426	151	151	155
48.3628	161	161	181
48.3831	168	168	180
48.4033	153	153	152
48.4236	212	212	143
48.4438	163	163	159
48.4641	141	141	173
48.4843	167	167	188
48.5045	173	173	186
48.5248	176	176	173
48.545	174	174	189
48.5653	183	183	184
48.5855	172	172	166
48.6058	180	180	179
48.626	146	146	166
48.6462	153	153	146
48.6665	182	182	150
48.6867	156	156	154
48.707	162	162	177
48.7272	172	172	176
48.7475	184	184	165
48.7677	171	171	175
48.788	168	168	155
48.8082	171	171	172
48.8284	174	174	183
48.8487	180	180	159
48.8689	178	178	164
48.8892	159	159	181
48.9094	163	163	179
48.9297	175	175	182
48.9499	186	186	170
48.9701	168	168	170
48.9904	164	164	183
49.0106	153	153	170
49.0309	164	164	202
49.0511	184	184	174
49.0714	162	162	166
49.0916	178	178	182
49.1118	186	186	144
49.1321	182	182	170
49.1523	171	171	169
49.1726	156	156	169
49.1928	177	177	169
49.2131	179	179	169
49.2333	161	161	177
49.2535	167	167	190
49.2738	159	159	177
49.294	143	143	148
49.3143	158	158	151
49.3345	178	178	173
49.3548	164	164	183
49.375	168	168	154
49.3952	192	192	140
49.4155	181	181	153
49.4357	174	174	172
49.456	164	164	208
49.4762	139	139	183
49.4965	164	164	151
49.5167	185	185	173
49.5369	165	165	173
49.5572	151	151	168
49.5774	152	152	181
49.5977	163	163	162
49.6179	162	162	160
49.6382	155	155	177
49.6584	165	165	160
49.6786	157	157	157
49.6989	167	167	166
49.7191	167	167	195
49.7394	175	175	162
49.7596	180	180	184
49.7799	175	175	175
49.8001	179	179	187
49.8203	163	163	173
49.8406	154	154	186
49.8608	165	165	160
49.8811	162	162	192
49.9013	162	162	158
49.9216	165	165	168
49.9418	162	162	171
49.962	172	172	156
49.9823	171	171	176
50.0025	173	173	175
50.0228	171	171	186
50.043	151	151	186
50.0633	161	161	156
50.0835	192	192	172
50.1037	162	162	152
50.124	173	173	171
50.1442	170	170	178
50.1645	164	164	174
50.1847	168	168	161
50.205	159	159	168
50.2252	191	191	175
50.2454	167	167	161
50.2657	169	169	158
50.2859	161	161	196
50.3062	163	163	162
50.3264	159	159	164
50.3467	159	159	160
50.3669	163	163	161
50.3871	155	155	167
50.4074	170	170	175
50.4276	155	155	173
50.4479	156	156	178
[truncated: 965 more rows]

## Sheet: 2f
wavelength (nm)	outside-in Lu0.8Er0.2@Yb@Lu	local Yb0.5Lu0.4Er0.1@Lu	inside-out Yb@Lu0.8Er0.2@Lu
400	11.9948	13.0852	7.63306
401	9.70609	4.31382	14.0199
402	19.194	11.7297	3.199
403	35.8591	18.9842	8.43744
404	103.262	10.4305	17.7319
405	99.2633	24.8158	18.6119
406	138.873	21.6024	9.25819
407	172.935	14.326	19.4424
408	216.008	29.4095	22.3107
409	148.769	21.1092	13.0676
410	132.224	27.8367	19.7177
411	150.986	18.441	17.2885
412	133.718	22.8577	10.286
413	73.6436	10.1968	23.7926
414	47.309	9.01125	14.6433
415	20.1859	10.0929	7.85006
416	23.4344	6.69554	11.1592
417	11.1037	7.77262	11.1037
418	22.0987	12.1543	20.9938
419	14.3081	14.3081	7.70436
420	8.78312	12.0768	13.1747
421	6.57369	5.47808	9.86054
422	17.4927	17.4927	19.6793
423	13.0851	9.8138	21.8084
424	8.69848	6.52386	5.43655
425	3.25472	8.67926	5.42453
426	7.58832	5.42023	7.58832
427	9.75613	15.1762	5.42007
428	15.1594	10.8281	8.66249
429	11.8851	12.9656	12.9656
430	11.8612	7.54806	12.9395
431	8.61884	9.6962	12.9283
432	11.8408	5.38219	15.0701
433	19.2918	13.9329	21.4353
434	7.47609	13.8842	19.2242
435	16.0863	20.376	16.0863
436	31.3212	10.8004	17.2807
437	10.8478	8.67823	10.8478
438	13.0847	16.3559	11.9943
439	7.72298	3.30985	17.6525
440	4.48428	10.0896	11.2107
441	11.3822	12.5204	14.7968
442	12.6991	12.6991	9.23571
443	12.8819	7.02652	12.8819
444	17.8322	10.6993	11.8881
445	16.8743	13.2584	10.8478
446	13.4092	9.75214	15.8472
447	16.0176	14.7854	18.4818
448	27.3837	14.9366	8.71301
449	30.1464	7.53659	3.7683
450	29.1351	25.3349	19.0012
451	34.4222	22.9481	15.2988
452	39.6774	20.4786	7.67949
453	24.3934	21.8256	14.1225
454	23.155	29.5869	7.71833
455	21.8735	21.8735	15.4401
456	25.6886	2.56887	16.6976
457	24.3175	8.95908	15.3584
458	19.1286	8.92668	3.82572
459	12.7103	19.0654	10.1682
460	11.3904	5.0624	5.0624
461	11.3309	18.8849	6.29495
462	17.5311	21.2878	13.7744
463	11.2133	6.22958	16.1969
464	11.1604	12.4004	21.0808
465	16.0372	22.2054	13.57
466	7.36167	15.9503	7.36167
467	20.7667	12.2157	13.4373
468	14.6099	9.73991	13.3924
469	18.2138	10.9283	16.9996
470	26.6695	8.48573	12.1225
471	25.4123	7.26067	14.5213
472	27.7767	13.2845	12.0768
473	27.7569	9.65458	14.4819
474	27.757	10.8614	22.9297
475	26.5381	9.65021	9.65021
476	21.7234	9.65487	19.3097
477	22.9737	8.46399	10.8823
478	21.8133	8.48297	15.7541
479	42.5265	15.7956	14.5805
480	9.75117	6.09448	15.8456
481	19.5772	19.5772	29.3657
482	20.868	9.82021	14.7303
483	13.5406	9.84768	18.4644
484	18.5511	3.71022	12.3674
485	28.6144	13.6852	21.1498
486	17.5015	12.501	10.0008
487	25.0963	17.5674	6.27409
488	17.6546	1.26104	11.3494
489	17.7682	13.9607	24.1139
490	16.6027	16.6027	10.217
491	11.5633	15.4177	14.1329
492	23.2593	3.87654	5.16872
493	15.5955	9.09739	9.09739
494	10.4685	22.2456	24.8627
495	10.5417	18.4479	13.1771
496	11.9434	18.5787	6.63523
497	13.3686	17.3792	17.3792
498	14.8092	13.4629	24.2332
499	20.3386	10.8472	20.3386
500	16.3863	10.9242	15.0207
501	26.1363	22.0095	13.756
502	19.4063	9.70314	5.54465
503	20.9619	11.1797	9.78222
504	25.3707	15.5043	18.3233
505	14.2049	15.6254	8.52297
506	18.6035	7.15518	17.1724
507	17.3184	20.2048	4.32959
508	18.9272	26.2069	5.82375
509	16.1448	7.33855	22.0156
510	29.5933	13.317	7.39833
511	40.2897	16.4143	25.3676
512	36.1113	33.102	21.0649
513	34.8807	15.1655	7.58277
514	42.8336	27.5359	15.2977
515	71.0461	16.9893	23.1672
516	193.287	76.3795	29.6165
517	588.476	132.171	69.2325
518	616.056	174.655	63.5109
519	779.639	200.113	88.0496
520	1188.99	290.786	177.703
521	1427.54	381.764	143.569
522	1029.44	263.537	92.2379
523	908.043	229.505	106.437
524	874.739	196.439	132.638
525	837.424	193.252	86.4547
526	936.537	226.002	131.834
527	1134.93	307.486	112.284
528	1376.85	379.941	158.599
529	1325.47	337.968	137.3
530	1136.75	309.538	156.548
531	895.035	195.901	82.6739
532	512.028	183.386	67.181
533	460.452	111.903	51.3651
534	376.012	98.1706	53.716
535	402.348	106.669	39.2991
536	493.647	132.396	58.6324
537	659.437	194.964	57.3423
538	1953.25	504.252	202.86
539	6011.93	1485.9	605.293
540	7446.37	1712.63	814.879
541	8864.19	2177.66	831.579
542	6745.57	1712.58	638.693
543	5363.84	1390.32	565.9
544	3568.72	910.199	350.077
545	3393.05	816.497	354.093
546	3963.92	997.292	425.006
547	4225.19	958.049	412.11
548	3314.03	753.872	313.576
549	3714.67	934.645	365.164
550	4325.61	914.357	446.189
551	3818.31	924.574	364.496
552	2266.06	505.315	249.289
553	1384.36	344.956	177.017
554	1050.28	264.293	181.558
555	779.626	174.543	69.8172
556	597.825	127.097	101.207
557	638.08	111.902	57.1415
558	404.554	91.5062	65.0176
559	287.222	80.3249	41.3795
560	206.843	54.1731	51.7107
561	144.593	22.4369	54.8458
562	141.377	47.9671	25.2458
563	135.462	63.8972	20.4471
564	85.3198	41.3672	62.0508
565	62.8185	52.3487	36.6441
566	37.1155	39.7666	29.1622
567	58.9985	29.4993	13.4088
568	54.2571	27.1286	21.7029
569	65.9275	35.7108	21.9759
570	38.9224	30.5819	16.681
571	45.0266	30.9558	19.6992
572	59.8528	28.5013	37.0517
573	49.035	34.613	37.4974
574	23.3573	23.3573	23.3573
575	41.3921	32.5224	32.5224
576	35.899	29.9159	23.9327
577	36.3172	42.37	27.2379
578	61.3117	6.13117	45.9837
579	31.0544	24.8435	37.2653
580	25.1232	43.9656	31.404
581	22.2486	57.2108	19.0703
582	51.5445	51.5445	19.3292
583	29.3447	39.1263	35.8658
584	23.0946	52.7877	56.087
585	43.4477	16.7107	23.3949
586	37.2212	27.07	23.6862
587	47.9143	37.6469	30.8021
588	24.2421	45.021	20.7789
589	31.5728	24.5566	21.0485
590	31.9574	53.2623	60.364
591	39.5252	35.932	14.3728
592	36.4021	43.6825	58.2433
593	70.0522	33.1826	47.9305
594	26.1345	33.6015	33.6015
595	45.434	26.5032	37.8617
596	30.7412	34.5838	57.6397
597	27.2431	50.5943	19.4593
598	43.3096	23.6234	55.1214
599	39.9165	79.833	51.8914
600	40.497	44.5467	64.7952
601	82.0462	41.0231	45.1254
602	24.9408	41.568	16.6272
603	92.8258	25.3161	67.5097
604	29.9901	51.4116	51.4116
605	52.1632	52.1632	43.4693
606	110.264	17.6422	52.9266
607	80.6231	22.3953	13.4372
608	59.1548	18.2015	54.6044
609	41.5494	87.7153	27.6996
610	42.1179	32.7584	65.5168
611	28.5083	104.53	61.768
612	48.2878	82.0892	43.459
613	68.6927	78.5059	53.9728
614	59.8248	39.8832	24.927
615	50.6586	35.461	60.7904
616	66.956	10.3009	61.8055
617	52.3347	52.3347	62.8017
618	15.9482	53.1607	53.1607
619	54.0948	75.7328	48.6854
620	49.5464	71.567	82.5773
621	111.831	89.4651	50.3241
622	85.2005	51.1203	34.0802
623	127.185	23.1245	40.4679
624	88.3427	35.3371	41.2266
625	77.899	47.9379	29.9612
626	133.878	54.7682	66.9389
627	86.6315	43.3158	43.3158
628	25.2347	44.1607	44.1607
629	64.2313	96.3469	32.1156
630	39.1756	91.4098	26.1171
631	112.986	39.8774	73.1086
632	60.9243	54.1549	20.3081
633	62.0033	48.2248	124.007
634	84.0854	70.0711	140.142
635	71.2626	49.8838	78.3889
636	101.57	36.2752	79.8054
637	103.496	22.1778	51.7482
638	97.8961	67.7742	97.8961
639	145.781	84.3997	115.091
640	109.398	93.7699	39.0708
641	127.157	95.3677	71.5258
642	129.434	161.793	97.0757
643	156.749	49.4998	123.75
644	218.555	67.2478	159.713
645	342.268	59.8969	85.567
646	418.318	122.009	61.0047
647	417.27	115.415	97.6589
648	877.721	235.265	135.73
649	1061.66	240.027	166.173
650	1771.44	461.705	207.296
651	1672.78	451.843	153.819
652	2058.91	539.239	78.4347
653	3478.29	799.607	199.902
654	5231.08	1091.08	305.911
655	4517.92	1197.15	260.249
656	3834	934.605	276.133
657	3012.06	736.764	357.547
658	2810.22	907.236	342.979
659	2892.04	1050.62	169.455
660	3284.41	910.415	218.961
661	3964.29	1023.42	341.141
662	3908.2	998.095	372.782
663	3480.74	1045.45	184.491
664	2955.78	905.599	201.244
665	2946.94	784.993	386.062
666	2517.95	553.685	197.745
667	1829.51	564.996	147.975
668	1349.28	463.39	149.92
669	1354.17	442.176	290.178
670	1185.67	381.108	155.266
671	937.78	245.265	173.129
672	701.607	204.635	160.785
673	560.185	280.093	117.934
674	505.782	267.767	59.5038
675	240.169	165.116	225.159
676	242.374	181.78	90.8902
677	367.141	229.463	290.653
678	401.867	216.39	417.324
679	249.96	109.358	109.358
680	300.106	189.541	157.951
681	239.998	143.999	63.9995
682	258.917	178.006	64.7294
683	294.884	131.06	196.589
684	149.466	182.681	215.896
685	201.896	218.721	100.948
686	136.43	238.753	187.592
687	259.613	121.153	138.46
688	298.89	228.563	158.236
689	214.24	89.2665	124.973
690	163.105	253.719	181.228
691	257.898	257.898	165.792
692	224.744	187.287	131.101
693	266.598	190.427	95.2136
694	174.454	232.605	174.454
695	236.857	335.547	177.643
696	341.734	261.326	201.02
697	307.034	266.096	163.751
698	208.276	333.241	270.759
699	254.717	169.811	275.943
700	259.968	389.953	324.961

## Sheet: 2g
power density (W/cm2)	outside-in Lu0.8Er0.2@Yb@Lu	local Yb0.5Lu0.4Er0.1@Lu	inside-out Yb@Lu0.8Er0.2@Lu
529.89	5326330	2803830	652940
502.616	4946360	2533880	597079
457.42	4427610	2264850	525543
367.806	3216610	1523960	351078
257.932	1863740	786608	183842
155.85	837936	312390	65600.9
100.134	415108	132919	31444.5
54.5475	122981	37007.9	9149.41
14.575	11951.9	2870.46	600.324

## Sheet: 2h
Time (ms)	inside-out Yb@Lu0.8Er0.2@Lu	local Yb0.5Lu0.4Er0.1@Lu	outside-in Lu0.8Er0.2@Yb@Lu
0	0.0004	0.00039996	0.00059988
0.001	0.0002	0	0.00089982
0.002	0.001	0.00019998	0.00069986
0.003	0.0004	0.00019998	0.00079984
0.004	0	0.00029997	0.00029994
0.005	0.001	0.00049995	0.00069986
0.006	0.0002	0.00049995	0.0009998
0.007	0.0008	0.00059994	0.00029994
0.008	0.0006	0.00049995	0.00039992
0.009	0.0006	0.00059994	0.00089982
0.01	0.0002	0.00059994	0.00069986
0.011	0.0002	0.0011	0.0009998
0.012	0.0002	0.00079992	0.00079984
0.013	0.001	0.0009999	0.0013
0.014	0.0014	0.0013	0.00069986
0.015	0.0024	0.0018	0.0013
0.016	0.0026	0.003	0.0011
0.017	0.0026	0.0031	0.00089982
0.018	0.003	0.0035	0.0012
0.019	0.0032	0.0047	0.0022
0.02	0.0066	0.005	0.0016
0.021	0.0066	0.0075	0.0025
0.022	0.009	0.0083	0.0028
0.023	0.0076	0.0089	0.0025
0.024	0.0118	0.0091	0.0033
0.025	0.013	0.013	0.0042
0.026	0.0134	0.0137	0.005
0.027	0.0154	0.0157	0.0049
0.028	0.018	0.017	0.0065
0.029	0.0172	0.0178	0.0062
0.03	0.017	0.0244	0.0062
0.031	0.0224	0.0236	0.0075
0.032	0.0218	0.0272	0.0079
0.033	0.0294	0.0305	0.0101
0.034	0.0348	0.0362	0.0126
0.035	0.0334	0.039	0.0118
0.036	0.0442	0.038	0.0122
0.037	0.039	0.0429	0.0123
0.038	0.0428	0.05	0.0157
0.039	0.0472	0.05499	0.016
0.04	0.053	0.05529	0.0168
0.041	0.0618	0.06569	0.0192
0.042	0.0654	0.06889	0.0234
0.043	0.0786	0.07459	0.02569
0.044	0.0766	0.08349	0.02809
0.045	0.087	0.08449	0.03119
0.046	0.0924	0.09169	0.03509
0.047	0.0946	0.10099	0.03849
0.048	0.1054	0.10639	0.03939
0.049	0.1184	0.11339	0.03849
0.05	0.1166	0.13129	0.04149
0.051	0.122	0.13589	0.05549
0.052	0.1302	0.14599	0.05359
0.053	0.135	0.14919	0.05699
0.054	0.1494	0.15938	0.06209
0.055	0.1628	0.16378	0.07019
0.056	0.177	0.17768	0.06989
0.057	0.1792	0.19288	0.07369
0.058	0.1838	0.20208	0.07728
0.059	0.1982	0.20368	0.08388
0.06	0.2148	0.21748	0.08358
0.061	0.207	0.22808	0.09418
0.062	0.2288	0.24838	0.10458
0.063	0.234	0.25057	0.10158
0.064	0.2372	0.26037	0.11878
0.065	0.254	0.27687	0.12258
0.066	0.2652	0.27807	0.12358
0.067	0.269	0.29137	0.12867
0.068	0.2952	0.30747	0.13827
0.069	0.3128	0.31307	0.14567
0.07	0.3168	0.32167	0.14747
0.071	0.3382	0.33907	0.15757
0.072	0.3342	0.35376	0.16897
0.073	0.3364	0.35696	0.17207
0.074	0.377	0.38056	0.18316
0.075	0.3738	0.37786	0.19226
0.076	0.3726	0.40546	0.20416
0.077	0.4002	0.40636	0.21146
0.078	0.4006	0.42456	0.22216
0.079	0.431	0.43886	0.23165
0.08	0.4082	0.45025	0.24295
0.081	0.441	0.46005	0.24395
0.082	0.4518	0.47495	0.25695
0.083	0.4746	0.49715	0.27355
0.084	0.4858	0.48805	0.27644
0.085	0.468	0.50595	0.29924
0.086	0.4946	0.53415	0.30604
0.087	0.5104	0.54495	0.30944
0.088	0.552	0.56664	0.32344
0.089	0.5486	0.56334	0.33703
0.09	0.5708	0.58844	0.34583
0.091	0.5594	0.58694	0.37003
0.092	0.5764	0.62114	0.36483
0.093	0.6102	0.63854	0.38392
0.094	0.5968	0.63024	0.40962
0.095	0.6194	0.64314	0.41002
0.096	0.6364	0.65763	0.43231
0.097	0.6668	0.67723	0.42891
0.098	0.666	0.69243	0.46191
0.099	0.6948	0.69863	0.45201
0.1	0.7188	0.71033	0.4945
0.101	0.7028	0.72913	0.4901
0.102	0.742	0.74223	0.503
0.103	0.7496	0.75472	0.5175
0.104	0.7568	0.77332	0.5244
0.105	0.7546	0.77032	0.54819
0.106	0.7756	0.78842	0.55559
0.107	0.7928	0.79392	0.56559
0.108	0.7904	0.83152	0.59558
0.109	0.8434	0.82932	0.60768
0.11	0.8276	0.85121	0.61608
0.111	0.8522	0.83462	0.63907
0.112	0.8476	0.86141	0.65697
0.113	0.8636	0.88251	0.67536
0.114	0.8856	0.89681	0.68716
0.115	0.8652	0.90791	0.71156
0.116	0.9132	0.91541	0.73485
0.117	0.9316	0.91601	0.74785
0.118	0.9202	0.93511	0.74475
0.119	0.9522	0.93881	0.77864
0.12	0.964	0.9646	0.80254
0.121	0.967	0.9516	0.80974
0.122	0.9614	0.9539	0.80914
0.123	0.9828	0.9726	0.84163
0.124	0.994	0.9746	0.85453
0.125	0.9764	0.9712	0.86453
0.126	0.9846	0.9841	0.85773
0.127	0.9804	0.9839	0.86873
0.128	0.958	1	0.89842
0.129	0.9826	0.9759	0.88652
0.13	1	0.9833	0.90952
0.131	0.9698	0.9709	0.93361
0.132	0.9694	0.9805	0.94001
0.133	0.9566	0.9677	0.94421
0.134	0.941	0.9532	0.94261
0.135	0.9274	0.9597	0.94291
0.136	0.954	0.9577	0.94881
0.137	0.9108	0.93811	0.97091
0.138	0.9242	0.93691	0.94321
0.139	0.9442	0.92091	0.96221
0.14	0.8742	0.90831	0.96181
0.141	0.8664	0.90391	0.9784
0.142	0.8782	0.89251	0.9804
0.143	0.868	0.87751	0.97141
0.144	0.8678	0.88871	0.9756
0.145	0.8322	0.87191	0.95951
0.146	0.802	0.85771	0.9782
0.147	0.8148	0.84852	0.97041
0.148	0.7568	0.83122	1
0.149	0.7912	0.82522	0.9884
0.15	0.7676	0.82492	0.9778
0.151	0.7642	0.79442	0.96521
0.152	0.715	0.78152	0.9879
0.153	0.7156	0.79022	0.9784
0.154	0.7388	0.76082	0.977
0.155	0.7098	0.74743	0.96941
0.156	0.7118	0.73983	0.97391
0.157	0.6518	0.72563	0.9755
0.158	0.6786	0.71413	0.96221
0.159	0.6518	0.71143	0.96361
0.16	0.6376	0.69313	0.96131
0.161	0.6248	0.69163	0.97371
0.162	0.6342	0.68353	0.97211
0.163	0.6012	0.66513	0.95571
0.164	0.5972	0.67373	0.95521
0.165	0.5726	0.65903	0.95321
0.166	0.564	0.64554	0.92382
0.167	0.5618	0.63284	0.92492
0.168	0.5398	0.62244	0.92402
0.169	0.5174	0.61534	0.93361
0.17	0.5162	0.59124	0.94471
0.171	0.5256	0.58464	0.91702
0.172	0.4944	0.57414	0.92991
0.173	0.5048	0.56644	0.91212
0.174	0.4758	0.55854	0.90992
0.175	0.4702	0.54215	0.90532
0.176	0.454	0.54075	0.90212
0.177	0.4642	0.53035	0.88982
0.178	0.4584	0.52765	0.89782
0.179	0.442	0.51855	0.88102
0.18	0.432	0.50585	0.88242
0.181	0.4246	0.48685	0.87662
0.182	0.4338	0.49215	0.87313
0.183	0.3814	0.47315	0.86553
0.184	0.3862	0.47775	0.85363
0.185	0.3658	0.47265	0.85923
0.186	0.368	0.46855	0.85223
0.187	0.3688	0.45545	0.84863
0.188	0.3666	0.43336	0.83503
0.189	0.3588	0.43786	0.84383
0.19	0.3408	0.41566	0.83143
0.191	0.3452	0.42116	0.81794
0.192	0.324	0.41176	0.82404
0.193	0.3448	0.41236	0.81054
0.194	0.3208	0.40216	0.81504
0.195	0.308	0.38626	0.82334
0.196	0.322	0.38766	0.79864
0.197	0.3054	0.37896	0.78934
0.198	0.296	0.37106	0.80214
0.199	0.3022	0.36026	0.77744
0.2	0.289	0.36286	0.79074
0.201	0.2898	0.35666	0.78534
0.202	0.2654	0.35026	0.77285
0.203	0.2752	0.33997	0.77045
0.204	0.2778	0.34797	0.75115
0.205	0.2496	0.33017	0.75245
0.206	0.2524	0.33067	0.74905
0.207	0.262	0.32127	0.74265
0.208	0.252	0.31387	0.73655
0.209	0.2352	0.31257	0.73135
0.21	0.2432	0.30167	0.73605
0.211	0.2364	0.30327	0.72915
0.212	0.215	0.29547	0.72396
0.213	0.2216	0.28787	0.69966
0.214	0.2186	0.27957	0.70476
0.215	0.2224	0.28567	0.69946
0.216	0.2132	0.28147	0.70046
0.217	0.2154	0.27197	0.68966
0.218	0.2016	0.27187	0.68826
0.219	0.1948	0.25887	0.69246
0.22	0.1958	0.25667	0.68146
0.221	0.1862	0.26127	0.68296
0.222	0.1836	0.26377	0.66637
0.223	0.185	0.25527	0.66237
0.224	0.1784	0.24088	0.64427
0.225	0.1808	0.24708	0.66067
0.226	0.1618	0.24528	0.64037
0.227	0.179	0.24688	0.63437
0.228	0.1722	0.23528	0.62408
0.229	0.1574	0.22838	0.63027
0.23	0.158	0.21508	0.62378
0.231	0.147	0.21978	0.62957
0.232	0.1592	0.21528	0.62278
0.233	0.1608	0.21598	0.62717
0.234	0.1508	0.21898	0.60468
0.235	0.1414	0.20558	0.61078
0.236	0.156	0.18978	0.60288
0.237	0.1462	0.19948	0.59338
0.238	0.1432	0.19738	0.60048
0.239	0.1424	0.19558	0.59128
0.24	0.1436	0.19298	0.58378
0.241	0.1352	0.19338	0.59358
0.242	0.1316	0.18218	0.57109
0.243	0.1392	0.18398	0.57419
0.244	0.1322	0.18618	0.56289
0.245	0.1286	0.17908	0.57439
0.246	0.1288	0.16848	0.55299
0.247	0.132	0.16728	0.54349
0.248	0.1298	0.16268	0.55079
0.249	0.1334	0.17308	0.53619
0.25	0.123	0.17378	0.53389
0.251	0.1116	0.16178	0.53879
0.252	0.1208	0.15298	0.5248
0.253	0.1082	0.15618	0.52669
0.254	0.1076	0.15268	0.53299
0.255	0.1132	0.15988	0.53129
0.256	0.1102	0.14949	0.5163
0.257	0.1108	0.15358	0.509
0.258	0.1112	0.14729	0.5137
0.259	0.1064	0.14119	0.5054
0.26	0.1	0.14009	0.5034
0.261	0.1104	0.13859	0.4976
0.262	0.0958	0.13469	0.4919
0.263	0.1064	0.13929	0.4955
0.264	0.0902	0.13279	0.5025
0.265	0.0892	0.13829	0.4825
0.266	0.093	0.13089	0.4827
0.267	0.092	0.12939	0.4851
0.268	0.0978	0.12419	0.4793
0.269	0.098	0.12509	0.46271
0.27	0.0842	0.11939	0.46541
0.271	0.0982	0.12209	0.47151
0.272	0.086	0.11809	0.46091
0.273	0.0816	0.11829	0.44591
0.274	0.0896	0.11889	0.45491
0.275	0.0848	0.11729	0.44791
0.276	0.078	0.11989	0.44811
0.277	0.0762	0.10959	0.44261
0.278	0.078	0.11079	0.42531
0.279	0.0846	0.10949	0.43261
0.28	0.0806	0.11759	0.43231
0.281	0.0736	0.10799	0.42492
0.282	0.0786	0.10709	0.42661
0.283	0.0786	0.10749	0.42661
0.284	0.0748	0.10339	0.42112
0.285	0.0788	0.10299	0.42372
0.286	0.076	0.09879	0.42322
0.287	0.0754	0.10139	0.40222
0.288	0.0734	0.10159	0.40432
0.289	0.0772	0.09319	0.40692
0.29	0.0728	0.09829	0.40272
0.291	0.074	0.09549	0.40632
0.292	0.0664	0.09579	0.38912
0.293	0.0684	0.09019	0.38672
0.294	0.0718	0.08759	0.38922
0.295	0.0714	0.08849	0.36513
0.296	0.0694	0.09009	0.37902
0.297	0.0672	0.07559	0.37582
0.298	0.0696	0.08019	0.37053
0.299	0.0554	0.08119	0.38542
0.3	0.0676	0.08579	0.36853
0.301	0.061	0.08499	0.35953
0.302	0.0608	0.08429	0.35433
0.303	0.0604	0.07889	0.36313
0.304	0.0534	0.08069	0.35843
0.305	0.0614	0.07639	0.36343
0.306	0.063	0.07699	0.33553
0.307	0.063	0.07349	0.35133
0.308	0.0598	0.07179	0.33973
0.309	0.058	0.07259	0.34543
0.31	0.0556	0.07179	0.33023
0.311	0.0558	0.07239	0.32394
0.312	0.0552	0.07569	0.33633
0.313	0.0578	0.06549	0.33093
0.314	0.0624	0.07229	0.32054
0.315	0.053	0.06529	0.32474
0.316	0.0502	0.06879	0.32893
0.317	0.0528	0.06569	0.32174
0.318	0.0532	0.06629	0.32723
0.319	0.0528	0.06649	0.32244
0.32	0.0622	0.06939	0.31404
0.321	0.049	0.06429	0.31384
0.322	0.053	0.06359	0.30514
0.323	0.048	0.06149	0.31714
0.324	0.0452	0.06139	0.30214
0.325	0.0546	0.06109	0.30694
0.326	0.0452	0.06459	0.30604
0.327	0.0474	0.05899	0.28894
0.328	0.0454	0.05779	0.29534
0.329	0.0518	0.06359	0.29694
0.33	0.0472	0.05389	0.29594
0.331	0.0474	0.05709	0.29754
0.332	0.0524	0.05529	0.29194
0.333	0.0472	0.05289	0.28784
0.334	0.0468	0.05359	0.28694
0.335	0.04	0.05549	0.28904
0.336	0.0446	0.049	0.27644
0.337	0.0432	0.05409	0.27704
0.338	0.0452	0.05179	0.28024
0.339	0.044	0.05349	0.28404
0.34	0.041	0.0467	0.27005
0.341	0.048	0.0488	0.26835
0.342	0.038	0.0479	0.26725
0.343	0.0384	0.05019	0.27295
0.344	0.0484	0.047	0.26515
0.345	0.0428	0.0464	0.27145
0.346	0.0362	0.0498	0.27365
0.347	0.0406	0.042	0.26765
0.348	0.0408	0.0441	0.25775
0.349	0.0438	0.0455	0.27015
0.35	0.0426	0.0444	0.26055
0.351	0.0384	0.0442	0.24685
0.352	0.0392	0.0426	0.23905
0.353	0.0388	0.0453	0.25165
0.354	0.037	0.0441	0.25195
0.355	0.0366	0.0421	0.24715
0.356	0.0384	0.0425	0.24735
0.357	0.0374	0.0412	0.24935
0.358	0.0406	0.041	0.24065
0.359	0.0352	0.0436	0.24565
0.36	0.0328	0.0396	0.23805
0.361	0.0326	0.0397	0.24905
0.362	0.0398	0.0403	0.23825
0.363	0.0394	0.0409	0.23365
0.364	0.0298	0.0388	0.22895
0.365	0.036	0.04	0.23125
0.366	0.0306	0.039	0.22965
0.367	0.035	0.0367	0.23315
0.368	0.0314	0.0355	0.22216
0.369	0.0336	0.0363	0.23065
0.37	0.0358	0.0391	0.22885
0.371	0.0376	0.0364	0.21206
0.372	0.028	0.0333	0.22975
0.373	0.0368	0.0366	0.22875
0.374	0.0342	0.0344	0.22236
0.375	0.032	0.0364	0.21016
0.376	0.0292	0.0357	0.21626
0.377	0.0338	0.0326	0.20426
0.378	0.0328	0.0343	0.21386
0.379	0.0366	0.0325	0.21736
0.38	0.035	0.0321	0.20986
0.381	0.0342	0.034	0.20656
0.382	0.0292	0.0325	0.20966
0.383	0.0328	0.0325	0.20226
0.384	0.0324	0.0356	0.20266
0.385	0.0278	0.0328	0.19946
0.386	0.034	0.0318	0.20186
0.387	0.0282	0.031	0.19556
0.388	0.0286	0.029	0.20186
0.389	0.0282	0.0307	0.19416
0.39	0.026	0.0293	0.18406
0.391	0.029	0.0304	0.19686
0.392	0.0294	0.0319	0.19356
0.393	0.0296	0.0341	0.18766
0.394	0.0282	0.0298	0.19066
0.395	0.0302	0.031	0.18746
0.396	0.028	0.0278	0.18666
0.397	0.0244	0.0283	0.19126
0.398	0.0262	0.0273	0.18786
0.399	0.0278	0.0251	0.18016
0.4	0.0286	0.0254	0.18566
0.401	0.0276	0.0252	0.19096
0.402	0.0304	0.0266	0.17806
0.403	0.0224	0.0272	0.18526
0.404	0.0298	0.0268	0.18326
0.405	0.0292	0.0262	0.17536
0.406	0.026	0.0298	0.17696
0.407	0.0264	0.0243	0.17666
0.408	0.0256	0.025	0.18306
0.409	0.0234	0.0254	0.17886
0.41	0.0234	0.0259	0.16917
0.411	0.0246	0.0241	0.17896
0.412	0.0216	0.0258	0.17207
0.413	0.0268	0.0245	0.17526
0.414	0.018	0.0254	0.16777
0.415	0.0236	0.023	0.16357
0.416	0.0226	0.0223	0.16557
0.417	0.0242	0.0238	0.16297
0.418	0.0254	0.022	0.16187
0.419	0.0246	0.0208	0.16087
0.42	0.0242	0.0242	0.17267
0.421	0.0232	0.0212	0.15847
0.422	0.0226	0.02	0.15347
0.423	0.0302	0.0215	0.16507
0.424	0.0262	0.0229	0.16067
0.425	0.022	0.0238	0.16177
0.426	0.0226	0.0195	0.15747
0.427	0.0236	0.0208	0.15687
0.428	0.0202	0.0191	0.15697
0.429	0.0232	0.0209	0.15427
0.43	0.0212	0.0196	0.15397
0.431	0.0248	0.0204	0.15137
0.432	0.0224	0.0205	0.14987
0.433	0.0232	0.0189	0.15057
0.434	0.0238	0.0219	0.14777
0.435	0.0206	0.0223	0.14907
0.436	0.021	0.0199	0.13997
0.437	0.0212	0.0211	0.14337
0.438	0.022	0.0195	0.15337
0.439	0.0208	0.0204	0.14827
0.44	0.0184	0.0203	0.14697
0.441	0.0218	0.0193	0.14077
0.442	0.0172	0.0205	0.14747
0.443	0.0216	0.0208	0.15357
0.444	0.0194	0.0182	0.15067
0.445	0.019	0.0197	0.14607
0.446	0.0246	0.0177	0.13597
0.447	0.0194	0.0184	0.14447
0.448	0.0202	0.0173	0.13947
0.449	0.02	0.0185	0.14227
0.45	0.0198	0.0184	0.14717
0.451	0.0184	0.0178	0.14017
0.452	0.0218	0.0178	0.13767
0.453	0.0198	0.0153	0.13557
0.454	0.02	0.0179	0.14197
0.455	0.0176	0.0186	0.12957
0.456	0.0202	0.0179	0.13367
0.457	0.0214	0.0175	0.12517
0.458	0.02	0.0177	0.13457
0.459	0.0162	0.0167	0.13767
0.46	0.019	0.0146	0.13187
0.461	0.0178	0.0172	0.12557
0.462	0.019	0.017	0.13437
0.463	0.0174	0.016	0.12517
0.464	0.0166	0.0169	0.12757
0.465	0.0158	0.0157	0.12517
0.466	0.0216	0.0138	0.12208
0.467	0.016	0.0163	0.13227
0.468	0.018	0.0161	0.12278
0.469	0.0172	0.0132	0.12527
0.47	0.016	0.015	0.11898
0.471	0.015	0.0151	0.12108
0.472	0.0174	0.0143	0.12158
0.473	0.0146	0.0179	0.12527
0.474	0.0156	0.0147	0.12268
0.475	0.015	0.0133	0.11658
0.476	0.0162	0.0139	0.12298
0.477	0.017	0.0122	0.11918
0.478	0.0148	0.0127	0.11688
0.479	0.019	0.0126	0.12208
0.48	0.0172	0.0143	0.11688
0.481	0.015	0.0129	0.11648
0.482	0.017	0.0139	0.11818
0.483	0.0146	0.0128	0.11038
0.484	0.0156	0.0152	0.11538
0.485	0.0156	0.0127	0.11488
0.486	0.0142	0.0142	0.11468
0.487	0.0168	0.0143	0.11288
0.488	0.0162	0.0137	0.11598
0.489	0.0162	0.0165	0.11488
0.49	0.0166	0.0129	0.10928
0.491	0.0168	0.014	0.11778
0.492	0.0172	0.0115	0.11108
0.493	0.0158	0.0168	0.10588
0.494	0.0138	0.0129	0.10718
0.495	0.018	0.0138	0.10138
0.496	0.0136	0.0128	0.10468
0.497	0.0168	0.012	0.11228
0.498	0.0144	0.0134	0.10338
0.499	0.016	0.0124	0.10998
0.5	0.0162	0.0141	0.10808
0.501	0.0128	0.0105	0.10748
0.502	0.0134	0.0127	0.10028
0.503	0.016	0.0141	0.11178
0.504	0.0148	0.0136	0.10398
0.505	0.016	0.0132	0.10808
0.506	0.0154	0.0127	0.10208
0.507	0.014	0.0132	0.10518
0.508	0.0174	0.0104	0.10608
0.509	0.0128	0.0141	0.09858
0.51	0.0162	0.0099	0.10008
0.511	0.0168	0.0116	0.09918
0.512	0.0148	0.0099	0.10058
0.513	0.0138	0.0121	0.10068
0.514	0.017	0.0105	0.10148
0.515	0.0136	0.0124	0.10068
0.516	0.0104	0.0131	0.10438
0.517	0.0122	0.0126	0.09398
0.518	0.0154	0.0105	0.09958
0.519	0.0134	0.011	0.09608
0.52	0.0144	0.0101	0.09328
0.521	0.011	0.0112	0.09618
0.522	0.014	0.011	0.09278
0.523	0.014	0.0118	0.09808
0.524	0.015	0.0105	0.09298
0.525	0.0124	0.0116	0.09578
0.526	0.0138	0.0122	0.09618
0.527	0.0128	0.0099	0.09168
0.528	0.0156	0.0119	0.09248
0.529	0.0128	0.011	0.08908
0.53	0.0114	0.012	0.08828
0.531	0.0092	0.011	0.08958
0.532	0.014	0.0091	0.08948
0.533	0.0112	0.0124	0.08468
0.534	0.0098	0.0105	0.09138
0.535	0.0134	0.0108	0.08818
0.536	0.0144	0.0116	0.09028
0.537	0.014	0.0089	0.08518
0.538	0.011	0.0101	0.08428
0.539	0.0122	0.011	0.09068
0.54	0.0132	0.0083	0.09128
0.541	0.0126	0.0091	0.08838
0.542	0.0124	0.0084	0.08068
0.543	0.0128	0.0099	0.08458
0.544	0.0112	0.0083	0.08398
0.545	0.0128	0.0094	0.08568
0.546	0.0124	0.0092	0.08778
0.547	0.012	0.01	0.08338
0.548	0.0124	0.0099	0.07938
0.549	0.0114	0.0076	0.08688
0.55	0.0102	0.0106	0.08438
0.551	0.0096	0.0105	0.08058
0.552	0.014	0.0098	0.08258
0.553	0.0122	0.0084	0.07898
0.554	0.0122	0.0087	0.07938
0.555	0.014	0.0094	0.08748
0.556	0.0126	0.0094	0.08218
0.557	0.0106	0.0104	0.07818
0.558	0.0104	0.0096	0.08108
0.559	0.0154	0.0097	0.08028
0.56	0.0116	0.0078	0.07828
0.561	0.011	0.0092	0.07888
0.562	0.01	0.0096	0.08008
0.563	0.0108	0.0085	0.08288
0.564	0.0096	0.0099	0.07688
0.565	0.013	0.007	0.07838
0.566	0.0102	0.0084	0.07948
0.567	0.01	0.0099	0.07489
0.568	0.012	0.009	0.07329
0.569	0.0118	0.0083	0.07429
0.57	0.012	0.007	0.07359
0.571	0.0096	0.0079	0.07129
0.572	0.0096	0.0082	0.07618
0.573	0.013	0.0107	0.07139
0.574	0.0112	0.0095	0.07968
0.575	0.0118	0.0089	0.07309
0.576	0.0106	0.0093	0.07439
0.577	0.0114	0.0085	0.06689
0.578	0.0076	0.008	0.07578
0.579	0.008	0.007	0.07429
0.58	0.0094	0.0096	0.07239
0.581	0.008	0.0103	0.07489
0.582	0.01	0.008	0.06849
0.583	0.0114	0.0067	0.07259
0.584	0.012	0.0086	0.06819
0.585	0.0118	0.0083	0.07159
0.586	0.011	0.0094	0.07229
0.587	0.0108	0.0075	0.06919
0.588	0.0136	0.0086	0.06699
0.589	0.0104	0.0083	0.07409
0.59	0.009	0.0084	0.06949
0.591	0.0086	0.0072	0.06779
0.592	0.0096	0.0079	0.06839
0.593	0.0092	0.0094	0.06839
0.594	0.0068	0.0077	0.06609
0.595	0.0094	0.0092	0.06389
0.596	0.0096	0.008	0.06559
0.597	0.007	0.0075	0.06919
0.598	0.0078	0.0066	0.06559
0.599	0.01	0.0103	0.06089
0.6	0.0094	0.0081	0.06789
0.601	0.0098	0.0085	0.06629
0.602	0.0078	0.0062	0.06579
0.603	0.0102	0.0066	0.07319
0.604	0.0068	0.0075	0.06209
0.605	0.0088	0.0076	0.06809
0.606	0.0062	0.0091	0.06569
0.607	0.0102	0.006	0.06699
0.608	0.0086	0.0054	0.06309
0.609	0.0088	0.0064	0.05939
0.61	0.0096	0.0079	0.06419
0.611	0.009	0.0069	0.06959
0.612	0.0096	0.0084	0.06409
0.613	0.0094	0.0071	0.06439
0.614	0.0086	0.0063	0.06289
0.615	0.0084	0.0072	0.06729
0.616	0.0068	0.0064	0.06459
0.617	0.0078	0.0079	0.06419
0.618	0.009	0.0064	0.06609
0.619	0.0092	0.0069	0.05989
0.62	0.007	0.006	0.06139
0.621	0.011	0.009	0.05969
0.622	0.007	0.0067	0.06459
0.623	0.008	0.0088	0.05929
0.624	0.008	0.0062	0.06179
0.625	0.007	0.0068	0.05689
0.626	0.0054	0.0075	0.06279
0.627	0.0082	0.0061	0.06139
0.628	0.0056	0.0062	0.05969
0.629	0.007	0.0064	0.05769
0.63	0.0086	0.0064	0.06219
0.631	0.0084	0.0088	0.05949
0.632	0.0096	0.0073	0.05779
0.633	0.0098	0.0063	0.05779
0.634	0.007	0.0077	0.05609
0.635	0.0074	0.0069	0.06189
0.636	0.0108	0.0063	0.05649
0.637	0.0066	0.0083	0.05789
0.638	0.0062	0.0073	0.05669
0.639	0.01	0.0074	0.05809
0.64	0.0092	0.006	0.05359
0.641	0.0068	0.0066	0.05739
0.642	0.0064	0.008	0.05349
0.643	0.006	0.0067	0.05999
0.644	0.0078	0.0064	0.05179
0.645	0.0068	0.0059	0.05509
0.646	0.007	0.007	0.05279
0.647	0.0082	0.0081	0.05939
0.648	0.0078	0.0082	0.05699
0.649	0.0078	0.0074	0.05279
0.65	0.0076	0.0058	0.05519
0.651	0.0052	0.0061	0.05389
0.652	0.008	0.0053	0.05289
0.653	0.0058	0.0069	0.05629
0.654	0.0076	0.005	0.05529
0.655	0.0078	0.006	0.05889
0.656	0.0066	0.0055	0.05369
0.657	0.006	0.0057	0.05429
0.658	0.011	0.0051	0.05289
0.659	0.0086	0.0044	0.05869
0.66	0.0062	0.0062	0.04969
0.661	0.0078	0.006	0.05679
0.662	0.0078	0.0059	0.05479
0.663	0.008	0.0059	0.04759
0.664	0.0074	0.0064	0.05159
0.665	0.0062	0.0051	0.05089
0.666	0.0064	0.0053	0.05569
0.667	0.007	0.0059	0.05359
0.668	0.0038	0.0056	0.05169
0.669	0.0072	0.0061	0.04999
0.67	0.006	0.0048	0.05389
0.671	0.0066	0.0061	0.05039
0.672	0.0068	0.0071	0.05239
0.673	0.0086	0.006	0.05219
0.674	0.006	0.0059	0.05049
0.675	0.0062	0.007	0.04969
0.676	0.0068	0.0045	0.05219
0.677	0.0072	0.0061	0.04989
0.678	0.0076	0.0074	0.05299
0.679	0.0078	0.0057	0.05149
0.68	0.0088	0.0057	0.04599
0.681	0.0042	0.0059	0.04569
0.682	0.0062	0.0067	0.05079
0.683	0.0072	0.0053	0.04659
0.684	0.0048	0.0051	0.05019
0.685	0.0078	0.0049	0.04759
0.686	0.006	0.0061	0.04859
0.687	0.0062	0.0056	0.05219
0.688	0.0052	0.0043	0.04659
0.689	0.0056	0.0053	0.04969
0.69	0.0086	0.0052	0.04719
0.691	0.0078	0.0071	0.04819
0.692	0.004	0.0061	0.05139
0.693	0.0068	0.0058	0.04599
0.694	0.0052	0.0051	0.04389
0.695	0.0058	0.0056	0.04669
0.696	0.0046	0.0078	0.04809
0.697	0.0052	0.0044	0.04829
0.698	0.0054	0.0048	0.04269
0.699	0.0052	0.005	0.04719
0.7	0.0062	0.0056	0.04399
0.701	0.0066	0.0057	0.04189
0.702	0.007	0.0038	0.04229
0.703	0.0048	0.0047	0.04679
0.704	0.0082	0.005	0.04879
0.705	0.007	0.0042	0.04809
0.706	0.0052	0.005	0.04459
0.707	0.0042	0.0042	0.04579
0.708	0.0046	0.0041	0.04209
0.709	0.0068	0.0057	0.04539
0.71	0.005	0.0043	0.04339
0.711	0.008	0.0041	0.04539
0.712	0.0046	0.0044	0.04399
0.713	0.0054	0.0045	0.04269
0.714	0.0062	0.0054	0.04709
0.715	0.004	0.0058	0.04049
0.716	0.007	0.0059	0.04419
0.717	0.0052	0.0056	0.03969
0.718	0.0064	0.0067	0.04169
0.719	0.0062	0.0058	0.04319
0.72	0.0062	0.0051	0.03979
0.721	0.006	0.0046	0.04089
0.722	0.0054	0.0045	0.04259
0.723	0.0086	0.0039	0.03939
0.724	0.0034	0.0038	0.03959
0.725	0.0048	0.0048	0.03999
0.726	0.0076	0.0044	0.03819
0.727	0.0044	0.0055	0.04459
0.728	0.006	0.0042	0.04109
0.729	0.006	0.0057	0.04229
0.73	0.0056	0.0048	0.03959
0.731	0.005	0.0058	0.04129
0.732	0.0064	0.0043	0.03939
0.733	0.0046	0.0042	0.04189
0.734	0.0032	0.0045	0.04159
0.735	0.0076	0.0038	0.04159
0.736	0.0048	0.0044	0.04459
0.737	0.003	0.0042	0.04069
0.738	0.0048	0.0053	0.04049
0.739	0.0062	0.0045	0.04019
0.74	0.004	0.0056	0.04099
0.741	0.0058	0.0051	0.04209
0.742	0.0068	0.0055	0.03729
0.743	0.0054	0.0056	0.03739
0.744	0.0064	0.0048	0.03539
0.745	0.0048	0.0048	0.03939
0.746	0.0048	0.0063	0.03679
0.747	0.0062	0.0041	0.04049
0.748	0.0068	0.0053	0.04039
0.749	0.0038	0.006	0.03889
0.75	0.0044	0.0034	0.03639
0.751	0.0048	0.0045	0.03979
0.752	0.0046	0.0038	0.03849
0.753	0.003	0.0047	0.03509
0.754	0.0052	0.0038	0.03979
0.755	0.0044	0.0051	0.04009
0.756	0.0056	0.0031	0.03499
0.757	0.0044	0.005	0.03709
0.758	0.0054	0.0053	0.03589
0.759	0.0066	0.0045	0.03739
0.76	0.0056	0.0051	0.03629
0.761	0.0036	0.0046	0.03449
0.762	0.0062	0.0036	0.03539
0.763	0.0068	0.0041	0.03709
0.764	0.0058	0.0051	0.03449
0.765	0.003	0.0045	0.03609
0.766	0.0066	0.0043	0.03659
0.767	0.005	0.0039	0.04049
0.768	0.0048	0.0046	0.03449
0.769	0.0058	0.0046	0.04009
0.77	0.003	0.0046	0.03529
0.771	0.0046	0.0045	0.03439
0.772	0.0054	0.0046	0.03419
0.773	0.0018	0.0044	0.03499
0.774	0.0058	0.0045	0.03809
0.775	0.006	0.0042	0.03369
0.776	0.0026	0.0041	0.03419
0.777	0.0054	0.0039	0.03639
0.778	0.0048	0.0038	0.03709
0.779	0.0064	0.0037	0.03869
0.78	0.005	0.0046	0.03479
0.781	0.0038	0.0034	0.03489
0.782	0.006	0.0033	0.03779
0.783	0.003	0.0031	0.03919
0.784	0.0042	0.0038	0.03819
0.785	0.0034	0.0045	0.03479
0.786	0.004	0.0039	0.03709
0.787	0.0046	0.0037	0.03069
0.788	0.004	0.0044	0.03439
0.789	0.0038	0.0034	0.03309
0.79	0.0046	0.0035	0.03519
0.791	0.0048	0.0043	0.03479
0.792	0.005	0.0034	0.03409
0.793	0.003	0.004	0.03839
0.794	0.0046	0.0034	0.03539
0.795	0.0046	0.0038	0.03329
0.796	0.004	0.003	0.03139
0.797	0.0034	0.004	0.03159
0.798	0.0044	0.0044	0.03179
0.799	0.0048	0.0045	0.03519
0.8	0.0076	0.0034	0.03729
0.801	0.0046	0.004	0.03689
0.802	0.005	0.0035	0.03519
0.803	0.0036	0.0058	0.03459
0.804	0.0056	0.005	0.03119
0.805	0.0032	0.003	0.03269
0.806	0.0036	0.0028	0.03309
0.807	0.004	0.0042	0.03139
0.808	0.0068	0.005	0.03789
0.809	0.0058	0.0039	0.03289
0.81	0.0052	0.0044	0.03239
0.811	0.0048	0.0053	0.03239
0.812	0.0028	0.0048	0.03059
0.813	0.0032	0.0047	0.03279
0.814	0.0046	0.0043	0.03129
0.815	0.003	0.0043	0.03029
0.816	0.0028	0.0025	0.03019
0.817	0.0032	0.0046	0.02749
0.818	0.0028	0.0036	0.03129
0.819	0.0026	0.0045	0.02849
0.82	0.0036	0.0035	0.03469
0.821	0.0044	0.0037	0.03089
0.822	0.0044	0.0036	0.03439
0.823	0.0038	0.0045	0.02969
0.824	0.0042	0.0044	0.03249
0.825	0.0052	0.0029	0.02889
0.826	0.0028	0.0036	0.03089
0.827	0.0038	0.0027	0.03149
0.828	0.0044	0.0031	0.03339
0.829	0.0046	0.003	0.02939
0.83	0.0042	0.0039	0.03019
0.831	0.0036	0.0032	0.03079
0.832	0.007	0.0028	0.02709
0.833	0.0038	0.0033	0.02549
0.834	0.0034	0.0038	0.02879
0.835	0.0018	0.0045	0.02879
0.836	0.0054	0.0038	0.02919
0.837	0.0024	0.0033	0.03209
0.838	0.0016	0.0031	0.02879
0.839	0.004	0.0033	0.02969
0.84	0.003	0.004	0.02999
0.841	0.0044	0.0038	0.02819
0.842	0.0048	0.0038	0.03159
0.843	0.004	0.0028	0.02929
0.844	0.0034	0.0041	0.02899
0.845	0.002	0.0039	0.02579
0.846	0.0036	0.0037	0.02899
0.847	0.003	0.0023	0.02789
0.848	0.0034	0.003	0.03069
0.849	0.0048	0.0034	0.02759
0.85	0.0038	0.0039	0.02739
0.851	0.003	0.0042	0.03029
0.852	0.0046	0.0031	0.02939
0.853	0.004	0.0042	0.02729
0.854	0.0034	0.0032	0.02969
0.855	0.003	0.0031	0.025
0.856	0.005	0.0033	0.02879
0.857	0.003	0.002	0.02709
0.858	0.003	0.0048	0.02979
0.859	0.0032	0.0035	0.02529
0.86	0.0036	0.0039	0.02939
0.861	0.0036	0.0027	0.02809
0.862	0.0034	0.0037	0.02649
0.863	0.005	0.0027	0.02789
0.864	0.004	0.0035	0.02989
0.865	0.0036	0.0033	0.02549
0.866	0.005	0.0029	0.03109
0.867	0.0034	0.0041	0.02609
0.868	0.0028	0.0039	0.02699
0.869	0.0036	0.0025	0.02899
0.87	0.0028	0.0034	0.02899
0.871	0.0032	0.0025	0.02809
0.872	0.0032	0.0033	0.02769
0.873	0.0036	0.0027	0.02749
0.874	0.0036	0.0028	0.0234
0.875	0.0022	0.0042	0.02699
0.876	0.004	0.0035	0.023
0.877	0.003	0.0038	0.02709
0.878	0.0028	0.0036	0.02659
0.879	0.0034	0.0037	0.0248
0.88	0.0022	0.0048	0.02799
0.881	0.005	0.0022	0.02829
0.882	0.004	0.0024	0.02559
0.883	0.0032	0.0035	0.02579
0.884	0.0014	0.0036	0.02559
0.885	0.004	0.0024	0.0245
0.886	0.0032	0.0035	0.02769
0.887	0.004	0.0025	0.0246
0.888	0.005	0.0025	0.02549
0.889	0.0022	0.0026	0.0246
0.89	0.0042	0.0027	0.02799
0.891	0.0032	0.0023	0.0244
0.892	0.0026	0.0036	0.02549
0.893	0.004	0.0034	0.02679
0.894	0.0022	0.0026	0.02589
0.895	0.003	0.0028	0.02579
0.896	0.005	0.0035	0.02839
0.897	0.0024	0.0027	0.02589
0.898	0.0032	0.0032	0.0239
0.899	0.0022	0.0043	0.02509
0.9	0.0034	0.0029	0.02559
0.901	0.0026	0.0035	0.0247
0.902	0.002	0.0027	0.0232
0.903	0.0034	0.0038	0.0241
0.904	0.003	0.0022	0.0238
0.905	0.0032	0.003	0.0239
0.906	0.004	0.0033	0.02729
0.907	0.0028	0.0024	0.02539
0.908	0.0028	0.002	0.0244
0.909	0.003	0.002	0.0244
0.91	0.0026	0.0029	0.0227
0.911	0.0026	0.0034	0.0249
0.912	0.0026	0.0034	0.02519
0.913	0.0026	0.0028	0.0215
0.914	0.0028	0.0035	0.0229
0.915	0.002	0.0027	0.0211
0.916	0.0046	0.0032	0.0209
0.917	0.0044	0.0031	0.0222
0.918	0.0024	0.0032	0.025
0.919	0.002	0.0032	0.0222
0.92	0.003	0.0023	0.0221
0.921	0.003	0.002	0.025
0.922	0.003	0.0024	0.0241
0.923	0.0034	0.003	0.02509
0.924	0.0026	0.0031	0.024
0.925	0.0032	0.004	0.0224
0.926	0.0036	0.0031	0.0226
0.927	0.0026	0.0022	0.0228
0.928	0.0026	0.0028	0.021
0.929	0.0028	0.0021	0.0225
0.93	0.0034	0.0028	0.02529
0.931	0.0026	0.0017	0.0211
0.932	0.0034	0.0024	0.0224
0.933	0.0034	0.0024	0.0226
0.934	0.0022	0.0026	0.0238
0.935	0.0026	0.0033	0.0207
0.936	0.0018	0.0027	0.0225
0.937	0.0032	0.0026	0.0227
0.938	0.0012	0.0027	0.0224
0.939	0.0046	0.0032	0.0228
0.94	0.0034	0.0025	0.023
0.941	0.0022	0.0021	0.0205
0.942	0.0028	0.0021	0.0234
0.943	0.0026	0.0028	0.02549
0.944	0.0012	0.0032	0.0238
0.945	0.0026	0.0034	0.0226
0.946	0.002	0.0026	0.0215
0.947	0.0022	0.0024	0.0215
0.948	0.0024	0.0024	0.0195
0.949	0.0038	0.0033	0.0203
0.95	0.0016	0.0037	0.0228
0.951	0.0018	0.0025	0.0219
0.952	0.0034	0.0022	0.0215
0.953	0.0012	0.0027	0.0201
0.954	0.0036	0.0018	0.024
0.955	0.0028	0.0026	0.0201
0.956	0.0034	0.0031	0.021
0.957	0.0018	0.0032	0.0207
0.958	0.0032	0.0017	0.0213
0.959	0.0036	0.0021	0.0198
0.96	0.002	0.0027	0.0201
0.961	0.0026	0.0025	0.0234
0.962	0.0026	0.0029	0.0203
0.963	0.0024	0.0029	0.0198
0.964	0.0034	0.0027	0.0234
0.965	0.0012	0.0024	0.0216
0.966	0.0022	0.0029	0.0211
0.967	0.0034	0.0033	0.0209
0.968	0.0024	0.0025	0.0208
0.969	0.0026	0.0021	0.0199
0.97	0.0018	0.0021	0.0214
0.971	0.0042	0.0027	0.0206
0.972	0.002	0.0038	0.0205
0.973	0.0024	0.0023	0.0216
0.974	0.0034	0.0029	0.0202
0.975	0.0022	0.0028	0.0196
0.976	0.0014	0.002	0.0209
0.977	0.0026	0.0025	0.0187
0.978	0.0024	0.0025	0.0206
0.979	0.0024	0.0033	0.0192
0.98	0.002	0.0028	0.0198
0.981	0.0018	0.0026	0.0201
0.982	0.0028	0.0022	0.0197
0.983	0.0024	0.0023	0.0201
0.984	0.0018	0.0043	0.0195
0.985	0.0018	0.0021	0.0191
0.986	0.002	0.0021	0.0182
0.987	0.0028	0.0034	0.0195
0.988	0.0018	0.002	0.0176
0.989	0.002	0.0023	0.017
0.99	0.001	0.003	0.0201
0.991	0.0016	0.0023	0.0176
0.992	0.0018	0.0031	0.0216
0.993	0.0036	0.0024	0.02
0.994	0.0036	0.0018	0.0184
0.995	0.0022	0.003	0.0166
0.996	0.002	0.0017	0.0197
0.997	0.003	0.0026	0.019
0.998	0.0036	0.0026	0.0191
0.999	0.0014	0.0033	0.0192
1	0.0022	0.0028	0.018
1.001	0.0022	0.0021	0.022
1.002	0.0026	0.0031	0.0195
1.003	0.0026	0.0023	0.0184
1.004	0.0022	0.0029	0.0196
1.005	0.0024	0.0023	0.0186
1.006	0.0018	0.0024	0.0169
1.007	0.0026	0.0026	0.0187
1.008	0.0024	0.0022	0.0208
1.009	0.0016	0.0022	0.0171
1.01	0.0024	0.0019	0.018
1.011	0.003	0.0027	0.0196
1.012	0.0018	0.0034	0.02
1.013	0.0014	0.0023	0.019
1.014	0.0016	0.003	0.0214
1.015	0.0018	0.003	0.018
1.016	0.0016	0.0018	0.0185
1.017	0.0028	0.002	0.0176
1.018	0.0018	0.0026	0.0182
1.019	0.003	0.0016	0.0187
1.02	0.003	0.003	0.0198
1.021	0.0022	0.0024	0.0151
1.022	0.0012	0.0025	0.0199
1.023	0.002	0.0022	0.0193
1.024	0.0022	0.0027	0.021
1.025	0.0024	0.0019	0.0168
1.026	0.002	0.0028	0.0167
1.027	0.0008	0.0021	0.0155
1.028	0.0016	0.0026	0.0175
1.029	0.0012	0.0029	0.0182
1.03	0.0016	0.0017	0.0158
1.031	0.002	0.0023	0.0174
1.032	0.0014	0.0022	0.0176
1.033	0.002	0.0016	0.0176
1.034	0.0034	0.0027	0.0202
1.035	0.0024	0.0024	0.019
1.036	0.0016	0.0027	0.0169
1.037	0.002	0.0019	0.0168
1.038	0.002	0.0025	0.0206
1.039	0.0016	0.0025	0.0148
1.04	0.0016	0.0017	0.018
1.041	0.0016	0.0023	0.017
1.042	0.0012	0.0017	0.0163
1.043	0.0026	0.0025	0.0193
1.044	0.0016	0.0019	0.0158
1.045	0.0008	0.0021	0.0162
1.046	0.003	0.0031	0.015
1.047	0.0012	0.0019	0.0162
1.048	0.0018	0.0022	0.0179
1.049	0.0018	0.0024	0.0181
1.05	0.0036	0.0022	0.0164
1.051	0.0018	0.0015	0.0184
1.052	0.0012	0.0019	0.0134
1.053	0.0026	0.0022	0.0159
1.054	0.002	0.0024	0.0152
1.055	0.001	0.0019	0.0201
1.056	0.0022	0.002	0.0183
1.057	0.0016	0.0014	0.0172
1.058	0.0038	0.0024	0.0161
1.059	0.0026	0.0017	0.0154
1.06	0.001	0.0026	0.0153
1.061	0.0018	0.0017	0.0166
1.062	0.0026	0.0022	0.0196
1.063	0.002	0.0017	0.0163
1.064	0.0018	0.0019	0.0164
1.065	0.0028	0.0023	0.0156
1.066	0.0026	0.0018	0.0177
1.067	0.0032	0.0012	0.0164
1.068	0.0022	0.0019	0.0162
1.069	0.0018	0.0015	0.0175
1.07	0.0032	0.0036	0.0153
1.071	0.0016	0.0017	0.017
1.072	0.0036	0.0018	0.0145
1.073	0.0014	0.0017	0.0156
1.074	0.0008	0.0016	0.0164
1.075	0.0012	0.0024	0.0168
1.076	0.0018	0.0023	0.0154
1.077	0.0028	0.0019	0.0173
1.078	0.0014	0.0023	0.0183
1.079	0.0014	0.0028	0.016
1.08	0.0024	0.0011	0.015
1.081	0.0018	0.0029	0.0166
1.082	0.0018	0.003	0.0163
1.083	0.0016	0.0026	0.0152
1.084	0.0018	0.0021	0.0162
1.085	0.0032	0.003	0.0163
1.086	0.0024	0.0024	0.0161
1.087	0.0018	0.0015	0.014
1.088	0.0016	0.0029	0.0157
1.089	0.0026	0.0024	0.0154
1.09	0.0014	0.002	0.0134
1.091	0.0022	0.0018	0.0165
1.092	0.0024	0.0014	0.0135
1.093	0.0016	0.0025	0.0163
1.094	0.001	0.0024	0.0164
1.095	0.0022	0.0018	0.014
1.096	0.0028	0.0019	0.0149
1.097	0.0022	0.002	0.016
1.098	0.0022	0.0009999	0.0139
1.099	0.0018	0.0032	0.0143
1.1	0.0014	0.0024	0.0121
1.101	0.0012	0.002	0.0128
1.102	0.0028	0.0026	0.0151
1.103	0.0018	0.0017	0.015
1.104	0.0012	0.0022	0.014
1.105	0.0022	0.0018	0.0162
1.106	0.002	0.0025	0.013
1.107	0.0018	0.0018	0.0165
1.108	0.0022	0.0012	0.0133
1.109	0.0022	0.0016	0.0148
1.11	0.0018	0.002	0.0126
1.111	0.0012	0.0014	0.0135
1.112	0.0024	0.0017	0.0148
1.113	0.0004	0.0015	0.0155
1.114	0.0014	0.0019	0.0118
1.115	0.0004	0.0024	0.014
1.116	0.001	0.0011	0.0149
1.117	0.0012	0.002	0.0156
1.118	0.0026	0.0014	0.0147
1.119	0.002	0.0011	0.0135
1.12	0.0018	0.0014	0.0144
1.121	0.001	0.0009999	0.0137
1.122	0.0006	0.0019	0.0164
1.123	0.0018	0.0018	0.0159
1.124	0.0022	0.0023	0.0146
1.125	0.001	0.002	0.0142
1.126	0.0018	0.0015	0.013
1.127	0.0008	0.0022	0.0128
1.128	0.0028	0.0017	0.0145
1.129	0.0026	0.0023	0.0139
1.13	0.0032	0.002	0.0138
1.131	0.0014	0.0015	0.0125
1.132	0.0012	0.0018	0.0164
1.133	0.0012	0.0018	0.0153
1.134	0.0024	0.0014	0.0116
1.135	0.0018	0.0011	0.0134
1.136	0.0006	0.0022	0.014
1.137	0.0014	0.0018	0.0142
1.138	0.0016	0.0021	0.0136
1.139	0.0012	0.0018	0.0139
1.14	0.001	0.0014	0.0134
1.141	0.0018	0.0016	0.0128
1.142	0.0022	0.0012	0.0164
1.143	0.0016	0.0009999	0.0118
1.144	0.0016	0.0012	0.0133
1.145	0.0012	0.0017	0.0138
1.146	0.002	0.0011	0.0141
1.147	0.0014	0.0017	0.0138
1.148	0.0022	0.002	0.0131
1.149	0.0014	0.0017	0.0132
1.15	0.001	0.0016	0.0139
1.151	0.0014	0.0017	0.0122
1.152	0.001	0.002	0.0134
1.153	0.0018	0.0013	0.013
1.154	0.0022	0.0015	0.0155
1.155	0.0012	0.0012	0.0121
1.156	0.0014	0.0017	0.0112
1.157	0.0024	0.0017	0.0134
1.158	0.0012	0.0021	0.0128
1.159	0.0018	0.002	0.0124
1.16	0.0012	0.0011	0.0127
1.161	0.0014	0.0022	0.0106
1.162	0.0012	0.0023	0.0129
1.163	0.0012	0.0027	0.0112
1.164	0.0004	0.0011	0.0137
1.165	0.0018	0.0009999	0.0143
1.166	0.0026	0.0017	0.0128
1.167	0.0014	0.0015	0.0124
1.168	0.0016	0.0016	0.014
1.169	0.0008	0.0014	0.0126
1.17	0.001	0.0016	0.0127
1.171	0.0016	0.0011	0.014
1.172	0.0024	0.0016	0.0136
1.173	0.0014	0.0017	0.012
1.174	0.0008	0.0015	0.0139
1.175	0.0008	0.002	0.012
1.176	0.0016	0.002	0.0115
1.177	0.0014	0.0016	0.0139
1.178	0.0024	0.0019	0.0138
1.179	0.0006	0.0021	0.0134
1.18	0.0018	0.0021	0.0117
1.181	0.0012	0.0012	0.0115
1.182	0.0018	0.0018	0.0123
1.183	0.0012	0.0019	0.012
1.184	0.0016	0.0012	0.0133
1.185	0.0022	0.0019	0.0106
1.186	0.0018	0.0025	0.0131
1.187	0.0012	0.0011	0.0097
1.188	0.0012	0.0018	0.0108
1.189	0.0022	0.0013	0.012
1.19	0.0016	0.0012	0.0124
1.191	0.0014	0.0012	0.0123
1.192	0.0018	0.0013	0.013
1.193	0.001	0.002	0.0125
1.194	0.0012	0.0014	0.0133
1.195	0.0014	0.00079992	0.0138
1.196	0.0026	0.0022	0.012
1.197	0.002	0.0013	0.0124
1.198	0.0014	0.0016	0.0116
1.199	0.0022	0.0022	0.0115
1.2	0.0008	0.0013	0.0102
1.201	0.0008	0.0014	0.0118
1.202	0.0012	0.0019	0.0131
1.203	0.002	0.0015	0.0098
1.204	0.0014	0.0015	0.0109
1.205	0.0018	0.0017	0.0093
1.206	0.0014	0.0013	0.0137
1.207	0.0016	0.0017	0.0126
1.208	0.0018	0.0021	0.013
1.209	0.0014	0.0014	0.0123
1.21	0.0022	0.0016	0.0127
1.211	0.0016	0.0021	0.0107
1.212	0.0014	0.0011	0.0137
1.213	0.0008	0.0015	0.011
1.214	0.0024	0.0013	0.0124
1.215	0.0018	0.0024	0.0131
1.216	0.0008	0.0015	0.0101
1.217	0.0012	0.0022	0.0135
1.218	0.0008	0.0014	0.0097
1.219	0.0012	0.002	0.0105
1.22	0.0012	0.0014	0.0101
1.221	0.001	0.0015	0.0101
1.222	0.002	0.0009999	0.0116
1.223	0.001	0.0009999	0.0112
1.224	0.0008	0.0012	0.0119
1.225	0.0016	0.0019	0.0115
1.226	0.0008	0.0022	0.01
1.227	0.0014	0.0014	0.0099
1.228	0.0012	0.0018	0.0105
1.229	0.0008	0.0012	0.0116
1.23	0.001	0.0013	0.0129
1.231	0.0018	0.0024	0.0106
1.232	0.0016	0.0012	0.0111
1.233	0.0014	0.00089991	0.0107
1.234	0.0012	0.0017	0.0117
1.235	0.0008	0.00089991	0.0127
1.236	0.0014	0.0017	0.01
1.237	0.0012	0.0019	0.0111
1.238	0.001	0.0012	0.0115
1.239	0.002	0.0015	0.01
1.24	0.0016	0.0017	0.0112
1.241	0.0014	0.0015	0.0115
1.242	0.0016	0.0016	0.0101
1.243	0.0016	0.0017	0.0109
1.244	0.0016	0.0016	0.0095
1.245	0.001	0.0021	0.0116
1.246	0.0004	0.002	0.0115
1.247	0.0004	0.00079992	0.0103
1.248	0.0016	0.0015	0.0109
1.249	0.001	0.0009999	0.011
1.25	0.0008	0.0013	0.0129
1.251	0.0022	0.0015	0.0104
1.252	0.0016	0.0021	0.0118
1.253	0.002	0.0012	0.0098
1.254	0.0014	0.00059994	0.0113
1.255	0.0014	0.0011	0.0089
1.256	0.0006	0.0016	0.0102
1.257	0.0004	0.0011	0.0124
1.258	0.0016	0.0019	0.0103
1.259	0.0008	0.00079992	0.0088
1.26	0.0008	0.0011	0.0109
1.261	0.0014	0.00079992	0.0121
1.262	0.001	0.002	0.0119
1.263	0.0018	0.0014	0.0112
1.264	0.0016	0.0022	0.012
1.265	0.001	0.0016	0.0082
1.266	0.0014	0.0018	0.0086
1.267	0.0016	0.0011	0.0114
1.268	0.001	0.0014	0.0118
1.269	0.0022	0.0019	0.0105
1.27	0.0012	0.0015	0.009
1.271	0.0016	0.0012	0.0087
1.272	0.0008	0.0013	0.0114
1.273	0.0008	0.002	0.0113
1.274	0.0008	0.0012	0.0131
1.275	0.0014	0.0014	0.0112
1.276	0.001	0.0012	0.0089
1.277	0.0018	0.00069993	0.0109
1.278	0.0014	0.00089991	0.0089
1.279	0.0016	0.0014	0.0111
1.28	0.0016	0.0017	0.0101
1.281	0.001	0.0013	0.0089
1.282	0.0018	0.0013	0.0112
1.283	0.0014	0.0023	0.0099
1.284	0.002	0.0012	0.0082
1.285	0.0012	0.0012	0.0109
1.286	0.0018	0.0015	0.0106
1.287	0.0016	0.0019	0.0113
1.288	0.0014	0.0014	0.0091
1.289	0.0006	0.0019	0.0098
1.29	0.002	0.0012	0.0087
1.291	0.0002	0.0012	0.0081
1.292	0.0004	0.0017	0.0104
1.293	0.0008	0.0016	0.0104
1.294	0.0002	0.0012	0.0079
1.295	0.001	0.0015	0.0103
1.296	0.0016	0.0011	0.0103
1.297	0.001	0.0012	0.0094
1.298	0.0012	0.0016	0.0105
1.299	0.0004	0.0014	0.0104
1.3	0.0018	0.0014	0.0106
1.301	0.0012	0.0012	0.0104
1.302	0.0004	0.0017	0.0099
1.303	0.0006	0.0009999	0.01
1.304	0.0012	0.00089991	0.0091
1.305	0.001	0.0009999	0.009
1.306	0.0016	0.0017	0.0097
1.307	0.0014	0.0011	0.0102
1.308	0.0004	0.0017	0.0084
1.309	0.0012	0.00089991	0.01
1.31	0.0012	0.0012	0.0089
1.311	0.001	0.00069993	0.0096
1.312	0.0018	0.00089991	0.0103
1.313	0.0012	0.0009999	0.0098
1.314	0.0004	0.0015	0.0071
1.315	0.001	0.0011	0.0096
1.316	0.001	0.0016	0.0085
1.317	0.0012	0.0012	0.0078
1.318	0.002	0.00089991	0.0082
1.319	0.0018	0.0012	0.0082
1.32	0.003	0.00089991	0.0085
1.321	0.003	0.0009999	0.0107
1.322	0.0008	0.00059994	0.011
1.323	0.0012	0.0009999	0.0095
1.324	0.0018	0.0015	0.0103
1.325	0.0016	0.0014	0.0116
1.326	0.002	0.0012	0.0098
1.327	0.0004	0.0012	0.0107
1.328	0.0008	0.00069993	0.0097
1.329	0.0012	0.0009999	0.0081
1.33	0.0008	0.00069993	0.0085
1.331	0.001	0.0018	0.009
1.332	0.001	0.0009999	0.0089
1.333	0.002	0.0011	0.0078
1.334	0.0016	0.0015	0.0084
1.335	0.0014	0.0015	0.0091
1.336	0.001	0.0012	0.0081
1.337	0.0006	0.00079992	0.0097
1.338	0.0016	0.0012	0.0074
1.339	0.0006	0.00089991	0.0075
1.34	0.0006	0.002	0.0088
1.341	0.0014	0.0013	0.0105
1.342	0.0012	0.0009999	0.0104
1.343	0.0016	0.00079992	0.0087
1.344	0.002	0.0014	0.0087
1.345	0.0012	0.0014	0.0106
1.346	0.0008	0.00079992	0.0096
1.347	0.0014	0.00069993	0.0094
1.348	0.0016	0.0011	0.0089
1.349	0.0018	0.0014	0.0087
1.35	0.002	0.00089991	0.0088
1.351	0.0004	0.0014	0.0086
1.352	0.002	0.00059994	0.0098
1.353	0.0016	0.00089991	0.0078
1.354	0.0024	0.0014	0.0076
1.355	0.0014	0.0013	0.0084
1.356	0.0014	0.00079992	0.0079
1.357	0.001	0.0012	0.0074
1.358	0.002	0.0014	0.0091
1.359	0.0008	0.00079992	0.0078
1.36	0.001	0.0011	0.0079
1.361	0.0012	0.00089991	0.0094
1.362	0.0008	0.0015	0.0085
1.363	0.0006	0.00049995	0.0085
1.364	0.002	0.0012	0.0083
1.365	0.0006	0.0018	0.0087
1.366	0.0006	0.00089991	0.0106
1.367	0.0014	0.0015	0.008
1.368	0.0014	0.00059994	0.0077
1.369	0.0004	0.0019	0.0097
1.37	0.0016	0.0011	0.0086
1.371	0.001	0.0011	0.0092
1.372	0.0014	0.0016	0.0091
1.373	0.0018	0.0011	0.0096
1.374	0.0014	0.0011	0.0096
1.375	0.0014	0.0017	0.0082
1.376	0.001	0.0011	0.0073
1.377	0.0012	0.0011	0.0087
1.378	0.0014	0.00079992	0.0091
1.379	0.0012	0.0009999	0.0085
1.38	0.0008	0.00089991	0.0089
1.381	0.0008	0.00089991	0.0084
1.382	0.0006	0.00069993	0.0077
1.383	0	0.00039996	0.0069
1.384	0.0006	0.0009999	0.01
1.385	0.001	0.0009999	0.0085
1.386	0.001	0.0014	0.0092
1.387	0.0008	0.0011	0.0062
1.388	0.0008	0.0012	0.0066
1.389	0.0012	0.00089991	0.0062
1.39	0.001	0.0009999	0.0084
1.391	0.0006	0.00089991	0.0078
1.392	0.001	0.0012	0.0088
1.393	0.0016	0.0013	0.0084
1.394	0.0002	0.0012	0.0087
1.395	0.002	0.0009999	0.0089
1.396	0.0018	0.00089991	0.0078
1.397	0.0024	0.00089991	0.0078
1.398	0.0008	0.0015	0.0092
1.399	0.0014	0.0013	0.0065
1.4	0.001	0.0009999	0.0072
1.401	0.0016	0.00079992	0.0086
1.402	0.0016	0.0011	0.0056
1.403	0.0014	0.0017	0.0081
1.404	0.0008	0.0017	0.0063
1.405	0.0016	0.00079992	0.0086
1.406	0.0008	0.00079992	0.0065
1.407	0.0012	0.0009999	0.0081
1.408	0.0006	0.0014	0.0075
1.409	0.0018	0.0009999	0.0073
1.41	0.0006	0.0011	0.0084
1.411	0.0024	0.00089991	0.0075
1.412	0.002	0.0014	0.008
1.413	0.0018	0.00079992	0.0074
1.414	0.0016	0.0017	0.007
1.415	0.0012	0.00059994	0.0084
1.416	0.0004	0.0009999	0.0088
1.417	0.0014	0.0014	0.0075
1.418	0.001	0.0016	0.0081
1.419	0.0006	0.00089991	0.0057
1.42	0.0008	0.0009999	0.0063
1.421	0.0008	0.0009999	0.0082
1.422	0.0008	0.0014	0.0065
1.423	0.0008	0.00069993	0.008
1.424	0.001	0.0011	0.0078
1.425	0.0008	0.00079992	0.0084
1.426	0.0006	0.00089991	0.0061
1.427	0.0014	0.00069993	0.0071
1.428	0.0016	0.00059994	0.0077
1.429	0.0016	0.0011	0.0077
1.43	0.0004	0.0009999	0.0067
1.431	0.0008	0.0009999	0.0068
1.432	0.0014	0.00059994	0.0066
1.433	0.0006	0.00079992	0.0081
1.434	0.0012	0.00059994	0.0083
1.435	0.0022	0.00069993	0.0061
1.436	0.0012	0.0011	0.0067
1.437	0.0014	0.0014	0.0084
1.438	0.0014	0.0018	0.0071
1.439	0.0006	0.00079992	0.0073
1.44	0.0006	0.0012	0.0074
1.441	0.001	0.00069993	0.0066
1.442	0.0022	0.00089991	0.0065
1.443	0.0008	0.0009999	0.0065
1.444	0.001	0.00079992	0.0068
1.445	0.001	0.0017	0.0068
1.446	0.0008	0.00049995	0.0074
1.447	0.0014	0.00029997	0.007
1.448	0.0008	0.00049995	0.0074
1.449	0.001	0.00059994	0.0087
1.45	0.0016	0.00069993	0.0071
1.451	0.0006	0.00069993	0.0058
1.452	0.0012	0.0011	0.0082
1.453	0.001	0.00079992	0.0063
1.454	0.0004	0.0015	0.0079
1.455	0.0012	0.0009999	0.0065
1.456	0.0014	0.00089991	0.0059
1.457	0.0014	0.0015	0.0072
1.458	0.001	0.00049995	0.0078
1.459	0.001	0.00089991	0.0053
1.46	0.0004	0.0013	0.0057
1.461	0.0008	0.0009999	0.0066
1.462	0.0012	0.00049995	0.0068
1.463	0.0008	0.0012	0.0075
1.464	0.0006	0.00059994	0.0058
1.465	0.0006	0.00059994	0.0072
1.466	0.0024	0.0011	0.0079
1.467	0.001	0.0012	0.0076
1.468	0.0004	0.00079992	0.0063
1.469	0.0012	0.0014	0.0071
1.47	0.0028	0.00069993	0.0062
1.471	0.0028	0.00079992	0.0064
1.472	0.0008	0.00049995	0.0069
1.473	0.0008	0.00089991	0.0065
1.474	0.0012	0.00069993	0.0066
1.475	0.001	0.0014	0.0063
1.476	0.0014	0.00049995	0.0066
1.477	0.0002	0.00059994	0.0061
1.478	0.0012	0.00089991	0.0079
1.479	0.0006	0.00029997	0.0053
1.48	0.0022	0.00029997	0.0071
1.481	0.0012	0.0009999	0.0065
1.482	0.0018	0.00079992	0.0065
1.483	0.0006	0.00089991	0.0061
1.484	0.001	0.0013	0.0061
1.485	0.001	0.00049995	0.0072
1.486	0.0008	0.00069993	0.0064
1.487	0.0022	0.00069993	0.0057
1.488	0.001	0.00079992	0.007
1.489	0.0012	0.0009999	0.0075
1.49	0.001	0.00059994	0.0063
1.491	0.0004	0.00089991	0.0077
1.492	0.0014	0.00069993	0.0064
1.493	0.0014	0.0009999	0.0074
1.494	0.0022	0.0011	0.0074
1.495	0.0016	0.0013	0.0072
1.496	0.0014	0.0014	0.0079
1.497	0.0018	0.00019998	0.0061
1.498	0.0002	0.00089991	0.0071
1.499	0.0018	0.00069993	0.0055
1.5	0.0014	0.0012	0.0066
1.501	0.0012	0.0011	0.0057
1.502	0.0008	0.00069993	0.0065
1.503	0.001	0.00049995	0.0074
1.504	0.0022	0.0009999	0.0069
1.505	0.0006	0.0011	0.0068
1.506	0.0006	0.00069993	0.0062
1.507	0.001	0.0012	0.0066
1.508	0.0012	0.00049995	0.0059
1.509	0.0004	0.00079992	0.0054
1.51	0.0004	0.00029997	0.0062
1.511	0.0012	0.0014	0.0067
1.512	0.0006	0.0009999	0.0058
1.513	0.0008	0.0009999	0.005
1.514	0.0016	0.0012	0.0074
1.515	0.0016	0.0011	0.0067
1.516	0.0004	0.00059994	0.0069
1.517	0.001	0.00089991	0.0057
1.518	0.001	0.0011	0.0078
1.519	0.0016	0.00089991	0.0079
1.52	0.001	0.0011	0.0067
1.521	0.0012	0.00059994	0.0056
1.522	0.001	0.0015	0.0061
1.523	0.0014	0.0014	0.008
1.524	0.0006	0.0013	0.0069
1.525	0.0008	0.00029997	0.008
1.526	0.0014	0.00089991	0.0058
1.527	0.001	0.00089991	0.0064
1.528	0.0002	0.0011	0.0057
1.529	0.0002	0.00069993	0.0063
1.53	0.0014	0.0009999	0.0059
1.531	0.0016	0.00049995	0.0052
1.532	0.001	0.00079992	0.0066
1.533	0.0008	0.00069993	0.0052
1.534	0.0012	0.0013	0.0063
1.535	0.0016	0.00059994	0.0058
1.536	0.0006	0.00049995	0.0074
1.537	0.0002	0.0009999	0.0058
1.538	0.0008	0.00069993	0.0046
1.539	0.0012	0.0009999	0.0059
1.54	0.0012	0.00039996	0.0071
1.541	0.001	0.00089991	0.0062
1.542	0.002	0.00049995	0.0066
1.543	0.0012	0.00089991	0.0056
1.544	0.0006	0.00089991	0.0067
1.545	0.0008	0.0009999	0.0052
1.546	0.0004	0.0015	0.0066
1.547	0.0002	0.00079992	0.0047
1.548	0.0006	0.0014	0.007
1.549	0.001	0.00079992	0.0049
1.55	0.0008	0.00079992	0.0052
1.551	0.0008	0.00089991	0.0042
1.552	0.0012	0.0009999	0.0073
1.553	0.0002	0.00039996	0.0056
1.554	0.0008	0.00079992	0.0054
1.555	0.0014	0.0009999	0.0057
1.556	0.0018	0.00069993	0.0054
1.557	0.001	0.00049995	0.0063
1.558	0.0006	0.00079992	0.0055
1.559	0.0008	0.00089991	0.006
1.56	0.0008	0.0012	0.0057
1.561	0.0008	0.00089991	0.0066
1.562	0.0008	0.00049995	0.0059
1.563	0.0004	0.0013	0.0058
1.564	0.0002	0.00079992	0.0072
1.565	0.002	0.00049995	0.0055
1.566	0.0016	0.00049995	0.007
1.567	0.0018	0.00039996	0.0054
1.568	0.0014	0.00089991	0.0054
1.569	0.0008	0.00089991	0.0056
1.57	0.001	0.00049995	0.0055
1.571	0.0006	0.00059994	0.0062
1.572	0.0006	0.00059994	0.0058
1.573	0.0014	0.0012	0.006
1.574	0.0004	0.0014	0.0061
1.575	0.0004	0.0009999	0.0054
1.576	0.002	0.00069993	0.0057
1.577	0.0016	0.00069993	0.0061
1.578	0.0012	0.00049995	0.0053
1.579	0.0006	0.0011	0.0047
1.58	0.0012	0.00069993	0.0057
1.581	0	0.0013	0.0043
1.582	0.0012	0.00069993	0.0051
1.583	0.001	0.0009999	0.0068
1.584	0.0008	0.00049995	0.0078
1.585	0.0012	0.00039996	0.0062
1.586	0.0008	0.00069993	0.0053
1.587	0.0002	0.0009999	0.0057
1.588	0.0008	0.00069993	0.0062
1.589	0.0006	0.00079992	0.0053
1.59	0.0006	0.00079992	0.0058
1.591	0.0006	0.00069993	0.0057
1.592	0.0008	0.0009999	0.0058
1.593	0.0018	0.00059994	0.0057
1.594	0.0012	0.00049995	0.0061
1.595	0.0006	0.0013	0.005
1.596	0.001	0.00069993	0.0044
1.597	0.0008	0.00049995	0.0054
1.598	0.0022	0.00069993	0.0058
1.599	0.0008	0.00059994	0.0068
1.6	0.0006	0.0009999	0.005
1.601	0.0008	0.0017	0.0037
1.602	0.0006	0.0011	0.0058
1.603	0.0012	0.0014	0.0062
1.604	0.0014	0.00039996	0.006
1.605	0.0018	0.0013	0.0047
1.606	0.001	0.0016	0.0052
1.607	0.0008	0.0011	0.004
1.608	0.0006	0.00089991	0.0053
1.609	0.0002	0.00089991	0.0051
1.61	0.0002	0.0011	0.004
1.611	0.0014	0.00029997	0.0049
1.612	0.001	0.00079992	0.0058
1.613	0.0006	0.00069993	0.0066
1.614	0.0006	0.0009999	0.0045
1.615	0.0008	0.00059994	0.0049
1.616	0.0022	0.00039996	0.0058
1.617	0.0006	0.00079992	0.0061
1.618	0.0004	0.00059994	0.0052
1.619	0.0014	0.00089991	0.005
1.62	0.001	0.00039996	0.0052
1.621	0.0008	0.0012	0.0045
1.622	0.0008	0.00039996	0.0046
1.623	0.0012	0.00079992	0.0061
1.624	0.0008	0.00069993	0.0051
1.625	0.0002	0.00069993	0.0047
1.626	0.0024	0.00079992	0.0035
1.627	0.0006	0.00079992	0.0049
1.628	0.0006	0.00089991	0.0046
1.629	0.001	0.0009999	0.0049
1.63	0.0006	0.00049995	0.0052
1.631	0.0008	0.00049995	0.0052
1.632	0.0006	0.00089991	0.0042
1.633	0.0012	0.00069993	0.0059
1.634	0.0008	0.00079992	0.004
1.635	0.0014	0.00079992	0.0056
1.636	0.0008	0.00079992	0.0052
1.637	0.0006	0.00059994	0.0044
1.638	0.0012	0.00079992	0.0063
1.639	0.0006	0.00069993	0.006
1.64	0.0008	0.00069993	0.0058
1.641	0.001	0.00089991	0.0056
1.642	0.0008	0.00049995	0.0052
1.643	0.0008	0.00079992	0.0037
1.644	0.0006	0.00039996	0.0048
1.645	0.0008	0.0013	0.0039
1.646	0.001	0.0013	0.0072
1.647	0.0004	0.0017	0.0056
1.648	0.0008	0.0011	0.0042
1.649	0.0006	0.00069993	0.0042
1.65	0.0004	0.00079992	0.0064
1.651	0.001	0.00079992	0.0047
1.652	0.0008	0.0011	0.0045
1.653	0.0016	0.00059994	0.0067
1.654	0.0006	0.00089991	0.0048
1.655	0.0012	0.00079992	0.0056
1.656	0.0016	0.00079992	0.0043
1.657	0.0004	0.00059994	0.0048
1.658	0.0004	0.0009999	0.0054
1.659	0.0014	0.00059994	0.0043
1.66	0.0006	0.00069993	0.0061
1.661	0.001	0.0011	0.0049
1.662	0.0012	0.00069993	0.0043
1.663	0.002	0.00059994	0.006
1.664	0.0004	0.00089991	0.0051
1.665	0.0008	0.00059994	0.0043
1.666	0.0014	0.00079992	0.0057
1.667	0.0008	0.00079992	0.0059
1.668	0.0008	0.0009999	0.0048
1.669	0.0008	0.0014	0.0051
1.67	0.001	0.00079992	0.0042
1.671	0.0004	0.00069993	0.005
1.672	0.0006	0.00079992	0.0046
1.673	0.0006	0.00079992	0.0041
1.674	0.001	0.00069993	0.0042
1.675	0.0014	0.00049995	0.0038
1.676	0.0008	0.00069993	0.0033
1.677	0.0012	0.0013	0.0049
1.678	0.0006	0.00079992	0.0051
1.679	0.0008	0.00059994	0.0051
1.68	0.0012	0.00079992	0.005
1.681	0.0006	0.00089991	0.0043
1.682	0.0014	0.0013	0.0043
1.683	0.0018	0.0009999	0.005
1.684	0.0004	0.00049995	0.0042
1.685	0.0012	0.00039996	0.0047
1.686	0.0008	0.00069993	0.0049
1.687	0.0004	0.00049995	0.0041
1.688	0.0006	0.0011	0.0048
1.689	0.001	0.00029997	0.0039
1.69	0.0014	0.00069993	0.0046
1.691	0.0014	0.00039996	0.0053
1.692	0.0012	0.00049995	0.0041
1.693	0.0008	0.00029997	0.005
1.694	0.0004	0.00019998	0.0043
1.695	0.001	0.00069993	0.0035
1.696	0.0004	0.0011	0.0043
1.697	0.0002	0.00079992	0.0051
1.698	0.0006	0.00089991	0.0046
1.699	0.0006	0.00019998	0.0054
1.7	0.001	0.00039996	0.0051
1.701	0.0004	0.00059994	0.0043
1.702	0.0008	0.0011	0.0043
1.703	0.0014	0.00059994	0.0035
1.704	0.001	0.00069993	0.0044
1.705	0.0014	0.00049995	0.0049
1.706	0.0006	0.00069993	0.0049
1.707	0.0014	0.0009999	0.0046
1.708	0.0012	0.00049995	0.0036
1.709	0.001	0.00039996	0.0034
1.71	0.0008	0.00039996	0.0048
1.711	0.0008	0.00089991	0.0054
1.712	0.0006	0.00059994	0.0053
1.713	0.0014	0.00079992	0.0045
1.714	0.0004	0.0011	0.0042
1.715	0.001	0.00059994	0.005
1.716	0.0014	0.00089991	0.0053
1.717	0.0008	0.0011	0.0034
1.718	0.0004	0.0009999	0.0049
1.719	0.0006	0.00039996	0.004
1.72	0.0008	0.0016	0.0045
1.721	0.0008	0.00079992	0.0045
1.722	0.0008	0.00089991	0.0044
1.723	0.0008	0.00089991	0.0046
1.724	0.0006	0.0012	0.0057
1.725	0.0004	0.00079992	0.0044
1.726	0.0006	0.00059994	0.0048
1.727	0.0004	0.00079992	0.0048
1.728	0.0004	0.0011	0.0053
1.729	0.0004	0.00069993	0.0033
1.73	0.0008	0.00089991	0.0041
1.731	0.0004	0.0009999	0.0053
1.732	0.0002	0.00029997	0.0061
1.733	0.0012	0.00029997	0.0054
1.734	0.0006	0.00049995	0.0051
1.735	0.0012	0.00039996	0.0042
1.736	0.0006	0.00089991	0.005
1.737	0.0006	0.00029997	0.0041
1.738	0.0002	0.00059994	0.0042
1.739	0.0014	0.00029997	0.0049
1.74	0.0008	0.00059994	0.0044
1.741	0.0006	0.00079992	0.0044
1.742	0.0008	9.999e-05	0.0051
1.743	0.0008	0.00029997	0.004
1.744	0.0002	0.00069993	0.0041
1.745	0.0006	0.00069993	0.0044
1.746	0.0008	0.00049995	0.0037
1.747	0.0008	0.00049995	0.0052
1.748	0.0002	0.00039996	0.004
1.749	0.0006	0.0012	0.0051
1.75	0.0014	0.00049995	0.0045
1.751	0.0002	0.00049995	0.0047
1.752	0.0008	0.00039996	0.0046
1.753	0.0004	0.00039996	0.0057
1.754	0.0008	0.00089991	0.0027
1.755	0.0006	0.00069993	0.0049
1.756	0.0006	0.00089991	0.0038
1.757	0.0012	0.0011	0.0042
1.758	0.001	0.00029997	0.005
1.759	0.0006	0.00089991	0.0041
1.76	0.0006	0.00059994	0.0051
1.761	0.001	0.00089991	0.0044
1.762	0.0012	0.00049995	0.004
1.763	0.001	0.00069993	0.0045
1.764	0.0006	0.00069993	0.0033
1.765	0.0016	0.00089991	0.0041
1.766	0.0006	0.00079992	0.0039
1.767	0.001	0.00079992	0.0046
1.768	0.0008	0.00059994	0.0045
1.769	0.0008	0.00079992	0.0054
1.77	0.0014	0.00089991	0.0038
1.771	0.0016	0.00049995	0.0032
1.772	0.001	0.00059994	0.0046
1.773	0.001	0.00059994	0.0042
1.774	0.0006	0.00029997	0.0042
1.775	0.0012	0.00089991	0.0046
1.776	0.001	0.0012	0.0043
1.777	0.0008	0.0009999	0.0045
1.778	0.0004	0.00089991	0.0037
1.779	0.0014	0.00019998	0.0034
1.78	0.0006	0.0009999	0.0044
1.781	0	0.00059994	0.0033
1.782	0.0006	0.00029997	0.0053
1.783	0.0018	0.00089991	0.0051
1.784	0.0008	9.999e-05	0.0032
1.785	0.0004	0.00059994	0.0036
1.786	0.001	0.00049995	0.0043
1.787	0.0006	0.00059994	0.0036
1.788	0.0002	0.00069993	0.004
1.789	0.0012	0.00069993	0.0045
1.79	0.001	0.00069993	0.0053
1.791	0.001	0.00069993	0.003
1.792	0.0004	0.00049995	0.004
1.793	0.001	0.00039996	0.0049
1.794	0.001	0.0009999	0.0039
1.795	0.001	0.00059994	0.0046
1.796	0.0006	0.00079992	0.0041
1.797	0.001	0.00039996	0.0031
1.798	0.0006	0.00029997	0.0037
1.799	0.0004	0.0013	0.0047
1.8	0.0008	0.00029997	0.0034
1.801	0.0004	0.00069993	0.0042
1.802	0.0008	0.00059994	0.0034
1.803	0.001	0.00049995	0.0032
1.804	0.0002	0.00029997	0.0049
1.805	0.001	0.00029997	0.004
1.806	0.0012	0.00049995	0.0052
1.807	0.0006	0.00069993	0.0028
1.808	0.0004	0.00059994	0.0037
1.809	0.0012	0.00079992	0.0034
1.81	0.0006	0.00019998	0.0036
1.811	0.0006	0.0013	0.0034
1.812	0.0008	0.00069993	0.0047
1.813	0.0016	0.0009999	0.0035
1.814	0.0006	0.00039996	0.0042
1.815	0.0014	0.00029997	0.0034
1.816	0.0008	0.00079992	0.0043
1.817	0.001	0.00049995	0.004
1.818	0.0002	0.00069993	0.0038
1.819	0.0014	0.0009999	0.0036
1.82	0.001	0.00059994	0.0029
1.821	0.001	0.0011	0.0037
1.822	0.001	0.00089991	0.0037
1.823	0.0018	0.00049995	0.0034
1.824	0.0008	0.0009999	0.0029
1.825	0.001	0.00029997	0.0032
1.826	0.0004	0.0009999	0.0048
1.827	0.001	0.00049995	0.0032
1.828	0.0008	0.0009999	0.0035
1.829	0.0006	0.00069993	0.0039
1.83	0.0008	0.00029997	0.0037
1.831	0.0008	0.00049995	0.0032
1.832	0.0012	0.00069993	0.0043
1.833	0.0006	0.00039996	0.0037
1.834	0.0008	0.00049995	0.0043
1.835	0.001	0.0013	0.0031
1.836	0.0006	0.00069993	0.0043
1.837	0.0006	0.00039996	0.0029
1.838	0.002	0.00079992	0.0035
1.839	0.0008	0.00029997	0.0038
1.84	0.0004	0.00059994	0.0035
1.841	0.0004	0.00029997	0.0046
1.842	0.0004	0.00039996	0.0041
1.843	0.0004	0.00069993	0.0033
1.844	0.0008	0.00029997	0.0034
1.845	0.0002	0.00059994	0.0048
1.846	0.0002	0.00029997	0.0036
1.847	0.0002	0.00059994	0.002
1.848	0.001	0.00079992	0.004
1.849	0.0008	0.00039996	0.0034
1.85	0.0016	0.00039996	0.0031
1.851	0.0002	0.00059994	0.0032
1.852	0.0012	0.00079992	0.0036
1.853	0.001	0.00049995	0.0032
1.854	0.0016	0.00049995	0.0027
1.855	0.001	0.00059994	0.0041
1.856	0.0012	0.00079992	0.0046
1.857	0.0006	0.00069993	0.0036
1.858	0.0018	0.00049995	0.0039
1.859	0.0004	0.00059994	0.0037
1.86	0.0006	0.00029997	0.0029
1.861	0.0008	0.0012	0.0034
1.862	0.001	0.00049995	0.0038
1.863	0.0006	9.999e-05	0.0026
1.864	0.0016	0.00059994	0.0042
1.865	0.0016	0.00049995	0.0035
1.866	0.0008	0.00089991	0.0038
1.867	0.0006	0.00079992	0.0028
1.868	0.001	0.00069993	0.0038
1.869	0.001	0.00049995	0.0024
1.87	0.0004	0.00059994	0.0033
1.871	0.0004	0.00069993	0.004
1.872	0.0016	0.00069993	0.0026
1.873	0.001	0.00049995	0.0037
1.874	0.0002	0.00089991	0.003
1.875	0.0006	0.00029997	0.004
1.876	0.0004	0.00049995	0.0039
1.877	0	0	0.0026
1.878	0.0004	0.00059994	0.0035
1.879	0.0008	0.00029997	0.0037
1.88	0	0.00069993	0.005
1.881	0.0008	0.00039996	0.0034
1.882	0.0002	0.00069993	0.0035
1.883	0.0006	0.00079992	0.0039
1.884	0.0008	0.00049995	0.0043
1.885	0.001	0.00049995	0.0029
1.886	0.0008	0.00039996	0.003
1.887	0.001	0.00059994	0.0035
1.888	0.0008	0.0009999	0.0034
1.889	0.0004	0.00059994	0.0027
1.89	0.0022	0.00049995	0.0033
1.891	0.0006	0.00069993	0.0031
1.892	0.0008	0.00079992	0.0032
1.893	0.0008	0.00069993	0.0035
1.894	0.0008	0.00049995	0.0037
1.895	0.0006	0.0013	0.0032
1.896	0.001	0.00029997	0.0035
1.897	0.0014	0.00049995	0.0038
1.898	0.0014	0.00069993	0.0038
1.899	0.0004	0.0009999	0.0042
1.9	0.0008	0.00069993	0.0036
1.901	0.001	0.00039996	0.0038
1.902	0.001	0.00039996	0.003
1.903	0.0002	0.00019998	0.004
1.904	0.0006	0.00079992	0.0033
1.905	0.001	0.00039996	0.0031
1.906	0.0004	0.00079992	0.0038
1.907	0.0014	0.00049995	0.0032
1.908	0.0012	0.00029997	0.0034
1.909	0.002	0.00069993	0.0032
1.91	0.0014	0.00049995	0.0031
1.911	0.0014	0.00089991	0.0035
1.912	0.0014	0.00049995	0.0036
1.913	0.0006	0.00019998	0.0036
1.914	0.0004	0.00049995	0.0041
1.915	0.001	0.0013	0.0022
1.916	0.0006	0.00059994	0.002
1.917	0.0006	0.00069993	0.0032
1.918	0	0	0.003
1.919	0.0006	0.00039996	0.0023
1.92	0.0004	0.00059994	0.0033
1.921	0.0012	0.00039996	0.0019
1.922	0.0008	0.00039996	0.0037
1.923	0.0008	0.00089991	0.0038
1.924	0.0002	0.00029997	0.0035
1.925	0.0002	0.00059994	0.0039
1.926	0.001	9.999e-05	0.0042
1.927	0.0008	0.00039996	0.0032
1.928	0.0002	0.00029997	0.0039
1.929	0	0.00039996	0.003
1.93	0.001	0.00029997	0.0028
1.931	0.0012	0.00049995	0.0027
1.932	0.0012	0.0009999	0.0034
1.933	0.0002	0.0009999	0.0035
1.934	0.0006	0.00059994	0.0032
1.935	0.0006	0.00039996	0.0032
1.936	0.001	0.00039996	0.003
1.937	0.001	0.00059994	0.0037
1.938	0.0022	0.00019998	0.002
1.939	0.0014	0.0011	0.003
1.94	0	0.00079992	0.0025
1.941	0.001	0.00069993	0.0031
1.942	0.0004	0.00039996	0.003
1.943	0.001	0.00079992	0.004
1.944	0.0008	0.00079992	0.0031
1.945	0.001	0.00029997	0.0025
1.946	0.0006	0.00039996	0.0023
1.947	0.0008	0.00059994	0.0034
1.948	0.0004	0.00069993	0.0031
1.949	0.0004	0.00059994	0.0023
1.95	0.0008	0.00049995	0.0022
1.951	0.0006	0.00079992	0.0036
1.952	0.0004	0.00029997	0.0026
1.953	0.0004	0.00029997	0.0024
1.954	0.0008	0.00079992	0.0038
1.955	0.0006	0.00069993	0.004
1.956	0.0006	0.00039996	0.0025
1.957	0.001	0.00069993	0.0037
1.958	0.0006	0.00019998	0.0026
1.959	0.0002	0.00059994	0.004
1.96	0.0006	0.00089991	0.0034
1.961	0.0014	0.00049995	0.0025
1.962	0.0002	0.00059994	0.0029
1.963	0.0002	0.00049995	0.003
1.964	0.0004	0.00049995	0.0028
1.965	0.0004	0.00069993	0.0026
1.966	0.0006	0.00039996	0.0023
1.967	0.0006	0.00069993	0.0019
1.968	0.0006	0.00019998	0.0032
1.969	0.0004	0.00019998	0.0019
1.97	0.0012	0.00039996	0.0031
1.971	0.0006	0.00029997	0.0036
1.972	0.0014	0.00039996	0.003
1.973	0.001	0.00049995	0.003
1.974	0.0006	0.00079992	0.0033
1.975	0.0008	0.00069993	0.0029
1.976	0.0006	0.00079992	0.0031
1.977	0.0016	0.00079992	0.0028
1.978	0.0006	0.0009999	0.0033
1.979	0.0012	0.00069993	0.0029
1.98	0.0008	0.00029997	0.0023
1.981	0.0008	0.00029997	0.0019
1.982	0.001	0.00079992	0.0029
1.983	0.0012	0.00029997	0.0041
1.984	0.0008	0.00049995	0.0036
1.985	0.0006	0.00059994	0.0027
1.986	0.0022	0.00059994	0.0025
1.987	0.0008	0.00089991	0.0021
1.988	0.0002	0.00059994	0.0029
1.989	0.0004	0.0012	0.0038
1.99	0.0004	0.00029997	0.0031
1.991	0.0008	0.00059994	0.0032
1.992	0.0006	0.00019998	0.0037
1.993	0.0002	0.00069993	0.0028
1.994	0.0004	0.00069993	0.0028
1.995	0.0014	0.00059994	0.0024
1.996	0.001	0.0011	0.0028
1.997	0.0006	0.00069993	0.0027
1.998	0.0006	0.00049995	0.0026
[truncated: 2,001 more rows]
