# Supplementary material for: Enhancement of single upconversion nanoparticle imaging by topologically segregated core-shell structure with inward energy migration
Source: Nat Commun. 2022 Oct 7;13:5927. doi: 10.1038/s41467-022-33660-8 (PMC9546905; doi:10.1038/s41467-022-33660-8)
Supplement: Supplementary file 7 — Source Data [file 41467_2022_33660_MOESM7_ESM.zip › source data-220904/Figure 3.xlsx]

## Sheet: 3d
power density(kw/cm^2)	inside-out Yb@Lu0.8Er0.2@Lu		local Yb0.5Lu0.4Er0.1@Lu		outside-in Lu0.8Er0.2@Yb@Lu
21.7	mean	std	mean	std	mean	std
11.6	3312.04	1710.47	5503.43	2532.8	5893.71	1610.16
5.89	1750.33	899.95	2986.19	1377.94	3453.09	953.45
2.83	680.87	538.2	1384.23	696.26	1818.05	391.39
1.42	230.24	241.46	492.02	253.49	776.886	150.35
0.69	66.34	119.72	158.11	91.14	285.36	46.7
0.257	18.16	49.945	42.8	28.03	91.68	13.72
0.126	3.32	13.93	6.96	4.37	18.03	1.92
	0.82	4.03	1.93	1.4	4.897	0.58
