# Supplementary material for: Enhancement of single upconversion nanoparticle imaging by topologically segregated core-shell structure with inward energy migration
Source: Nat Commun. 2022 Oct 7;13:5927. doi: 10.1038/s41467-022-33660-8 (PMC9546905; doi:10.1038/s41467-022-33660-8)
Supplement: Supplementary file 7 — Source Data [file 41467_2022_33660_MOESM7_ESM.zip › source data-220904/Figure 5.xlsx]

## Sheet: 5b
wavelength (nm)	outside-in Lu0.8Er0.2@Yb@Lu	outside-in Lu0.8Er0.2@Yb0.75Lu0.25@Lu	outside-in Lu0.8Er0.2@Yb0.5Lu0.5@Lu
400	1401.21	1075.17	726.231
401	1493.66	1175.52	813.155
402	2420.58	1885.28	1449.15
403	9226.34	7544.13	5746.95
404	25880.3	20936.2	16165.3
405	36852.5	30458.3	23263.8
406	39272.2	32058	24538.3
407	52269.3	42647.4	33070.5
408	57586.9	47096.8	36240.6
409	36376.1	29853.4	22574.8
410	38225.6	31116.8	24263.2
411	44625	36691.9	28618.2
412	33930	28216.7	21978.8
413	18129.9	14962.1	11704.8
414	9804.24	8191.22	6355.18
415	4325.38	3369.92	2709.39
416	2412.63	2028.75	1476.37
417	1517.88	1268.05	952.701
418	981.183	781.19	607.715
419	659.273	580.029	416.036
420	466.603	380.968	273.374
421	269.521	249.8	186.255
422	195.699	156.341	104.956
423	158.111	134.122	64.3349
424	103.294	130.477	85.8975
425	90.0473	107.406	52.0755
426	87.8077	70.463	60.7066
427	108.401	70.4609	63.9569
428	99.6187	82.2937	59.5547
429	113.449	79.9544	52.9428
430	102.438	87.3419	53.9147
431	71.1055	70.0281	38.7848
432	92.5737	85.0386	50.5926
433	75.0235	71.8082	37.5117
434	70.4888	83.305	49.1286
435	68.635	83.6489	53.6211
436	97.2039	63.7225	42.1217
437	94.3758	75.9345	58.5781
438	79.5988	90.5028	62.1525
439	113.638	92.6758	60.6806
440	195.066	165.918	122.197
441	314.148	249.27	137.725
442	337.103	270.145	159.316
443	293.943	237.731	158.097
444	317.413	221.119	135.525
445	298.916	213.339	125.352
446	402.276	260.87	163.348
447	988.16	661.648	373.332
448	1706.51	1131.45	706.998
449	2004.73	1192.04	684.574
450	2176.27	1141.34	737.246
451	2191.55	1314.42	744.539
452	2833.73	1795.72	1008.57
453	2554.88	1704.97	1020.67
454	2072.37	1380.29	870.885
455	1667.53	1092.39	662.639
456	1276.73	920.938	548.453
457	950.942	629.695	380.121
458	503.72	377.471	182.359
459	265.644	207.177	105.495
460	194.903	134.154	80.9984
461	200.179	128.417	73.0214
462	149.014	130.231	58.8545
463	145.772	150.756	53.5744
464	152.526	111.604	85.5631
465	186.278	119.662	83.887
466	279.743	206.127	121.467
467	547.265	342.04	197.895
468	721.971	457.776	259.325
469	706.696	445.632	242.851
470	664.312	424.287	219.417
471	550.601	338.831	208.139
472	454.088	272.936	136.468
473	486.35	258.26	120.682
474	445.319	306.534	147.233
475	469.241	285.887	141.134
476	538.259	299.301	167.753
477	627.544	331.305	195.881
478	616.833	422.937	187.837
479	530.974	326.847	201.697
480	431.489	307.162	177.959
481	396.437	291.21	156.617
482	314.247	260.236	123.98
483	247.423	166.18	96.0149
484	231.27	140.988	82.8616
485	196.569	174.175	99.5285
486	297.525	197.516	141.262
487	372.681	269.786	200.771
488	389.662	313.999	211.855
489	450.55	364.247	233.524
490	459.766	365.259	270.751
491	462.532	352.038	267.241
492	368.272	270.066	215.794
493	308.012	231.334	171.551
494	286.576	230.307	138.708
495	245.094	172.62	144.948
496	245.504	197.73	115.453
497	208.551	175.129	127.002
498	212.713	184.441	106.357
499	588.463	406.772	230.504
500	1386	1037.8	662.278
501	2416.92	1881.81	1192.64
502	4638.1	3337.88	2120.83
503	6185.16	4548.73	2831.25
504	5284.14	3863.39	2348.2
505	2754.34	1869.37	1244.35
506	1765.9	1220.67	755.587
507	1176.21	873.134	542.642
508	824.06	588.199	388.735
509	584.148	463.796	303.816
510	643.655	464.615	381.754
511	761.027	643.143	456.616
512	854.633	738.776	601.854
513	1052.49	905.383	794.674
514	1396.68	1321.72	1057.07
515	2437.19	2177.72	1895.08
516	9475.73	8442.27	7229.55
517	18829.7	16872.3	14817.3
518	23716.6	21384.1	18270.5
519	29363.7	26123.5	22664
520	42294.8	38017.1	33164.2
521	47435	43238.9	37093.1
522	33857.9	30586.8	26447.6
523	31182.8	27954.7	24327.6
524	32034.6	28649.8	24895.7
525	30291.3	27260.3	23461.4
526	31736.1	28423.1	25058.8
527	37634.2	33851.1	28801.8
528	46056.5	40899.4	35697
529	45933.8	41501.5	35102.9
530	39188.6	35209.1	31007.2
531	28028.2	24875.9	21520.4
532	18422.1	16902.4	14048.1
533	13758.5	12129.5	10601.4
534	11621.2	10520.9	8927.97
535	12291.3	10807.2	9106.16
536	15809.9	14368.7	12106.6
537	27096.2	24190.8	21033.2
538	104763	94088.3	81783.4
539	202582	183796	159145
540	270504	243098	212614
541	308422	277534	241604
542	223164	201575	173793
543	179050	161532	139653
544	123913	110810	96625.3
545	123281	110119	95436.4
546	137597	123879	107674
547	145088	130666	113097
548	119056	106320	91920.8
549	141377	126703	108606
550	158087	141758	120469
551	153733	135924	114818
552	110386	97112.6	78878.6
553	78981.3	68303.6	55746.7
554	71979.5	61945.6	49808.8
555	73415.1	62055.9	48934.9
556	87496.7	72711.1	55760.2
557	91409.8	74855.4	58096.3
558	54099.4	44187.9	34090.9
559	37341.4	30698.7	23469.5
560	21546.1	18216.9	14311.6
561	11520.1	9772.52	7633.53
562	8909.25	7687.35	5998.41
563	6123.91	5260.02	3841.5
564	4816.69	4072.08	3265.42
565	4054.41	3347.7	2690.72
566	3109.75	2685.57	2189.81
567	2587.89	2193.67	1719
568	2072.62	1798.62	1310.31
569	1483.37	1324.05	1118.02
570	1292.78	1128.75	797.909
571	872.391	785.152	599.417
572	786.637	715.384	498.773
573	550.923	510.541	369.205
574	487.583	423.35	318.243
575	307.484	378.442	295.658
576	293.175	284.201	230.352
577	287.511	236.062	163.427
578	245.247	318.821	180.869
579	232.908	242.224	158.378
580	244.951	216.688	204.126
581	225.665	228.843	136.67
582	186.849	244.836	96.6459
583	185.85	221.716	172.808
584	151.765	188.056	115.473
585	177.133	203.87	103.606
586	148.885	199.641	111.664
587	195.08	174.545	154.01
588	183.547	152.379	124.674
589	171.896	161.372	94.7184
590	173.99	163.338	156.236
591	201.219	165.287	147.321
592	203.851	189.291	116.487
593	235.965	213.844	129.044
594	175.474	145.606	153.073
595	212.025	238.528	143.874
596	192.132	207.503	107.594
597	217.945	202.377	151.783
598	228.36	192.925	125.992
599	207.566	219.541	131.724
600	190.336	178.187	170.087
601	123.069	188.706	135.376
602	211.997	199.526	145.488
603	194.09	172.994	151.897
604	218.499	231.352	184.225
605	173.877	178.224	113.02
606	277.865	189.654	154.369
607	241.869	286.66	152.288
608	259.371	195.666	145.612
609	152.348	161.581	180.047
610	262.067	266.747	131.034
611	327.845	237.569	123.536
612	338.014	226.953	241.439
613	377.81	235.518	294.397
614	423.759	259.241	224.343
615	572.442	344.479	278.622
616	432.639	365.683	278.125
617	455.312	329.709	235.506
618	489.079	350.861	244.539
619	443.578	405.711	227.198
620	308.289	264.247	242.227
621	301.945	234.846	240.437
622	323.762	238.561	176.081
623	393.116	213.902	190.777
624	176.685	265.028	153.127
625	227.705	329.573	251.674
626	377.292	212.988	231.244
627	457.909	321.774	154.699
628	353.285	296.507	208.186
629	353.272	295.464	173.424
630	502.754	332.993	313.405
631	671.27	325.665	365.543
632	575.396	467.086	365.546
633	833.6	626.922	372.02
634	980.996	602.612	490.498
635	1475.14	1033.31	619.985
636	1987.88	1530.81	1022.96
637	3548.45	2365.63	1485.91
638	4894.81	3305.88	2138.65
639	6199.54	3882.39	2700.79
640	6298.21	3836.75	2570.86
641	5698.22	4331.28	2741.82
642	7507.19	4756.71	2928.45
643	8678.97	6245.23	3563.99
644	11179.9	7615.81	4648.5
645	14897.2	10233.8	6571.55
646	21491.1	15791.5	9420.87
647	37811.8	25995	16380.1
648	60472.3	42691.6	26404
649	93776.7	64502.6	41238.5
650	136599	94706	58391.5
651	142408	100377	60989.2
652	172684	120829	75169.9
653	292946	198542	125478
654	389649	267999	167374
655	356187	244155	153172
656	282930	193665	120490
657	227487	158209	96992.8
658	243781	168845	105239
659	273885	186694	118110
660	273493	187453	117766
661	302168	210225	132751
662	310239	215865	133985
663	284264	193445	122232
664	248700	172315	107515
665	222977	156883	96760
666	178669	125990	76645.8
667	142285	99372	59903
668	119282	82892.3	50795.7
669	101176	73622.4	44355.8
670	84239	60285.7	36035.9
671	63696.9	44595	28739.3
672	44215.8	31382.3	18651
673	32240.1	22599	13945.7
674	24619.7	17851.1	10948.7
675	18628.1	13464.5	9741.87
676	16602.6	12345.9	7059.14
677	14242	9713.93	6532.04
678	11298.7	8361.93	5054.26
679	9685.96	6530.21	4280.57
680	9729.76	6270.64	3617.07
681	7519.94	5391.96	3023.98
682	6586.21	4336.87	2718.63
683	5488.12	3374.78	2211.63
684	4716.49	3570.58	2507.71
685	3802.37	2843.37	2170.38
686	3581.29	2421.64	1722.43
687	3409.59	2284.6	1488.45
688	4764.66	3621.84	2074.65
689	6248.66	5213.17	3392.13
690	7720.3	6342.97	4367.59
691	7700.11	6889.57	4218.48
692	7772.41	5393.86	4569.8
693	9845.09	7236.24	5160.58
694	9575.57	7346.44	5563.14
695	6217.49	5112.16	3888.4
696	5427.54	4382.24	2934.89
697	10971.3	8023.82	7532.56
698	24160	18786.5	14641.8
699	24686.3	20610.8	14264.1
700	16616.3	13583.4	10550.4

## Sheet: 5c
power density (W/cm2)	outside-in Lu0.8Er0.2@Yb@Lu	outside-in Lu0.8Er0.2@Yb0.75Lu0.25@Lu	outside-in Lu0.8Er0.2@Yb0.5Lu0.5@Lu
529.89	1.4462	1.12708	0.82407
502.616	1.42789	1.10885	0.80543
457.42	1.41448	1.11201	0.8076
367.806	1.37617	1.07714	0.77852
257.932	1.32874	1.02699	0.74781
155.85	1.22616	0.9701	0.70721
100.134	1.13857	0.92642	0.66106
54.5475	0.97238	0.75154	0.61905
14.575	0.73928	0.66375	0.57564

## Sheet: 5d
number	outside-in Lu0.8Er0.2@Yb@Lu	outside-in Lu0.8Er0.2@Yb0.75Lu0.25@Lu	outside-in Lu0.8Er0.2@Yb0.5Lu0.5@Lu
1	6364.4	4075.1	3620.9
2	5245.5	4992.2	3784.2
3	5620	6095.4	3660.2
4	5441.8	4056.7	4794.7
5	7339.6	2488.9	4354.7
6	5223.3	3789.8	4340.4
7	6350.2	4638	5114.8
8	5646.5	6685.1	2985.3
9	5577	3577.8	3037.6
10	6518.3	4703.8	3827
11	6801.5	5362.3	3291.1
12	5976.6	5880	4780.1
13	7878.6	4587.4	2877.9
14	5532.9	3109.3	3722.7
15	6192.2	4420.4	4567.5
16	3365.1	2906.9	5037.6
17	5362.3	4227.9	2645.1
18	6850.4	4352.7	3666.6
19	4855.3	2667.8	3640
20	7600.1	3840.8	4439.6
21	6209.5	5226.3	3297.8
22	5606.4	6223.9	2921.8
23	4656.5	5108.1	4483.9
24	4113.3	2847.8	2639.5
25	4395.7	4854.6	4342.8
26	4938	4250.1	2777.5
27	5228	6628.3	4168.2
28	7673.7	5866.2	4666.3
29	6093	6300	1720.2
30	5522.9	5638.5	1683.4
31	3820.9	5607.7	1837.6
32	5827.5	3879.9	1433.3
33	7010.7	4354.4	2968.2
34	6586.5	6715.7	4205.4
35	5102.9	3480.2	4239.4
36	6133.8	5947.7	2989.8
37	6871.5	4306.4	4690.7
38	5585.1	3750.8	2895.8
39	4974.8	5264.4	2891
40	7328.5	4821.6	4351.6
41	6740.7	3734.5	3344.4
42	4686.7	4752.1	4706.3
43	6549.9	4974.1	2706.9
44	3851.9	5002.3	2683.8
45	5051.8	3789.3	3006.4
46	5090.9	2493.1	1783
47	4781.3	3972.9	1603.3
48	6889.3	5766	3957.5
49	6111.2	3277.5	4091.3
50	5074	3248.3	1414.1
51	5380.2	3803.3	4248.3
52	6250.5	3987.2	1713.3
53	6169.5	3295.9	3366
54	4287.8	3250.3	5903.1
55	3975	5797.2	2854.3
56	4336.7	3610.9	3617.3
57	5069.9	5509.5	3177.5
58	3022	6034.3	3979.7
59	4229.5	3288	2932
60	3180	3855.8	3648.5
61	5185.4	2984.9	4148
62	2396	4591	3334.6
63	6337.9	4028.4	4147
64	4976.1	5608	3274.7
65	6614.1	5934.6	2883.2
66	4292.4	6474.7	2983.6
67	5566.6	4849.3	3819.6
68	5179.5	5918.2	3820.7
69	4229.3	3796.5	2922.8
70	3520	5686	2879.5
71	4464.7	2725.9	1453.2
72	5085.2	4702.3	5026.7
73	3960.8	4229.3	1796.1
74	4828.9	5674.9	2433.2
75	5161.7	3985.9	2787.6
76	4925.3	6779.3	2511.7
77	4492	4873.5	3902.4
78	3993.9	3495.4	2993.5
79	5012.4	5933.3	3907
80	4719.1	6768.9	3835.9
81	4675.1	2992.6	3408
82	4051	4316.9	3850.4
83	2900.3	6591.5	3037.2
84	4274.9	3907	5996.4
85	4345.4	4273.6	2438.4
86	3410.1	2555.8	2760.9
87	3115	3516.8	2846.2
88	3196.3	3852.6	2089.1
89	7076.8	3098.1	2346.8
90	3116.1	3216.4	2468.3
91	5178.1	4519.7	2330.1
92	2973.5	2825.6	2012.3
93	2398.7	3036.4	2034.6
94	2922.3	5383.8	2686.9
95	3791	3329.1	2878.4
96	7472	4820.4	3315.2
97	3410.8	2353.8	3752.2
98	7668.3	5192.5	3262.5
99	3935.7	3254.1	2412
100		6630	2589.5
101		5265.9	3192
102		4825	4024.5
103		3868.6	4205
104		2606.1	3015
105		2225.9	3307.9
106		6382.7	2453.5
107		4359.8	3342.8
108		5252.1	2556.5
109		3890.9	2842.3
110		6699.5	2901.4
111		4982.1	1412.1
112		6610.5	2300.5
113		4775	1695.8
114		4242.2	1748.2
115		5779.1	2217.1
116		4535.4	1989.1
117		3566.4	2097.1
118		4580.4	1601.6
119		5386.1	1845.7
120		5604.6	4162.7
121		4241.7	5147.4
122		5593.8	4538.4
123		6462.9	2827.5
124		5395.3	3950.9
125		4382.3	4046.4
126		5415.5	3460.5
127		3398.2	3967.9
128		4347.3	5755.5
129		4553.1	4381.1
130		3533	2017
131		4883	3665.6
132		4639.6	4035.3
133		2696.5	3974.6
134		3366.9	4130.6
135		5759.2	3481.3
136		4428.1	4575.7
137		4957.8	2293.4
138		6144	3227.8
139		5876.1	3695.9
140		3178.4	3425.9
141		4455.4	2735.8
142		3149.5	3942.1
143		3391.6	3561.4
144		3074	3358.6
145		3528.3	3220.3
146		4811.2	3349.6
147		5115.9	2389.8
148		4575.2	2188.4
149		6055.4	1743.7
150		5566.5	1670.6
151		6413.1	1796.2
152		5933.2	2901.1
153		3528	2152.2
154		4988.9	3218.2
155		2860.8	3363.6
156		5167.7	4328.3
157		3682.5	3307.5
158		5299	2821.6
159		5728.3	4161.6
160		5875	4055.2
161		4319.2	3748.7
162		4991	4192.3
163		4312.8	2623.7
164		3070.1	4731.7
165		2475.6	3905.8
166		4652.5	3875.5
167		2971.4	4333.1
168		3645.9	3897.3
169		2818.1	5221.1
170		3101.2	2352.9
171		3249.2	3758.6
172		5331.1	1743.2
173		2731.8	2482.6
174		3114.5	4057.2
175		2644.8	4502.1
176		3727.1	5719.8
177		6043.4	2772.7
178		4022.4	2947.3
179		4120.6	3227.8
180		4940.9	2201.6
181		4514.6	2258.9
182		3315.8	1938.2
183		5367.1	2410.3
184		3295.5	2734
185		3412.3	4036
186		6344.2	3873.6
187		4909	2298.7
188		4627.3	2178.8
189		6319.2	2644.9
190		4215	1550.4
191		6457.8	2168.5
192		4050	4140.7
193		3599.8	2946.8
194		3607.3	3024.2
195		6597.8	3671.1
196		3516.8	2506.7
197		5016.8	2227.4
198		2499.7	2274.5
199		6267.3	3256.1
200		4668.2	1973.4
201		3641.9	2800.4
202		6069.8	2672.1
203		4088.2	2941.1
204		4484.4	1790.1
205		4783.5	4410.2
206		4947.2	2553.2
207		3966.4	2961.7
208		1843.4	1964.8
209		3164.4	4417.1
210		3073.9	2195.7
211		4124.1	1628.1
212		4422	1536.5
213		3514.5	2343.6
214		4949.9
215		3504.8
216		2956.2
217		5638.5
218		4886.1
219		4607.5
220		2866.3
221		5284
222		5979
223		3749.8
224		4826
225		2999.2
226		4174.4
227		3429
228		5622.3
229		3809.1
230		6127.5
231		4910.1
232		3787.4
233		4412.7
234		3630.5
235		6492.3
236		4474.8
237		5702.7
238		6688.1
239		6784.6
240		5601
241		3035.7
242		5692.5
243		4202.5
244		3713.2
245		5555.9
246		3416.8
247		4888.1
248		3067
249		3911.8
250		5245
251		3680.3
252		3676.2
253		3273.1
254		3717
255		2342.9
256		2819.9
257		3200.8
258		2805.9
259		5563.4
260		6110.6
261		5267.6
262		3437.3
263		4353.2
264		5162.3
265		6569.5
266		3702
267		4308
268		6655.4
269		4427.9
270		3815.8
271		5827.9
272		4208.9
273		2897.6
274		5823.7
275		4197.6
276		5521.8
277		5048.7
278		3299.2
279		3920.4
280		4113.4
281		4185.8
282		3805.5
283		3561.6
284		2101.3
285		3235.2
286		4547.2
287		3458.3
288		4074.8
289		2595.4
290		3269.5
291		3444.8
292		2265.1
293		3127.5
294		3452.1
