# Supplementary material for: Enhancement of single upconversion nanoparticle imaging by topologically segregated core-shell structure with inward energy migration
Source: Nat Commun. 2022 Oct 7;13:5927. doi: 10.1038/s41467-022-33660-8 (PMC9546905; doi:10.1038/s41467-022-33660-8)
Supplement: Supplementary file 7 — Source Data [file 41467_2022_33660_MOESM7_ESM.zip › source data-220904/Figure 6.xlsx]

## Sheet: 6a
power density(kw/cm^2)	outside-in Lu0.7Er0.3@Yb@Lu		local Yb0.5Lu0.35Er0.15@Lu		inside-out Yb@Lu0.7Er0.3@Lu
	mean	std	mean	std	mean	std
21.7	3443.8	1000.14	3241.5	1231.5	2247.88	748.4
11.6	2041.7	647.74	1660.11	527.48	1086.08	404.88
5.89	1023.22	383.426	726.37	241.66	439.8	190.5
2.83	420.585	186.77	244.37	77.577	143.33	81.15
1.42	154.3	81.7509	76.15	24.21	44.27	22.13
0.69	51.749	28.4597	24.8	7.449	11.05	5.89

## Sheet: 6b
power density(kw/cm^2)	outside-in Lu0.9Er0.1@Yb@Lu		local Yb0.5Lu0.45Er0.05@Lu		inside-out Yb@Lu0.9Er0.1@Lu
	mean	std	mean	std	mean	std
21.7	6361.99	2438.7	5503.43	1215.72	3457.29	748.4
11.6	3595.37	1118.65	2986.19	703.15	1980.44	404.88
5.89	1859.37	618.95	1384.23	361.86	743.37	190.5
2.83	812.11	286.645	492.02	154.6	273.34	81.15
1.42	312.89	134.526	158.11	63.6	86.06	22.13
0.69	102.6	47.312	42.8	19.85	22.91	5.89

## Sheet: 6d
power density(kw/cm^2)	outside-in Lu0.95Er0.05@Yb@Lu		outside-in Lu0.9Er0.1@Yb@Lu		outside-in Lu0.8Er0.2@Yb@Lu		outside-in Lu0.7Er0.3@Yb@Lu		conventional
	mean	std	mean	std	mean	std	mean	std	mean	std
21.7	6183.6	2000	6361.99	2438.7	5893.71	1710.47	3443.8	1000.14	3751.5	1305.84
11.6	3369.2	1192.3	3595.37	1118.65	3453.09	899.95	2041.7	647.74	1691	999
5.89	1883.5	586	1859.37	618.95	1818.05	538.2	1023.22	383.426	629	405
2.83	778.7	271	812.11	286.645	776.886	241.46	420.585	186.77	211	134.5
1.42	278.2	107	312.89	134.526	285.36	119.72	154.3	81.7509	51	21.5
0.69	79	32	102.6	47.312	91.68	49.945	51.749	28.4597	7.3	3

## Sheet: 6e
power density(kw/cm^2)	outside-in Lu0.95Er0.05@Yb@Lu		outside-in Lu0.9Er0.1@Yb@Lu		outside-in Lu0.8Er0.2@Yb@Lu		outside-in Lu0.7Er0.3@Yb@Lu		conventional
	mean	std	mean	std	mean	std	mean	std	mean	std
0.69	79	32	102.6	47.312	91.68	49.945	51.749	28.4597	7.3	3
