# Supplementary material for: Enhancement of single upconversion nanoparticle imaging by topologically segregated core-shell structure with inward energy migration
Source: Nat Commun. 2022 Oct 7;13:5927. doi: 10.1038/s41467-022-33660-8 (PMC9546905; doi:10.1038/s41467-022-33660-8)
Supplement: Supplementary file 7 — Source Data [file 41467_2022_33660_MOESM7_ESM.zip › source data-220904/Supplymentary Figure 10.xlsx]

## Sheet: S10a
2θ(degree)	inside-out Yb@Lu0.7Er0.3@Lu	local Yb0.5Lu0.35Er0.15@Lu	outside-in Lu0.7Er0.3@Yb@Lu
10.0021	435	407	395
10.0223	464	396	378
10.0426	422	396	395
10.0628	469	396	447
10.0831	410	380	403
10.1033	453	393	388
10.1236	468	388	435
10.1438	492	433	453
10.164	463	377	408
10.1843	470	402	399
10.2045	437	413	417
10.2248	486	414	436
10.245	498	380	405
10.2653	425	428	441
10.2855	473	391	429
10.3057	465	435	436
10.326	519	376	427
10.3462	479	404	423
10.3665	438	363	475
10.3867	500	381	436
10.407	459	422	455
10.4272	461	391	467
10.4474	496	395	437
10.4677	511	399	437
10.4879	473	408	422
10.5082	456	452	469
10.5284	535	388	451
10.5487	489	418	452
10.5689	468	434	449
10.5892	457	414	462
10.6094	489	415	428
10.6296	445	392	431
10.6499	459	393	452
10.6701	466	423	434
10.6904	465	389	446
10.7106	442	417	386
10.7309	456	376	399
10.7511	473	431	420
10.7713	428	390	407
10.7916	473	411	444
10.8118	423	382	426
10.8321	447	397	367
10.8523	413	391	412
10.8726	458	432	387
10.8928	454	375	426
10.913	444	404	399
10.9333	461	366	429
10.9535	486	384	379
10.9738	452	390	411
10.994	452	403	387
11.0143	435	400	438
11.0345	446	433	416
11.0547	444	389	393
11.075	437	404	400
11.0952	408	374	393
11.1155	419	380	413
11.1357	438	383	409
11.156	475	408	388
11.1762	385	337	410
11.1964	428	420	413
11.2167	445	356	390
11.2369	383	383	402
11.2572	450	423	429
11.2774	439	404	443
11.2977	460	357	439
11.3179	384	369	442
11.3382	427	379	412
11.3584	474	377	386
11.3786	425	380	373
11.3989	472	362	386
11.4191	453	371	401
11.4394	444	417	377
11.4596	441	377	408
11.4799	456	328	407
11.5001	449	391	412
11.5203	410	340	392
11.5406	400	382	389
11.5608	448	406	366
11.5811	395	392	429
11.6013	382	368	410
11.6215	415	390	386
11.6418	472	404	411
11.662	393	405	398
11.6823	413	345	425
11.7025	432	358	390
11.7228	415	391	426
11.743	480	356	392
11.7632	408	386	360
11.7835	426	335	374
11.8037	412	370	416
11.824	431	381	419
11.8442	402	405	379
11.8645	427	399	383
11.8847	417	389	420
11.9049	418	405	372
11.9252	429	394	391
11.9454	427	385	370
11.9657	416	380	425
11.9859	451	374	391
12.0062	422	373	389
12.0264	411	385	367
12.0467	426	376	393
12.0669	452	390	359
12.0871	392	380	415
12.1074	401	409	415
12.1276	409	381	396
12.1479	440	363	391
12.1681	385	392	407
12.1884	385	384	383
12.2086	425	404	405
12.2288	392	383	374
12.2491	403	384	352
12.2693	393	362	410
12.2896	405	344	351
12.3098	425	388	389
12.3301	416	411	406
12.3503	381	417	394
12.3705	424	357	425
12.3908	412	388	395
12.411	449	377	387
12.4313	401	398	400
12.4515	386	400	410
12.4718	403	393	372
12.492	392	394	430
12.5122	434	396	378
12.5325	373	356	405
12.5527	385	343	378
12.573	414	354	380
12.5932	434	391	400
12.6135	427	340	420
12.6337	458	382	395
12.654	378	384	375
12.6742	429	419	428
12.6944	413	389	400
12.7147	386	397	416
12.7349	428	380	389
12.7552	435	376	396
12.7754	404	408	394
12.7957	395	387	365
12.8159	395	395	394
12.8361	378	360	367
12.8564	436	396	379
12.8766	401	365	378
12.8969	412	412	419
12.9171	387	363	403
12.9374	413	394	360
12.9576	452	362	396
12.9778	426	370	391
12.9981	390	375	392
13.0183	409	379	404
13.0386	434	365	358
13.0588	400	396	410
13.0791	427	347	356
13.0993	414	372	391
13.1195	364	408	376
13.1398	430	425	358
13.16	439	396	364
13.1803	416	332	355
13.2005	428	370	385
13.2208	419	383	358
13.241	394	348	402
13.2612	454	365	398
13.2815	442	374	371
13.3017	400	390	395
13.322	389	376	358
13.3422	447	393	390
13.3625	404	347	379
13.3827	410	351	395
13.403	396	342	353
13.4232	395	349	384
13.4434	371	394	332
13.4637	394	394	407
13.4839	386	382	382
13.5042	422	381	409
13.5244	427	390	391
13.5447	437	377	358
13.5649	420	416	354
13.5851	406	363	371
13.6054	393	365	392
13.6256	429	357	387
13.6459	389	368	385
13.6661	423	368	401
13.6863	401	380	391
13.7066	411	378	398
13.7268	432	345	374
13.7471	460	364	361
13.7673	400	378	385
13.7876	451	383	376
13.8078	418	361	367
13.828	467	392	345
13.8483	444	400	381
13.8685	438	366	362
13.8888	416	375	410
13.909	424	403	403
13.9293	400	381	335
13.9495	398	370	360
13.9697	434	321	382
13.99	371	392	369
14.0102	420	342	406
14.0305	377	370	351
14.0507	411	378	353
14.071	414	367	389
14.0912	412	408	339
14.1115	429	372	404
14.1317	369	373	387
14.1519	399	357	336
14.1722	386	315	383
14.1924	424	348	381
14.2127	384	384	341
14.2329	427	378	367
14.2532	416	379	363
14.2734	402	376	391
14.2936	447	359	380
14.3139	428	324	357
14.3341	388	332	363
14.3544	397	389	370
14.3746	426	348	390
14.3949	364	367	358
14.4151	381	359	413
14.4353	383	360	354
14.4556	396	375	358
14.4758	402	347	360
14.4961	411	354	361
14.5163	423	348	366
14.5366	423	360	395
14.5568	398	359	360
14.577	393	390	317
14.5973	400	411	350
14.6175	395	387	401
14.6378	384	375	422
14.658	373	344	407
14.6783	368	388	364
14.6985	356	378	362
14.7188	426	353	400
14.739	379	374	392
14.7592	415	345	360
14.7795	392	331	377
14.7997	403	412	387
14.82	383	368	347
14.8402	365	346	401
14.8605	402	351	435
14.8807	450	367	379
14.9009	414	376	429
14.9212	387	381	362
14.9414	434	391	396
14.9617	428	368	407
14.9819	376	355	392
15.0022	419	367	361
15.0224	419	359	373
15.0426	406	396	354
15.0629	375	343	405
15.0831	402	375	368
15.1034	404	372	407
15.1236	372	405	383
15.1439	375	380	358
15.1641	394	382	371
15.1843	402	398	395
15.2046	412	331	364
15.2248	403	387	364
15.2451	422	393	336
15.2653	390	392	360
15.2856	393	391	356
15.3058	422	366	392
15.326	407	385	372
15.3463	404	391	381
15.3665	386	397	369
15.3868	354	374	398
15.407	384	376	366
15.4273	373	403	363
15.4475	424	410	392
15.4678	362	400	361
15.488	401	363	369
15.5082	437	372	341
15.5285	360	383	388
15.5487	414	342	385
15.569	423	397	370
15.5892	400	367	390
15.6095	432	397	355
15.6297	402	348	377
15.6499	401	416	412
15.6702	385	378	368
15.6904	368	369	391
15.7107	408	382	390
15.7309	390	359	374
15.7512	454	387	418
15.7714	414	388	412
15.7916	383	368	390
15.8119	420	397	417
15.8321	422	374	368
15.8524	431	382	394
15.8726	417	404	406
15.8928	421	391	404
15.9131	423	413	421
15.9333	461	389	349
15.9536	430	382	375
15.9738	438	352	372
15.9941	438	424	356
16.0143	429	398	395
16.0345	429	393	393
16.0548	377	413	374
16.075	461	377	387
16.0953	417	391	422
16.1155	426	413	385
16.1358	426	388	408
16.156	448	391	416
16.1763	477	409	405
16.1965	468	404	400
16.2167	446	400	414
16.237	421	425	357
16.2572	440	399	403
16.2775	453	395	436
16.2977	467	435	408
16.318	456	425	382
16.3382	464	419	442
16.3584	488	418	422
16.3787	479	404	417
16.3989	487	438	435
16.4192	465	452	434
16.4394	446	444	421
16.4597	472	397	427
16.4799	462	450	414
16.5002	425	434	452
16.5204	505	496	423
16.5406	443	444	431
16.5609	504	491	470
16.5811	491	490	518
16.6014	525	498	467
16.6216	575	505	521
16.6419	586	517	452
16.6621	574	539	509
16.6823	602	573	551
16.7026	653	636	563
16.7228	666	650	632
16.7431	695	641	589
16.7633	701	751	622
16.7836	715	726	674
16.8038	752	711	664
16.824	816	756	750
16.8443	763	731	734
16.8645	822	803	769
16.8848	856	858	790
16.905	923	840	813
16.9252	946	877	807
16.9455	906	927	853
16.9657	925	870	867
16.986	926	889	854
17.0062	967	940	855
17.0265	960	955	912
17.0467	1028	1003	921
17.0669	972	930	939
17.0872	926	1023	911
17.1074	1026	932	978
17.1277	987	965	940
17.1479	947	948	965
17.1682	955	983	961
17.1884	889	858	910
17.2087	948	930	849
17.2289	888	868	844
17.2491	922	871	803
17.2694	857	887	767
17.2896	842	874	855
17.3099	820	832	749
17.3301	775	767	706
17.3504	757	684	744
17.3706	691	739	692
17.3908	734	737	656
17.4111	665	702	662
17.4313	625	638	593
17.4516	626	598	617
17.4718	645	618	528
17.4921	606	634	563
17.5123	574	553	555
17.5325	569	581	555
17.5528	534	533	521
17.573	504	517	482
17.5933	547	503	485
17.6135	516	502	497
17.6338	430	505	454
17.654	506	490	452
17.6743	480	394	500
17.6945	479	448	463
17.7147	423	426	431
17.735	455	437	429
17.7552	466	442	455
17.7755	513	415	438
17.7957	419	431	430
17.816	476	439	456
17.8362	453	461	406
17.8564	441	413	374
17.8767	467	400	372
17.8969	463	380	451
17.9172	447	374	427
17.9374	470	401	430
17.9577	478	399	398
17.9779	484	437	402
17.9981	456	399	431
18.0184	455	400	419
18.0386	468	432	408
18.0589	469	422	391
18.0791	430	422	447
18.0994	435	396	401
18.1196	423	461	389
18.1398	465	370	373
18.1601	462	377	374
18.1803	408	396	407
18.2006	449	422	426
18.2208	441	411	395
18.2411	433	400	425
18.2613	455	386	405
18.2815	420	383	355
18.3018	422	398	373
18.322	456	405	395
18.3423	442	393	383
18.3625	419	385	408
18.3828	383	395	373
18.403	442	370	394
18.4232	431	387	403
18.4435	403	383	359
18.4637	381	361	391
18.484	436	393	387
18.5042	408	373	339
18.5245	408	411	404
18.5447	430	400	392
18.5649	419	360	369
18.5852	445	387	383
18.6054	425	377	391
18.6257	398	367	361
18.6459	432	407	440
18.6662	436	393	426
18.6864	389	398	370
18.7066	420	408	373
18.7269	395	379	387
18.7471	411	379	369
18.7674	383	373	376
18.7876	423	343	384
18.8079	371	382	355
18.8281	406	382	378
18.8483	431	382	390
18.8686	429	367	371
18.8888	399	372	386
18.9091	405	406	353
18.9293	416	386	387
18.9496	414	413	399
18.9698	419	390	367
18.9901	421	392	380
19.0103	432	369	405
19.0305	439	392	399
19.0508	403	365	388
19.071	402	332	379
19.0913	408	451	343
19.1115	386	378	392
19.1318	394	381	387
19.152	430	420	348
19.1722	451	396	369
19.1925	376	390	401
19.2127	425	377	377
19.233	404	395	360
19.2532	429	396	350
19.2735	444	400	389
19.2937	413	357	364
19.3139	409	386	382
19.3342	409	381	390
19.3544	396	397	404
19.3747	452	367	390
19.3949	380	363	389
19.4152	402	371	376
19.4354	385	388	389
19.4556	414	391	372
19.4759	410	379	358
19.4961	431	398	394
19.5164	426	350	388
19.5366	387	375	394
19.5569	387	356	370
19.5771	407	354	354
19.5973	386	383	418
19.6176	360	375	415
19.6378	413	381	372
19.6581	412	369	366
19.6783	385	351	389
19.6986	426	381	369
19.7188	415	371	380
19.739	410	367	361
19.7593	396	372	338
19.7795	375	383	427
19.7998	419	379	367
19.82	397	391	360
19.8403	428	394	375
19.8605	440	378	397
19.8807	379	396	403
19.901	414	363	387
19.9212	415	368	364
19.9415	422	386	374
19.9617	418	352	365
19.982	385	361	386
20.0022	387	388	390
20.0224	401	400	344
20.0427	380	406	383
20.0629	388	410	350
20.0832	376	363	406
20.1034	416	428	375
20.1237	396	363	363
20.1439	394	389	339
20.1641	399	375	372
20.1844	376	347	339
20.2046	419	393	358
20.2249	373	366	379
20.2451	383	379	376
20.2654	387	349	385
20.2856	377	359	350
20.3059	377	406	380
20.3261	370	371	376
20.3463	371	395	378
20.3666	409	382	407
20.3868	398	341	371
20.4071	398	316	390
20.4273	427	361	361
20.4476	401	371	378
20.4678	390	364	360
20.488	359	360	338
20.5083	392	331	387
20.5285	405	378	339
20.5488	414	389	359
20.569	404	399	350
20.5893	363	349	388
20.6095	386	371	393
20.6298	434	372	357
20.65	406	373	365
20.6702	377	348	373
20.6905	359	385	361
20.7107	405	346	348
20.731	406	372	377
20.7512	408	370	350
20.7715	378	364	349
20.7917	419	379	363
20.8119	390	377	397
20.8322	393	367	394
20.8524	384	335	377
20.8727	393	418	342
20.8929	377	367	378
20.9132	388	341	397
20.9334	395	386	367
20.9536	408	382	347
20.9739	439	377	393
20.9941	410	368	369
21.0144	424	348	367
21.0346	430	367	350
21.0548	418	399	385
21.0751	389	368	366
21.0953	404	397	355
21.1156	386	361	416
21.1358	362	374	345
21.1561	387	364	376
21.1763	420	345	331
21.1965	399	359	376
21.2168	436	395	389
21.237	378	352	376
21.2573	379	371	338
21.2775	425	349	331
21.2978	392	367	352
21.318	370	314	366
21.3383	383	359	377
21.3585	400	381	391
21.3787	399	366	363
21.399	402	357	403
21.4192	383	356	332
21.4395	355	379	386
21.4597	381	332	342
21.48	362	381	367
21.5002	364	356	394
21.5204	355	394	370
21.5407	366	345	396
21.5609	361	367	360
21.5812	373	376	331
21.6014	388	389	341
21.6217	361	337	360
21.6419	391	343	387
21.6621	395	384	377
21.6824	364	329	392
21.7026	398	349	345
21.7229	414	363	370
21.7431	406	328	361
21.7634	386	347	396
21.7836	393	347	366
21.8039	354	405	366
21.8241	394	348	374
21.8443	437	377	349
21.8646	368	352	329
21.8848	395	388	351
21.9051	398	317	368
21.9253	387	369	369
21.9456	374	379	363
21.9658	394	366	354
21.986	373	367	358
22.0063	396	329	366
22.0265	362	362	347
22.0468	388	330	358
22.067	387	362	402
22.0873	350	392	355
22.1075	369	329	368
22.1277	396	366	390
22.148	354	399	350
22.1682	377	400	392
22.1885	387	345	377
22.2087	373	363	371
22.229	403	378	402
22.2492	390	375	348
22.2694	415	357	353
22.2897	412	364	364
22.3099	420	388	345
22.3302	364	325	357
22.3504	375	372	311
22.3707	390	377	378
22.3909	389	350	409
22.4111	374	347	338
22.4314	408	385	361
22.4516	379	372	370
22.4719	417	394	359
22.4921	358	386	336
22.5124	379	338	374
22.5326	406	385	364
22.5528	382	303	378
22.5731	408	355	353
22.5933	376	355	339
22.6136	353	351	351
22.6338	368	364	354
22.6541	388	377	305
22.6743	357	363	395
22.6945	408	354	360
22.7148	373	353	357
22.735	383	354	370
22.7553	381	408	400
22.7755	417	387	357
22.7958	396	375	339
22.816	402	311	379
22.8362	388	359	365
22.8565	382	357	358
22.8767	417	357	344
22.897	372	355	341
22.9172	365	385	358
22.9375	369	345	378
22.9577	359	322	338
22.9779	376	370	351
22.9982	407	342	334
23.0184	375	373	338
23.0387	388	365	359
23.0589	370	362	390
23.0792	347	331	334
23.0994	405	358	385
23.1197	379	356	325
23.1399	380	343	362
23.1601	401	357	344
23.1804	369	339	377
23.2006	368	346	350
23.2209	420	342	386
23.2411	364	308	350
23.2614	391	343	335
23.2816	418	351	342
23.3018	409	339	362
23.3221	380	348	380
23.3423	382	384	335
23.3626	381	318	342
23.3828	384	361	353
23.4031	371	329	342
23.4233	405	388	395
23.4435	357	337	388
23.4638	378	361	359
23.484	388	356	362
23.5043	423	373	379
23.5245	338	367	379
23.5448	409	394	353
23.565	395	386	381
23.5852	393	355	369
23.6055	400	381	363
23.6257	375	332	352
23.646	430	342	377
23.6662	368	356	352
23.6865	404	363	364
23.7067	390	413	321
23.7269	399	363	354
23.7472	362	371	339
23.7674	385	357	377
23.7877	429	321	347
23.8079	391	382	343
23.8282	380	342	324
23.8484	374	367	361
23.8686	401	360	361
23.8889	358	355	386
23.9091	365	323	374
23.9294	385	340	358
23.9496	407	338	334
23.9699	383	341	335
23.9901	405	369	408
24.0103	367	351	366
24.0306	395	356	334
24.0508	378	341	366
24.0711	383	354	359
24.0913	363	361	381
24.1116	381	334	394
24.1318	353	291	347
24.152	383	374	354
24.1723	378	363	352
24.1925	382	343	338
24.2128	409	385	373
24.233	388	334	312
24.2533	376	300	366
24.2735	386	347	348
24.2937	353	379	360
24.314	385	369	372
24.3342	392	362	287
24.3545	391	393	365
24.3747	390	320	343
24.395	376	375	367
24.4152	384	341	395
24.4354	379	334	352
24.4557	354	342	365
24.4759	408	338	382
24.4962	406	362	329
24.5164	373	368	348
24.5367	393	371	340
24.5569	355	359	345
24.5772	371	337	368
24.5974	370	341	338
24.6176	395	366	356
24.6379	379	361	347
24.6581	361	331	367
24.6784	350	380	366
24.6986	373	372	325
24.7189	401	335	362
24.7391	354	361	341
24.7594	392	295	341
24.7796	374	367	380
24.7998	398	354	379
24.8201	376	357	325
24.8403	367	377	316
24.8606	355	324	371
24.8808	356	348	366
24.9011	404	324	378
24.9213	384	368	366
24.9415	368	344	360
24.9618	385	369	369
24.982	383	360	387
25.0023	423	347	374
25.0225	372	345	361
25.0428	385	360	355
25.063	377	353	369
25.0832	367	356	369
25.1035	363	351	348
25.1237	388	354	377
25.144	377	356	348
25.1642	406	361	318
25.1844	368	364	359
25.2047	370	301	333
25.2249	385	381	364
25.2452	400	396	352
25.2654	369	370	373
25.2857	348	343	376
25.3059	337	327	355
25.3261	408	353	382
25.3464	391	344	365
25.3666	406	347	364
25.3869	405	384	408
25.4071	375	345	419
25.4274	405	377	367
25.4476	373	345	374
25.4678	369	347	379
25.4881	403	350	424
25.5083	373	394	390
25.5286	398	382	376
25.5488	377	403	350
25.5691	380	378	422
25.5893	375	368	364
25.6096	357	386	384
25.6298	405	366	387
25.65	399	334	383
25.6703	392	369	420
25.6905	414	366	381
25.7108	412	356	402
25.731	418	409	413
25.7513	413	386	393
25.7715	408	348	375
25.7917	399	377	381
25.812	403	374	421
25.8322	391	361	377
25.8525	437	361	421
25.8727	395	384	422
25.893	408	374	387
25.9132	419	373	414
25.9335	422	350	389
25.9537	453	375	372
25.9739	403	387	388
25.9942	426	363	392
26.0144	407	374	396
26.0347	406	361	412
26.0549	397	367	375
26.0752	427	366	381
26.0954	428	341	394
26.1156	364	344	370
26.1359	411	357	371
26.1561	393	350	403
26.1764	386	347	399
26.1966	373	341	369
26.2169	447	341	394
26.2371	399	333	379
26.2573	377	375	350
26.2776	375	349	338
26.2978	373	353	368
26.3181	365	343	372
26.3383	374	315	334
26.3586	382	326	380
26.3788	398	351	366
26.399	389	332	353
26.4193	413	323	341
26.4395	403	328	356
26.4598	366	359	314
26.48	383	361	355
26.5003	377	340	379
26.5205	374	337	378
26.5407	339	357	357
26.561	387	340	335
26.5812	382	343	365
26.6015	366	338	385
26.6217	339	344	394
26.642	334	347	361
26.6622	386	337	368
26.6824	390	360	351
26.7027	369	344	308
26.7229	360	331	361
26.7432	355	333	322
26.7634	371	356	352
26.7837	335	380	347
26.8039	396	316	351
26.8241	359	377	335
26.8444	375	340	327
26.8646	356	335	381
26.8849	363	344	343
26.9051	363	335	309
26.9254	323	343	369
26.9456	372	356	344
26.9658	367	370	385
26.9861	388	325	371
27.0063	369	338	301
27.0266	359	317	366
27.0468	367	365	367
27.0671	362	329	326
27.0873	356	280	321
27.1075	342	382	336
27.1278	330	349	320
27.148	362	342	344
27.1683	388	362	366
27.1885	370	321	360
27.2088	394	332	343
27.229	388	299	357
27.2492	358	320	362
27.2695	340	298	348
27.2897	357	318	370
27.31	350	335	358
27.3302	324	347	357
27.3505	341	315	350
27.3707	340	339	337
27.391	381	358	334
27.4112	370	313	321
27.4314	396	332	323
27.4517	354	358	324
27.4719	354	308	320
27.4922	340	309	343
27.5124	370	359	343
27.5327	365	345	331
27.5529	357	328	308
27.5731	343	349	342
27.5934	360	329	368
27.6136	323	327	372
27.6339	350	327	338
27.6541	376	356	348
27.6744	354	359	350
27.6946	365	371	318
27.7148	394	341	331
27.7351	353	349	312
27.7553	377	343	310
27.7756	419	310	367
27.7958	343	350	348
27.8161	370	316	341
27.8363	354	316	352
27.8565	338	334	334
27.8768	382	330	317
27.897	361	319	316
27.9173	388	363	320
27.9375	389	329	331
27.9578	361	336	359
27.978	377	350	342
27.9982	399	348	314
28.0185	377	343	290
28.0387	345	314	342
28.059	356	338	323
28.0792	360	347	312
28.0995	365	314	351
28.1197	357	343	291
28.1399	374	348	374
28.1602	362	343	314
28.1804	367	324	332
28.2007	370	309	338
28.2209	383	348	309
28.2412	339	346	356
28.2614	360	348	335
28.2816	368	383	317
28.3019	403	322	312
28.3221	398	362	336
28.3424	419	356	316
28.3626	370	355	364
28.3829	330	349	362
28.4031	343	366	359
28.4233	340	333	329
28.4436	389	319	364
28.4638	372	351	335
28.4841	329	337	365
28.5043	366	324	384
28.5246	372	339	370
28.5448	368	369	348
28.565	384	344	304
28.5853	362	317	339
28.6055	379	299	310
28.6258	366	365	318
28.646	332	330	335
28.6663	356	313	319
28.6865	368	348	340
28.7068	377	335	332
28.727	361	386	342
28.7472	333	324	326
28.7675	322	372	357
28.7877	375	288	350
28.808	374	346	350
28.8282	372	341	327
28.8485	349	342	337
28.8687	346	342	322
28.8889	358	345	379
28.9092	394	385	318
28.9294	394	326	342
28.9497	373	342	360
28.9699	358	386	343
28.9902	365	372	340
29.0104	372	356	346
29.0307	346	342	356
29.0509	387	385	407
29.0711	356	379	370
29.0914	359	366	321
29.1116	350	423	340
29.1319	383	337	346
29.1521	387	382	343
29.1724	401	359	384
29.1926	383	413	366
29.2128	409	386	352
29.2331	361	377	363
29.2533	396	421	366
29.2736	402	439	383
29.2938	459	419	385
29.3141	384	371	367
29.3343	426	449	364
29.3545	412	441	383
29.3748	436	418	385
29.395	456	451	418
29.4153	423	460	451
29.4355	447	462	437
29.4557	482	525	448
29.476	461	525	451
29.4962	532	492	470
29.5165	539	527	479
29.5367	532	585	533
29.557	557	605	547
29.5772	576	619	564
29.5974	601	622	563
29.6177	598	654	579
29.6379	620	716	547
29.6582	661	774	645
29.6784	658	775	694
29.6987	704	795	713
29.7189	747	852	679
29.7392	683	884	699
29.7594	728	897	781
29.7796	777	917	813
29.7999	776	975	824
29.8201	871	955	802
29.8404	842	968	899
29.8606	787	932	835
29.8809	859	981	839
29.9011	898	993	907
29.9213	820	992	922
29.9416	848	1050	917
29.9618	860	1029	921
29.9821	814	997	883
30.0023	881	1003	866
30.0226	806	992	861
30.0428	805	1037	846
30.0631	758	986	834
30.0833	819	989	825
30.1035	795	973	832
30.1238	810	942	856
30.144	718	918	738
30.1643	756	824	724
30.1845	689	833	750
30.2048	724	842	711
30.225	667	806	664
30.2452	621	741	639
30.2655	622	795	620
30.2857	664	706	631
30.306	581	653	629
30.3262	552	666	565
30.3465	547	686	580
30.3667	552	668	565
30.3869	554	680	590
30.4072	491	638	544
30.4274	525	675	578
30.4477	490	663	543
30.4679	545	649	572
30.4882	563	725	546
30.5084	523	730	548
30.5286	539	668	578
30.5489	597	761	605
30.5691	615	758	571
30.5894	639	717	627
30.6096	622	809	623
30.6299	666	844	709
30.6501	688	894	712
30.6703	711	932	796
30.6906	680	936	749
30.7108	731	1012	774
30.7311	785	978	799
30.7513	840	1081	840
30.7716	772	1113	853
30.7918	848	1119	943
30.812	833	1162	909
30.8323	876	1178	882
30.8525	861	1223	983
30.8728	978	1199	1005
30.893	934	1274	1001
30.9133	863	1244	986
30.9335	893	1285	1012
30.9537	961	1203	983
30.974	884	1196	978
30.9942	907	1149	1019
31.0145	909	1215	1001
31.0347	883	1167	939
31.055	857	1167	968
31.0752	902	1191	909
31.0954	784	1122	848
31.1157	789	1180	891
31.1359	787	1069	839
31.1562	761	1033	844
31.1764	720	968	813
31.1967	725	897	738
31.2169	679	864	705
31.2371	702	873	712
31.2574	625	876	696
31.2776	634	821	655
31.2979	608	755	609
31.3181	569	748	561
31.3384	540	701	570
31.3586	492	670	493
31.3788	499	580	537
31.3991	460	617	460
31.4193	455	588	482
31.4396	447	552	437
31.4598	415	504	429
31.4801	415	443	386
31.5003	379	462	393
31.5206	372	433	383
31.5408	399	426	401
31.561	384	425	347
31.5813	378	446	397
31.6015	397	376	357
31.6218	350	400	319
31.642	370	414	385
31.6623	363	386	350
31.6825	342	360	349
31.7027	370	356	312
31.723	356	373	334
31.7432	336	345	320
31.7635	308	390	321
31.7837	351	379	329
31.804	346	363	319
31.8242	340	367	341
31.8444	364	365	312
31.8647	356	342	361
31.8849	338	348	310
31.9052	308	356	327
31.9254	321	334	336
31.9457	339	355	333
31.9659	350	360	294
31.9861	316	374	295
32.0064	343	350	325
32.0266	328	340	305
32.0469	335	298	308
32.0671	381	329	344
32.0874	325	345	321
32.1076	328	294	293
32.1279	336	340	292
32.1481	313	328	263
32.1683	287	361	319
32.1886	295	340	305
32.2088	302	327	308
32.2291	332	332	277
32.2493	344	338	269
32.2696	282	325	280
32.2898	323	317	297
32.31	323	324	307
32.3303	312	331	319
32.3505	326	332	318
32.3708	319	307	265
32.391	296	314	291
32.4113	299	297	278
32.4315	265	266	299
32.4517	305	280	284
32.472	314	332	299
32.4922	307	297	288
32.5125	279	319	283
32.5327	332	311	284
32.553	302	302	263
32.5732	318	322	282
32.5934	303	311	291
32.6137	300	288	291
32.6339	305	320	254
32.6542	297	280	321
32.6744	260	325	295
32.6947	309	277	285
32.7149	330	276	272
32.7351	325	307	275
32.7554	311	303	278
32.7756	304	319	296
32.7959	297	255	288
32.8161	279	286	319
32.8364	298	300	256
32.8566	280	299	299
32.8768	344	300	269
32.8971	294	282	264
32.9173	313	291	271
32.9376	304	294	279
32.9578	261	261	267
32.9781	312	271	315
32.9983	297	291	293
33.0185	273	295	301
33.0388	293	300	279
33.059	253	278	282
33.0793	298	274	237
33.0995	260	236	263
33.1198	260	316	241
33.14	299	265	282
33.1602	276	279	261
33.1805	247	292	239
33.2007	331	261	269
33.221	307	258	282
33.2412	296	272	274
33.2615	285	230	271
33.2817	261	285	314
33.3019	286	274	243
33.3222	293	261	297
33.3424	284	275	245
33.3627	308	256	251
33.3829	291	275	247
33.4032	287	249	253
33.4234	245	259	279
33.4436	287	251	271
33.4639	284	259	294
33.4841	283	223	268
33.5044	292	276	274
33.5246	248	254	295
33.5449	284	256	267
33.5651	279	271	286
33.5853	273	252	258
33.6056	284	246	246
33.6258	269	269	286
33.6461	291	246	268
33.6663	252	279	240
33.6866	261	286	260
33.7068	265	270	250
33.727	272	285	261
33.7473	299	259	274
33.7675	263	259	258
33.7878	251	260	280
33.808	279	275	253
33.8283	294	263	264
33.8485	289	260	260
33.8688	275	261	276
33.889	265	251	265
33.9092	262	275	269
33.9295	281	274	249
33.9497	273	278	255
33.97	261	257	270
33.9902	263	267	252
34.0105	278	270	250
34.0307	306	274	291
34.0509	262	299	277
34.0712	256	263	284
34.0914	256	285	238
34.1117	287	250	244
34.1319	274	265	279
34.1522	270	249	286
34.1724	301	267	263
34.1926	329	277	259
34.2129	265	270	235
34.2331	284	317	254
34.2534	293	274	290
34.2736	265	246	232
34.2939	269	279	287
34.3141	289	243	303
34.3344	293	268	316
34.3546	266	265	241
34.3748	274	282	300
34.3951	294	282	295
34.4153	277	299	311
34.4356	293	272	278
34.4558	308	289	322
34.4761	288	314	281
34.4963	316	325	319
34.5165	286	306	310
34.5368	308	323	316
34.557	300	313	289
34.5773	327	288	331
34.5975	284	325	349
34.6178	323	316	357
34.638	300	309	363
34.6582	294	317	366
34.6785	323	299	319
34.6987	351	307	329
34.719	325	327	321
34.7392	309	336	319
34.7595	330	317	338
34.7797	346	327	353
34.7999	340	310	310
34.8202	293	334	324
34.8404	318	328	336
34.8607	331	329	302
34.8809	305	300	299
34.9012	319	292	321
34.9214	305	293	306
34.9416	288	335	301
34.9619	288	288	321
34.9821	303	307	285
35.0024	322	317	356
35.0226	265	293	303
35.0429	309	255	283
35.0631	278	248	293
35.0833	261	272	315
35.1036	268	264	268
35.1238	284	260	307
35.1441	280	285	259
35.1643	277	262	265
35.1846	272	265	266
35.2048	267	230	290
35.2251	280	268	248
35.2453	276	267	282
35.2655	270	262	276
35.2858	260	227	284
35.306	256	229	268
35.3263	267	261	256
35.3465	272	298	253
35.3668	264	252	243
35.387	257	221	250
35.4072	259	234	250
35.4275	250	215	266
35.4477	220	251	260
35.468	257	226	241
35.4882	265	232	262
35.5085	234	263	264
35.5287	263	220	228
35.5489	220	235	223
35.5692	242	256	229
35.5894	273	219	227
35.6097	251	268	241
35.6299	251	258	247
35.6501	251	236	252
35.6704	255	217	228
35.6906	232	231	234
35.7109	231	187	229
35.7311	243	211	230
35.7514	257	243	233
35.7716	277	216	255
35.7918	211	200	229
35.8121	230	222	227
35.8323	224	222	206
35.8526	238	255	237
35.8728	238	227	238
35.8931	243	214	240
35.9133	241	231	232
35.9335	247	224	250
35.9538	255	233	241
35.974	228	243	254
35.9943	227	233	227
36.0145	237	229	236
36.0348	201	249	223
36.055	242	229	257
36.0753	213	211	270
36.0955	242	245	240
36.1157	226	227	239
36.136	219	241	203
36.1562	230	241	242
36.1765	254	247	231
36.1967	222	216	242
36.217	245	223	240
36.2372	226	239	242
36.2574	222	243	207
36.2777	249	230	233
36.2979	212	224	216
36.3182	222	221	223
36.3384	233	220	223
36.3587	233	229	228
36.3789	253	260	212
36.3991	257	210	247
36.4194	230	236	233
36.4396	218	231	191
36.4599	219	228	228
36.4801	227	205	212
36.5004	235	193	232
36.5206	240	264	233
36.5408	231	217	222
36.5611	252	209	205
36.5813	214	207	225
36.6016	230	198	224
36.6218	210	220	210
36.6421	224	231	213
36.6623	229	207	213
36.6825	223	217	211
36.7028	202	227	210
36.723	216	198	212
36.7433	206	211	236
36.7635	214	227	224
36.7838	253	235	197
36.804	231	242	233
36.8242	204	232	204
36.8445	235	214	225
36.8647	203	211	227
36.885	216	216	228
36.9052	236	194	211
36.9255	212	213	203
36.9457	207	238	205
36.966	237	199	212
36.9862	228	215	217
37.0064	229	216	216
37.0267	221	220	190
37.0469	224	208	221
37.0672	242	221	221
37.0874	215	205	211
37.1077	187	230	222
37.1279	207	213	204
37.1481	212	197	241
37.1684	227	234	207
37.1886	213	214	220
37.2089	208	197	201
37.2291	221	208	200
37.2494	213	228	221
37.2696	235	223	221
37.2899	212	217	202
37.3101	238	193	223
37.3303	217	203	238
37.3506	211	189	220
37.3708	229	212	238
37.3911	231	225	213
37.4113	206	218	193
37.4316	202	216	240
37.4518	229	221	196
37.472	225	213	202
37.4923	192	217	235
37.5125	225	232	213
37.5328	223	227	199
37.553	199	196	225
37.5733	222	247	203
37.5935	217	194	199
37.6137	201	207	216
37.634	222	221	200
37.6542	213	198	233
37.6745	225	206	221
37.6947	218	224	218
37.715	191	192	217
37.7352	221	201	221
37.7554	210	226	202
37.7757	204	215	208
37.7959	197	232	224
37.8162	202	220	232
37.8364	194	206	213
37.8567	202	223	215
37.8769	218	204	212
37.8971	185	192	189
37.9174	224	220	216
37.9376	227	208	231
37.9579	215	213	212
37.9781	193	192	181
37.9984	193	193	192
38.0186	205	212	196
38.0388	212	209	206
38.0591	227	195	182
38.0793	208	212	192
38.0996	203	231	203
38.1198	210	220	243
38.1401	209	204	248
38.1603	231	211	204
38.1805	202	211	245
38.2008	208	223	235
38.221	206	200	213
38.2413	204	183	232
38.2615	239	210	191
38.2818	201	214	235
38.302	223	201	220
38.3222	209	205	231
38.3425	181	204	222
38.3627	207	224	237
38.383	249	217	195
38.4032	197	209	205
38.4235	219	199	229
38.4437	202	191	227
38.4639	199	192	181
38.4842	231	221	211
38.5044	197	184	216
38.5247	229	216	209
38.5449	204	202	212
38.5652	211	215	208
38.5854	233	227	208
38.6056	216	213	193
38.6259	216	214	204
38.6461	203	202	237
38.6664	213	207	229
38.6866	226	192	220
38.7069	203	199	223
38.7271	231	197	209
38.7473	205	195	206
38.7676	221	218	221
38.7878	223	202	218
38.8081	189	184	228
38.8283	213	210	214
38.8486	213	184	208
38.8688	204	199	211
38.889	202	198	207
38.9093	187	210	195
38.9295	218	187	205
38.9498	188	187	229
38.97	188	212	218
38.9903	187	196	200
39.0105	202	207	209
39.0307	179	204	213
39.051	223	229	195
39.0712	188	194	208
39.0915	212	214	214
39.1117	222	185	213
39.132	212	227	200
39.1522	214	212	207
39.1725	215	209	211
39.1927	221	208	214
39.2129	210	219	213
39.2332	209	197	220
39.2534	215	227	224
39.2737	197	233	242
39.2939	236	203	214
39.3142	219	218	218
39.3344	221	199	237
39.3546	240	206	208
39.3749	235	221	231
39.3951	250	210	239
39.4154	229	246	231
39.4356	253	240	216
39.4559	232	223	245
39.4761	237	229	237
39.4963	233	252	228
39.5166	246	255	247
39.5368	249	262	232
39.5571	243	255	254
39.5773	216	259	242
39.5976	215	232	260
39.6178	224	257	285
39.638	283	271	256
39.6583	227	253	267
39.6785	272	238	282
39.6988	212	263	260
39.719	236	257	248
39.7393	234	273	262
39.7595	266	259	252
39.7797	258	279	271
39.8	282	264	265
39.8202	262	264	271
39.8405	242	271	244
39.8607	240	273	274
39.881	258	271	275
39.9012	251	255	293
39.9215	238	238	268
39.9417	263	287	263
39.9619	256	228	278
39.9822	256	273	251
40.0024	226	275	278
40.0227	239	240	271
40.0429	244	242	256
40.0632	253	228	240
40.0834	231	209	251
40.1036	231	215	231
40.1239	247	245	243
40.1441	249	253	225
40.1644	219	271	263
40.1846	217	204	249
40.2049	247	206	229
40.2251	197	231	207
40.2453	222	191	238
40.2656	209	220	216
40.2858	216	211	209
40.3061	208	250	191
40.3263	201	242	207
40.3466	214	207	207
40.3668	215	212	214
40.3871	221	212	210
40.4073	214	212	218
40.4275	216	208	192
40.4478	223	213	226
40.468	205	187	211
40.4883	195	224	212
40.5085	206	194	208
40.5288	188	210	211
40.549	211	183	186
40.5692	211	210	219
40.5895	206	196	186
40.6097	216	213	197
40.63	193	180	197
40.6502	209	193	215
40.6705	217	198	176
40.6907	206	197	210
40.7109	198	209	221
40.7312	222	222	190
40.7514	187	212	210
40.7717	231	209	193
40.7919	194	200	195
40.8122	219	214	204
40.8324	213	194	204
40.8526	191	185	212
40.8729	195	208	193
40.8931	211	187	188
40.9134	183	208	200
40.9336	188	209	215
40.9539	197	184	216
40.9741	194	209	205
40.9943	201	203	187
41.0146	183	192	198
41.0348	180	226	208
41.0551	193	200	223
41.0753	197	181	205
41.0956	203	208	188
41.1158	206	240	212
41.136	188	207	201
41.1563	196	176	205
41.1765	200	191	223
41.1968	186	205	202
41.217	216	200	212
41.2373	179	215	188
41.2575	208	208	193
41.2777	184	189	198
41.298	189	187	183
41.3182	232	205	177
41.3385	209	200	193
41.3587	191	207	205
41.379	190	237	199
41.3992	167	189	204
41.4194	193	199	210
41.4397	165	187	218
41.4599	189	224	218
41.4802	179	170	173
41.5004	205	211	199
41.5207	169	190	196
41.5409	224	189	198
41.5611	202	192	202
41.5814	222	215	209
41.6016	215	240	207
41.6219	207	216	207
41.6421	191	222	214
41.6624	202	220	189
41.6826	195	203	216
41.7028	200	189	210
41.7231	217	230	213
41.7433	196	206	201
41.7636	167	206	209
41.7838	183	192	220
41.8041	182	175	188
41.8243	193	209	196
41.8445	188	185	220
41.8648	200	216	201
41.885	199	206	211
41.9053	178	201	212
41.9255	193	181	193
41.9458	189	191	188
41.966	198	195	202
41.9862	209	200	203
42.0065	202	214	202
42.0267	191	203	205
42.047	185	200	190
42.0672	189	190	237
42.0875	212	188	197
42.1077	217	217	193
42.1279	212	205	186
42.1482	218	210	202
42.1684	187	209	186
42.1887	191	207	188
42.2089	197	219	201
42.2292	203	211	198
42.2494	216	202	194
42.2697	187	217	202
42.2899	215	226	214
42.3101	183	211	213
42.3304	202	222	225
42.3506	190	194	222
42.3709	200	193	200
42.3911	185	234	201
42.4114	181	182	186
42.4316	214	190	210
42.4518	194	193	215
42.4721	202	217	223
42.4923	222	204	205
42.5126	203	205	224
42.5328	198	208	222
42.5531	198	217	223
42.5733	198	213	203
42.5936	210	252	241
42.6138	222	214	230
42.634	208	201	230
42.6543	221	208	220
42.6745	213	220	223
42.6948	218	233	235
42.715	216	212	216
42.7353	208	214	210
42.7555	221	230	235
42.7757	231	222	225
42.796	244	220	199
42.8162	187	209	226
42.8365	222	213	237
42.8567	204	216	216
42.877	232	205	213
42.8972	198	246	248
42.9174	241	213	229
42.9377	218	232	217
42.9579	226	220	222
42.9782	232	238	254
42.9984	219	250	214
43.0187	217	241	230
43.0389	266	252	235
43.0591	266	255	259
43.0794	256	252	280
43.0996	267	282	287
43.1199	265	286	271
43.1401	269	286	295
43.1604	263	315	302
43.1806	270	292	316
43.2008	320	312	345
43.2211	290	335	310
43.2413	324	353	362
43.2616	323	376	389
43.2818	319	381	408
43.3021	378	418	404
43.3223	386	422	423
43.3425	401	444	482
43.3628	412	488	482
43.383	417	471	495
43.4033	399	497	524
43.4235	470	528	541
43.4438	471	514	598
43.464	473	531	616
43.4842	445	569	577
43.5045	546	578	665
43.5247	518	601	620
43.545	525	637	675
43.5652	525	616	630
43.5855	527	660	687
43.6057	534	643	683
43.626	534	668	703
43.6462	538	640	684
43.6664	566	704	697
43.6867	536	675	704
43.7069	531	637	676
43.7272	573	700	732
43.7474	520	616	692
43.7677	556	657	714
43.7879	493	637	602
43.8081	526	609	656
43.8284	481	629	624
43.8486	503	593	625
43.8689	494	578	636
43.8891	457	547	594
43.9094	445	470	563
43.9296	418	560	557
43.9498	432	521	541
43.9701	388	484	511
43.9903	394	430	486
44.0106	391	453	430
44.0308	355	403	445
44.051	352	419	431
44.0713	324	375	403
44.0915	319	364	374
44.1118	286	341	382
44.132	265	345	356
44.1523	231	346	343
44.1725	266	310	313
44.1927	266	323	323
44.213	255	272	291
44.2332	242	260	274
44.2535	247	262	266
44.2737	219	268	244
44.294	223	267	259
44.3142	242	240	264
44.3345	234	216	238
44.3547	219	249	226
44.3749	221	251	232
44.3952	218	237	240
44.4154	213	211	211
44.4357	198	212	216
44.4559	203	226	258
44.4762	202	230	236
44.4964	210	195	202
44.5166	185	214	196
44.5369	212	217	210
44.5571	191	212	220
44.5774	177	205	197
44.5976	184	227	198
44.6179	196	205	249
44.6381	195	228	216
44.6583	224	209	234
44.6786	208	226	240
44.6988	207	214	226
44.7191	173	180	216
44.7393	215	215	222
44.7596	207	183	212
44.7798	193	225	226
44.8	214	191	233
44.8203	208	208	205
44.8405	199	196	190
44.8608	201	217	186
44.881	197	196	215
44.9013	220	218	204
44.9215	191	216	206
44.9417	184	197	203
44.962	180	175	215
44.9822	191	213	207
45.0025	206	192	210
45.0227	198	196	191
45.043	203	205	224
45.0632	193	191	217
45.0834	183	213	193
45.1037	187	202	193
45.1239	178	206	207
45.1442	198	205	193
45.1644	196	198	192
45.1847	203	172	208
45.2049	178	175	214
45.2251	177	198	189
45.2454	173	154	188
45.2656	195	203	185
45.2859	208	215	181
45.3061	204	188	215
45.3264	204	196	200
45.3466	191	210	178
45.3669	200	202	210
45.3871	177	195	187
45.4073	163	204	164
45.4276	187	193	186
45.4478	178	190	205
45.4681	176	197	214
45.4883	185	190	200
45.5086	212	199	172
45.5288	164	176	190
45.549	183	200	228
45.5693	178	179	181
45.5895	182	174	186
45.6098	187	189	191
45.63	193	216	191
45.6503	186	172	186
45.6705	191	191	198
45.6908	185	191	183
45.711	201	212	192
45.7312	198	191	202
45.7515	200	169	202
45.7717	173	195	192
45.792	190	198	183
45.8122	153	190	202
45.8325	205	203	185
45.8527	186	196	217
45.8729	183	200	191
45.8932	209	184	202
45.9134	181	188	182
45.9337	182	206	192
45.9539	198	179	170
45.9742	190	207	172
45.9944	153	193	201
46.0146	183	180	194
46.0349	176	192	171
46.0551	220	195	196
46.0754	198	194	199
46.0956	169	187	195
46.1159	189	205	220
46.1361	182	205	181
46.1563	217	193	194
46.1766	222	208	198
46.1968	204	216	219
46.2171	175	234	227
46.2373	191	214	219
46.2576	193	229	216
46.2778	199	223	222
46.298	200	210	211
46.3183	209	206	221
46.3385	212	239	245
46.3588	223	222	248
46.379	237	217	252
46.3993	210	222	239
46.4195	203	215	244
46.4397	207	236	248
46.46	221	233	248
46.4802	237	236	220
46.5005	222	235	270
46.5207	235	210	263
46.541	240	285	241
46.5612	203	239	260
46.5814	238	227	253
46.6017	210	224	265
46.6219	246	252	242
46.6422	230	246	252
46.6624	219	215	238
46.6827	209	216	248
46.7029	245	196	270
46.7231	211	241	242
46.7434	228	216	243
46.7636	209	253	250
46.7839	220	208	237
46.8041	230	229	230
46.8244	238	223	229
46.8446	223	241	199
46.8648	216	247	238
46.8851	234	206	213
46.9053	214	223	232
46.9256	190	241	207
46.9458	204	239	219
46.9661	204	203	216
46.9863	209	181	196
47.0065	218	237	220
47.0268	222	200	183
47.047	201	219	206
47.0673	199	197	192
47.0875	235	218	183
47.1078	213	189	184
47.128	192	199	186
47.1482	210	177	200
47.1685	204	194	205
47.1887	207	193	185
47.209	187	200	213
47.2292	191	209	177
47.2495	201	191	185
47.2697	194	192	153
47.2899	159	194	172
47.3102	169	197	177
47.3304	205	181	189
47.3507	204	200	185
47.3709	183	185	215
47.3912	196	186	202
47.4114	172	176	193
47.4317	194	188	188
47.4519	173	196	199
47.4721	154	175	192
47.4924	170	179	174
47.5126	197	190	174
47.5329	175	198	177
47.5531	182	182	190
47.5734	194	193	199
47.5936	176	165	178
47.6138	204	157	179
47.6341	179	158	181
47.6543	200	167	196
47.6746	164	189	188
47.6948	175	183	210
47.7151	183	163	190
47.7353	177	182	165
47.7555	163	190	167
47.7758	169	185	150
47.796	168	183	175
47.8163	166	181	182
47.8365	175	182	167
47.8568	172	183	178
47.877	197	190	181
47.8972	166	201	164
47.9175	174	182	158
47.9377	150	179	169
47.958	184	178	182
47.9782	163	181	181
47.9985	177	175	171
48.0187	170	165	170
48.0389	185	164	184
48.0592	131	174	196
48.0794	158	193	171
48.0997	173	166	178
48.1199	180	171	145
48.1402	165	166	190
48.1604	173	163	177
48.1806	193	162	156
48.2009	166	158	175
48.2211	173	195	157
48.2414	178	167	191
48.2616	171	183	164
48.2819	198	160	194
48.3021	162	181	196
48.3224	158	180	182
48.3426	174	173	176
48.3628	178	178	170
48.3831	169	193	193
48.4033	162	181	155
48.4236	163	173	218
48.4438	173	169	145
48.4641	177	185	173
48.4843	184	176	167
48.5045	183	172	174
48.5248	190	158	181
48.545	172	154	160
48.5653	171	160	165
48.5855	163	139	167
48.6058	177	173	178
48.626	181	161	174
48.6462	163	199	179
48.6665	145	191	177
48.6867	209	168	187
48.707	158	170	180
48.7272	174	156	205
48.7475	166	172	172
48.7677	172	162	155
48.788	178	170	163
48.8082	187	164	169
48.8284	163	171	192
48.8487	169	172	197
48.8689	160	163	177
48.8892	179	152	188
48.9094	180	150	172
48.9297	174	174	162
48.9499	178	166	165
48.9701	145	169	187
48.9904	153	173	183
49.0106	177	170	178
49.0309	159	184	181
49.0511	158	177	161
49.0714	160	162	179
49.0916	178	214	156
49.1118	181	172	169
49.1321	195	157	175
49.1523	167	195	178
49.1726	150	175	184
49.1928	172	174	162
49.2131	146	184	197
49.2333	167	172	175
49.2535	143	163	182
49.2738	179	182	179
49.294	158	174	175
49.3143	153	173	159
49.3345	172	171	167
49.3548	151	176	189
49.375	183	185	179
49.3952	178	176	196
49.4155	177	178	183
49.4357	158	144	173
49.456	190	141	187
49.4762	173	160	165
49.4965	168	184	167
49.5167	156	183	153
49.5369	176	158	168
49.5572	158	178	151
49.5774	157	131	196
49.5977	156	150	184
49.6179	180	154	182
49.6382	174	187	179
49.6584	152	183	174
49.6786	170	153	161
49.6989	173	171	196
49.7191	173	184	180
49.7394	187	168	173
49.7596	168	156	184
49.7799	172	164	179
49.8001	160	158	189
49.8203	157	139	165
49.8406	165	155	185
49.8608	166	140	180
49.8811	166	165	177
49.9013	171	160	166
49.9216	144	168	185
49.9418	168	158	188
49.962	176	164	195
49.9823	187	172	179
50.0025	163	156	193
50.0228	174	174	190
50.043	156	168	160
50.0633	172	187	186
50.0835	146	156	171
50.1037	154	156	162
50.124	170	186	172
50.1442	160	184	182
50.1645	157	158	202
50.1847	167	164	185
50.205	171	176	169
50.2252	141	158	191
50.2454	188	174	174
50.2657	169	156	197
50.2859	162	177	157
50.3062	175	184	169
50.3264	172	154	174
50.3467	161	165	182
50.3669	168	173	171
50.3871	152	187	187
50.4074	155	176	171
50.4276	151	183	167
50.4479	182	167	170
[truncated: 965 more rows]

## Sheet: S10b
wavelength (nm)	outside-in Lu0.7Er0.3@Yb@Lu	local Yb0.5Lu0.35Er0.15@Lu	inside-out Yb@Lu0.7Er0.3@Lu
400	8.72349	-7.63306	-4.36175
401	-1.07846	-4.31382	-1.07846
402	19.194	5.33167	4.26534
403	50.6247	26.367	5.2734
404	136.64	85.5305	5.21527
405	240.92	99.2633	17.5779
406	229.397	102.869	12.3443
407	348.94	184.191	5.11642
408	410.719	194.711	11.1553
409	218.128	123.639	15.078
410	288.806	91.6292	8.11904
411	266.242	112.951	-9.22051
412	272.007	106.288	13.7146
413	103.101	57.7819	-5.6649
414	59.6995	23.6545	-6.75843
415	33.6431	13.4573	1.12144
416	17.8548	8.92739	3.34777
417	22.2075	12.2141	5.55187
418	14.3642	11.0494	7.73456
419	7.70436	1.10062	9.90561
420	16.4683	14.2726	4.39156
421	8.76492	13.1474	10.9562
422	7.65305	20.7726	4.37317
423	5.45211	4.36169	0
424	1.08731	-2.17462	3.26193
425	2.16982	1.08491	7.59435
426	18.4288	7.58832	6.50427
427	1.08401	-3.25205	-4.33606
428	-2.16562	-6.49687	5.41406
429	1.08047	1.08047	1.08047
430	5.39147	3.23488	5.39147
431	3.23206	1.07735	5.38678
432	-6.45862	1.07644	-8.6115
433	12.8612	2.14353	2.14353
434	-6.40808	-3.20404	-7.47609
435	-12.8691	-13.9415	-7.50695
436	0	-1.08004	-4.32017
437	-3.25434	1.08478	-1.08478
438	8.72316	3.27119	7.63276
439	-8.82626	-8.82626	-6.6197
440	-2.24214	5.60535	3.36321
441	3.41465	-2.27644	-6.82932
442	-1.15446	-4.61785	-3.46339
443	4.68434	4.68434	11.7109
444	7.13288	2.37763	-3.56644
445	-2.41061	4.82123	1.20531
446	10.9712	19.5043	10.9712
447	7.39272	13.5533	4.92848
448	23.6496	28.6285	8.71301
449	27.6342	30.1464	8.79269
450	35.4689	17.7344	10.134
451	26.7728	33.1473	3.82468
452	58.8761	23.0385	14.0791
453	39.7997	32.0965	8.98703
454	29.5869	21.8686	1.28639
455	21.8735	10.2934	-2.57336
456	30.8264	6.42216	10.2755
457	11.5188	3.8396	2.55974
458	16.5781	2.55048	6.3762
459	8.89718	10.1682	3.81308
460	1.26561	7.59361	-1.2656
461	-5.03596	7.55394	3.77697
462	-3.75667	-6.26112	-10.0178
463	3.73775	0	1.24592
464	8.68032	3.72014	2.48009
465	2.46727	-4.93452	-2.46726
466	6.13472	0	0
467	1.22157	-7.32944	4.88629
468	2.43498	-3.65246	0
469	-6.07128	4.85702	-7.28553
470	6.06124	-4.84899	12.1225
471	1.21011	-3.63033	-1.21011
472	9.66144	0	1.20768
473	-1.20682	-19.3092	-10.8614
474	10.8614	4.82731	12.0683
475	4.8251	3.61883	2.41255
476	1.20686	-6.03429	6.03429
477	9.67313	1.20914	10.8823
478	12.1185	2.42371	4.84741
479	8.5053	0	7.29026
480	3.65668	-1.2189	-1.2189
481	2.44715	1.22358	2.44715
482	12.2753	2.45505	9.82021
483	-1.23096	4.92384	6.1548
484	0	7.42044	6.1837
485	13.6852	-1.2441	-2.48821
486	7.50063	1.25011	-5.00041
487	12.5482	-3.76446	-3.76446
488	3.78312	-3.78312	-3.78312
489	6.34577	10.1532	-6.34577
490	8.9399	3.83139	6.38565
491	15.4177	0	-8.99367
492	7.75308	-1.29218	5.16872
493	-6.49814	-9.09739	-7.79777
494	1.30857	5.23426	13.0856
495	-2.63542	5.27083	7.90624
496	15.9246	0	7.96229
497	10.6949	4.0106	2.67373
498	2.69257	8.07772	9.42401
499	10.8472	8.13543	9.49133
500	0	-2.73105	6.82761
501	13.756	9.62917	11.0048
502	23.5648	8.31697	0
503	30.7441	15.3721	9.78222
504	8.45688	5.63792	-2.81897
505	9.94346	8.52297	11.3639
506	12.8793	-4.29311	1.43103
507	5.77279	0	4.32959
508	1.45593	-1.45594	-11.6475
509	22.0156	13.2094	11.7417
510	29.5933	11.8373	8.87799
511	29.8442	23.8754	8.95326
512	28.5881	33.102	-1.50463
513	28.8145	22.7483	-13.649
514	47.4229	41.3038	-7.64885
515	95.7578	52.5123	6.17792
516	324.223	232.256	28.0578
517	1084.12	643.547	59.7917
518	962.19	568.422	41.2821
519	1314.34	747.621	75.2424
520	2113.05	1252	138.931
521	2466.78	1455.27	128.886
522	1663.58	970.146	105.415
523	1568.29	893.075	113.09
524	1593.34	854.592	110.811
525	1464.64	669.6	118.663
526	1450.18	892.021	78.7581
527	1789.64	1003.65	53.5509
528	2314.5	1225.22	121.999
529	2253.12	1107.2	103.855
530	1899.93	1086.94	112.074
531	1382.09	758.443	71.8903
532	906.036	452.11	59.9182
533	590.699	394.411	20.1792
534	598.285	277.841	35.1932
535	540.83	301.293	29.9422
536	728.176	319.641	49.1755
537	1152.58	573.423	68.8108
538	3477.6	1647.99	170.016
539	11012.4	5724.9	589.673
540	11806.9	6130.33	617.571
541	14455.9	7191.06	662.072
542	10698.6	6016.21	527.879
543	7940.92	4867.15	435.621
544	5698.01	3574.9	302.713
545	5265.57	3222.25	318.684
546	6798	4258.48	317.703
547	6530.03	3951.16	333.512
548	5045.14	3028.37	238.404
549	6446.88	3547.3	339.08
550	6369.73	3969.54	395.635
551	6087.52	3704.97	260.037
552	3510.26	2162.75	206.618
553	2321.64	1413.87	108.933
554	1666.19	1004.31	119.506
555	1349.8	609.737	37.2358
556	1181.53	640.191	21.1828
557	1059.5	628.557	42.8561
558	691.113	351.576	48.1612
559	474.647	253.145	43.8136
560	342.276	167.444	9.84966
561	209.411	129.635	19.9439
562	232.261	118.655	20.1967
563	117.571	79.2325	-7.66767
564	100.833	33.6108	18.0981
565	107.315	73.2882	26.1744
566	82.1842	23.8599	21.2088
567	16.0905	8.04526	-10.727
568	56.97	13.5643	21.7029
569	0	-2.74698	-30.2168
570	25.0216	22.2414	2.78017
571	28.1417	14.0708	14.0708
572	8.55041	11.4005	11.4005
573	20.1909	37.4974	23.0753
574	-5.83931	5.83932	2.91966
575	2.95658	-17.7395	-17.7395
576	-2.99158	0	-17.9495
577	-3.02643	0	-12.1057
578	-9.19674	-3.06558	-15.3279
579	9.31632	3.10544	3.10544
580	-3.1404	6.2808	-9.42121
581	-3.17837	25.427	-3.17837
582	3.22153	38.6584	12.8861
583	16.3026	26.0842	9.78158
584	19.7954	6.59847	-6.59846
585	6.68426	-10.0264	-6.68426
586	-13.535	13.535	-23.6862
587	20.5347	37.647	3.42245
588	17.3158	13.8526	-3.46315
589	3.50808	0	3.50808
590	10.6525	28.4066	-10.6525
591	35.932	32.3388	32.3388
592	25.4814	-14.5608	-18.201
593	18.4348	-11.0609	-22.1217
594	-3.7335	-7.46699	-18.6675
595	22.717	0	15.1447
596	-3.84264	30.7412	-7.68529
597	-15.5675	7.78373	-3.89186
598	-3.93725	23.6234	-3.93725
599	0	0	3.99165
600	-28.3479	-8.09939	-16.1988
601	28.7161	16.4092	41.0231
602	8.3136	-12.4704	-24.9408
603	12.6581	16.8774	16.8774
604	0	-38.5587	-8.5686
605	-8.69386	-17.3877	-17.3877
606	-22.0528	-4.41055	-35.2844
607	22.3953	40.3116	-8.95813
608	27.3022	50.054	9.10073
609	-18.4664	-9.2332	-23.083
610	0	-9.35953	9.35954
611	28.5083	9.50276	-19.0055
612	14.4863	48.2878	28.9727
613	-14.7199	-14.7199	-4.90662
614	0	39.8832	0
615	10.1317	35.461	40.5269
616	25.7523	0	15.4514
617	-31.4008	-31.4008	20.9339
618	-15.9482	0	15.9482
619	-16.2284	-5.40948	-37.8664
620	-27.5258	-44.0412	-33.0309
621	33.5494	5.59157	11.1831
622	-17.0401	-22.7201	-5.68004
623	0	-5.78113	5.78113
624	11.779	11.779	-23.5581
625	17.9767	-11.9845	-29.9612
626	-6.08535	-6.08535	-24.3414
627	12.3759	30.9398	6.18797
628	37.852	18.926	0
629	19.2694	25.6925	51.385
630	-19.5878	-19.5878	26.1171
631	-26.5849	-13.2925	13.2925
632	20.3081	47.3856	-54.1549
633	48.2248	20.6678	-41.3355
634	42.0427	56.0569	-7.00711
635	0	42.7576	7.12625
636	79.8054	7.25503	-7.25504
637	125.674	14.7852	7.39261
638	120.488	45.1828	7.53047
639	61.3816	84.3997	7.6727
640	132.841	93.7699	46.885
641	119.21	63.5785	7.94731
642	218.42	129.434	97.0757
643	222.749	173.249	8.24997
644	277.397	176.525	42.0299
645	376.495	196.804	34.2268
646	557.757	261.449	78.4346
647	932.199	301.855	71.0246
648	1610.66	886.77	126.681
649	1994.07	1089.35	129.245
650	3599.41	1931.62	65.9578
651	3701.27	1749.69	105.751
652	3990.37	2127.54	39.2174
653	6896.61	3538.26	139.931
654	10666.1	5577.78	193.744
655	8650.67	4528.33	197.789
656	7020.16	3918.97	223.031
657	5460.72	2947.05	270.869
658	6428.1	3352.35	132.766
659	6721.72	3558.56	112.97
660	6499.67	3491.84	11.5242
661	7563.92	3811.37	176.452
662	7708.18	4076.55	108.227
663	6715.48	3517.63	73.7965
664	6263.73	3458.89	226.4
665	5971.09	3255.79	257.375
666	4139.45	2122.46	210.928
667	3282.36	1452.85	134.523
668	3284.62	1540.09	95.4039
669	3178.14	1450.89	13.818
670	2032.58	1044.52	225.842
671	1788.99	735.796	115.419
672	1096.26	570.056	58.4672
673	766.569	486.477	-29.4834
674	609.914	297.519	-59.5038
675	435.307	330.233	60.0423
676	348.412	151.484	-15.1484
677	428.331	229.463	91.7851
678	123.652	231.847	92.7386
679	218.715	124.98	109.358
680	284.311	221.131	-15.7951
681	0	-79.9994	-63.9995
682	48.547	-32.3647	-80.9117
683	180.207	49.1473	0
684	116.252	-33.2147	116.252
685	-33.6493	286.019	-16.8247
686	-51.1613	136.43	68.2151
687	0	-69.2302	17.3076
688	193.399	228.563	87.9088
689	-17.8533	17.8533	124.973
690	90.6139	163.105	72.4911
691	-73.6853	-36.8426	0
692	56.1861	74.9148	-112.372
693	304.684	38.0855	95.2136
694	290.756	232.605	213.221
695	0	-19.7381	-98.6903
696	60.306	120.612	80.408
697	61.4068	81.8757	122.814
698	229.103	0	-104.138
699	297.17	169.811	169.811
700	368.289	324.961	281.632

## Sheet: S10c
wavelength (nm)	outside-in Lu0.7Er0.3@Yb@Lu	local Yb0.5Lu0.35Er0.15@Lu	inside-out Yb@Lu0.7Er0.3@Lu
400	521.229	235.534	21.8087
401	574.816	293.34	42.0597
402	811.481	479.851	63.9801
403	3435.09	1972.25	318.513
404	11805.3	7011.41	1179.69
405	14268.1	8719.66	1336.95
406	14596	8640.98	1426.79
407	23669.6	14355.7	2235.88
408	25578.2	15505.9	2355.8
409	15322.2	9223.7	1508.8
410	16234.6	9761.41	1541.46
411	19239.8	11832.2	1917.87
412	15241.5	9179.66	1480.04
413	7509.39	4655.41	802.149
414	3869.2	2339.54	384.104
415	1839.16	1045.18	174.944
416	944.071	613.758	128.331
417	614.037	383.079	63.2913
418	443.079	222.092	39.7777
419	244.338	204.716	26.415
420	209.697	115.278	14.2726
421	89.8405	78.8843	10.9561
422	54.6646	40.4518	10.9329
423	37.0743	28.351	1.09042
424	32.6193	25.0081	6.52386
425	17.3585	20.6132	5.42454
426	16.2607	21.6809	5.42023
427	24.9323	7.58811	6.50409
428	43.3125	11.9109	9.74531
429	14.046	15.1265	2.16093
430	21.5659	15.0961	4.31318
431	15.083	6.46413	3.23207
432	18.2995	5.38219	5.38219
433	15.0047	10.7176	8.57411
434	26.7003	14.9522	7.47609
435	23.5933	9.65179	4.28969
436	23.7609	16.2006	0
437	15.1869	10.8478	2.16955
438	18.5367	10.904	4.36158
439	39.7182	39.7182	4.41313
440	114.349	65.0221	20.1793
441	179.839	126.342	23.9026
442	230.893	159.316	31.1705
443	165.123	117.109	26.935
444	150.979	95.1051	20.2098
445	141.021	89.1928	25.3115
446	180.415	125.559	28.0374
447	487.919	320.351	59.1417
448	1133.94	837.694	135.674
449	1075.22	808.928	135.659
450	1123.6	780.315	114.007
451	1064.54	741.989	140.239
452	1753.48	1123.77	184.308
453	1683.14	1158.04	142.509
454	1166.75	863.167	123.493
455	974.015	701.239	131.241
456	757.815	529.186	87.3414
457	606.658	404.438	48.635
458	219.341	168.332	20.4038
459	102.953	92.7849	19.0654
460	79.7328	75.936	16.4528
461	70.5035	40.2877	16.3669
462	52.5934	33.81	12.5222
463	39.8693	32.3938	16.1969
464	42.1615	31.0011	14.8805
465	37.0089	35.7753	11.1027
466	76.0705	29.4467	17.1772
467	141.702	65.9649	14.6589
468	198.451	76.7018	24.3498
469	206.423	63.1413	19.4281
470	151.531	66.6736	26.6694
471	133.112	36.3033	29.0427
472	112.314	19.3229	45.8919
473	125.51	18.1023	39.8252
474	135.165	27.757	38.6185
475	100.121	20.5067	49.4573
476	120.686	18.1029	36.2058
477	195.881	37.4834	44.7382
478	232.676	54.5334	39.9911
479	171.321	46.1716	29.161
480	148.705	34.1291	25.5968
481	102.78	28.1422	30.5893
482	114.16	47.8735	11.0477
483	73.8576	19.6954	23.3882
484	68.0207	24.7348	14.8409
485	62.2053	33.5909	24.8821
486	120.01	63.7553	11.2509
487	203.28	111.679	17.5674
488	199.245	84.4898	17.6546
489	277.945	173.874	27.9214
490	291.185	167.304	29.374
491	203	109.209	17.9873
492	195.119	117.588	29.7202
493	185.847	84.4758	22.0937
494	137.399	60.194	9.15996
495	130.453	72.4739	14.4948
496	116.78	50.4278	13.2705
497	85.5593	44.1165	4.0106
498	98.279	35.0035	6.73144
499	197.962	74.5748	12.2032
500	506.609	214.387	34.138
501	1101.85	343.899	66.0286
502	2014.1	641.794	91.4868
503	3159.66	1028.53	131.361
504	2473.64	840.051	105.711
505	1093.78	400.579	65.3427
506	802.811	256.155	50.0863
507	552.744	174.627	28.8639
508	324.674	144.138	20.3831
509	221.624	123.288	14.6771
510	264.86	177.56	31.073
511	379.021	220.847	37.3053
512	487.502	338.543	64.6993
513	580.84	395.821	81.8939
514	771.005	546.128	107.084
515	1207.78	909.699	183.793
516	4857.11	3667.77	579.861
517	12977.9	10041.9	1822.07
518	12451.3	9594.91	1717.97
519	16763	13444.4	2491
520	26476.1	21020.6	4195.4
521	29203.3	23085.3	4522.44
522	19717.5	15805.6	2984.56
523	18777.9	15240.5	2735.77
524	18916.9	14803.4	2825.69
525	17279.1	13536.1	2642.8
526	18698.2	14171.3	2646.96
527	22272	17153.6	3092.13
528	27310.4	21912.8	4135.78
529	27762.7	21614.1	4043.3
530	22939.6	18348.2	3331.98
531	16252.6	12690.4	2356.21
532	10881.5	8372.21	1483.43
533	7847.86	5963.86	1076.83
534	6449.63	5043.75	924.286
535	6905.41	5400.82	948.792
536	8711.63	6530.89	1238.84
537	13687.6	11063.2	1985.96
538	47075.1	35626	6439.35
539	130798	102898	20074.3
540	147572	116109	20892.9
541	171253	131720	21999.9
542	131641	102763	17150
543	94037.2	72649	13842.2
544	68944.5	54253.6	10201.6
545	63384.8	50154.2	9733.4
546	83322.3	65836	12586.1
547	80098	61491.5	11033.5
548	67004.4	51989.2	8956.25
549	78662.3	61308.4	10494.1
550	88828.9	69475.8	12682.3
551	84691.9	63949	11706.1
552	55131	39978.3	7523.58
553	40391.6	29409.8	5589.65
554	35281.9	24333.3	4341.29
555	32816.4	21945.9	3658.42
556	37041.6	23628.2	4069.45
557	40437.2	25161.3	4192.76
558	22226.4	14217.2	2492.34
559	15144.9	9626.82	1689.26
560	8748.96	5653.7	1147.48
561	5561.86	3562.48	695.544
562	4160.51	2910.84	489.769
563	2647.9	1983.37	319.486
564	2422.57	1566.78	320.596
565	1918.58	1277.31	217.247
566	1375.92	906.678	151.113
567	1056.61	734.8	160.905
568	857.263	621.244	130.217
569	609.83	414.794	96.1444
570	450.388	353.082	72.2845
571	430.567	272.974	70.3541
572	287.864	151.057	65.5531
573	193.256	149.99	57.6883
574	125.545	160.581	46.7145
575	130.089	94.6105	47.3053
576	110.689	71.7981	26.9243
577	57.5022	54.4758	27.2379
578	58.2461	79.7052	15.3279
579	83.8469	52.7925	46.5816
580	75.3696	50.2464	21.9828
581	63.5675	47.6757	34.9622
582	32.2153	19.3292	6.44306
583	39.1263	32.6053	16.3026
584	23.0946	52.7877	26.3939
585	20.0528	40.1056	30.0792
586	27.07	37.2212	16.9187
587	20.5347	44.4918	23.9572
588	38.0947	45.021	17.3158
589	38.589	70.1618	21.0485
590	24.8558	21.3049	24.8558
591	21.5592	57.4912	14.3728
592	29.1216	50.9629	25.4814
593	47.9304	18.4348	22.1217
594	33.6015	44.802	29.868
595	26.5032	71.9372	3.78617
596	26.8985	61.4823	23.0559
597	35.0268	42.8105	23.3512
598	15.749	51.1841	3.93724
599	39.9165	55.8831	19.9582
600	16.1988	60.7455	28.3479
601	20.5115	41.0231	16.4092
602	33.2544	58.1952	20.784
603	54.8516	59.071	29.5355
604	17.1372	34.2744	25.7058
605	30.4285	30.4285	8.69386
606	26.4633	48.5161	22.0528
607	44.7906	35.8325	8.95813
608	40.9533	54.6044	22.7518
609	23.083	50.7826	41.5494
610	14.0393	51.4775	37.4382
611	33.2597	42.7625	9.50277
612	33.8014	53.1165	19.3151
613	63.7861	83.4125	24.5331
614	89.7371	59.8248	39.8832
615	96.2514	70.9221	15.1976
616	92.7083	46.3542	15.4514
617	68.0352	78.5021	15.7004
618	101.005	69.1089	37.2125
619	75.7328	37.8664	54.0948
620	49.5464	44.0412	27.5258
621	22.3663	33.5494	33.5494
622	51.1203	56.8004	28.4002
623	63.5924	52.0301	34.6867
624	88.3427	53.0057	29.4476
625	53.9301	41.9456	11.9845
626	54.7682	48.6829	12.1707
627	55.6917	43.3158	6.18796
628	50.4693	37.852	44.1607
629	70.6544	57.8081	44.9619
630	137.115	97.9391	13.0585
631	139.571	126.278	13.2925
632	236.928	189.542	27.0775
633	296.238	158.453	62.0033
634	371.377	315.32	21.0213
635	669.868	527.343	78.3889
636	1269.63	914.134	58.0403
637	2055.14	1308.49	184.815
638	2598.01	1747.07	218.384
639	3445.04	2225.08	222.508
640	3774.24	2477.09	210.982
641	3616.02	2431.88	246.366
642	4133.81	2540.15	153.703
643	4644.73	3200.99	197.999
644	6497.82	4043.27	344.645
645	8334.23	5082.68	419.278
646	12601.8	8479.66	662.337
647	20978.9	12846.6	825.662
648	37190	23635.1	1773.54
649	51015	31979	2271.02
650	83992.6	53783.9	3269.62
651	81389.5	51596.7	3682.04
652	91984.3	58963.3	3637.41
653	161511	102220	7006.55
654	239936	156025	9279.31
655	197987	125482	7214.1
656	164140	107639	6266.1
657	125597	81379.9	5341.54
658	144671	91210.4	5708.95
659	154814	99481.5	6620.05
660	157548	99258.3	6960.64
661	177958	114118	6752.24
662	185417	118677	7515.77
663	162266	106808	6998.37
664	147449	95062.8	6238.57
665	132123	84586.2	5366.26
666	104673	66468.5	4983.16
667	79946.9	51616.4	3403.43
668	68881.6	42045.8	3270.99
669	59956.4	38704.3	2749.78
670	49487.6	31504.9	2470.15
671	36991.8	23516.6	1514.87
672	25711	16385.4	1096.26
673	17734.3	12206.1	663.377
674	15128.8	9416.48	654.542
675	11618.2	7085	630.445
676	9725.25	6347.16	545.341
677	7847.63	5170.56	321.248
678	6615.36	4358.72	293.672
679	5280.41	3202.62	203.093
680	5212.37	3237.99	205.336
681	3583.97	2687.98	239.998
682	3090.83	2427.35	226.553
683	2768.63	1703.77	81.9122
684	2690.39	1461.45	116.252
685	1716.12	1194.55	151.422
686	1807.7	1040.28	34.1075
687	1626.91	692.302	86.5378
688	1424.12	984.579	263.726
689	2410.2	1874.6	267.8
690	3497.7	1902.89	308.087
691	2965.83	1915.82	405.269
692	3183.88	2341.09	224.744
693	3979.93	2037.57	361.812
694	3915.52	2616.81	523.361
695	2605.43	1697.47	552.666
696	1708.67	1165.92	180.918
697	4585.04	2394.86	450.316
698	9997.24	6269.1	1041.38
699	9445.75	6049.53	891.509
700	5892.62	3747.88	498.273

## Sheet: S10d
power density (W/cm2)	outside-in Lu0.7Er0.3@Yb@Lu	local Yb0.5Lu0.35Er0.15@Lu	inside-out Yb@Lu0.7Er0.3@Lu
529.89	314790	1949540	1535830
502.616	286776	1834790	1454520
457.42	255710	1641630	1293230
367.806	168945	1186220	929387
257.932	89951.4	646777	539482
155.85	35958	291026	235392
100.134	15950	145952	111534
54.5475	4806.65	52600.2	37288.3
14.575	456.507	6873.61	4199.09

## Sheet: S10e
power density (W/cm2)	outside-in Lu0.7Er0.3@Yb@Lu	local Yb0.5Lu0.35Er0.15@Lu	inside-out Yb@Lu0.7Er0.3@Lu
529.89	151214	3027060	2020060
502.616	136003	2870210	1898880
457.42	133524	2527780	1661700
367.806	81278.4	1808240	1127990
257.932	40048.7	952336	613565
155.85	13845.6	403250	238219
100.134	7548.04	188319	102804
54.5475	2645.94	62278.5	30571.4
14.575	264.089	6715.54	3046.08

## Sheet: S10f
power density (W/cm2)	outside-in Lu0.7Er0.3@Yb@Lu	local Yb0.5Lu0.35Er0.15@Lu	inside-out Yb@Lu0.7Er0.3@Lu
529.89	5056520	3486130	405535
502.616	4703420	3246600	375135
457.42	4157440	2834590	333767
367.806	2977750	1968780	225709
257.932	1682570	1086300	121366
155.85	804097	503702	51030.4
100.134	474241	288163	34685.6
54.5475	273870	168021	20574.6
14.575	188228	113176	17446.4
