# Supplementary material for: Enhancement of single upconversion nanoparticle imaging by topologically segregated core-shell structure with inward energy migration
Source: Nat Commun. 2022 Oct 7;13:5927. doi: 10.1038/s41467-022-33660-8 (PMC9546905; doi:10.1038/s41467-022-33660-8)
Supplement: Supplementary file 7 — Source Data [file 41467_2022_33660_MOESM7_ESM.zip › source data-220904/Supplymentary Figure 12.xlsx]

## Sheet: S12a
Time (ms)	inside-out Yb@Lu0.95Er0.05@Lu	local Yb0.5Lu0.475Er0.025@Lu	outside-in Lu0.95Er0.05@Yb@Lu
0	0.00059982	9.999e-05	0.0003
0.001	0.00079976	0.00039996	0.0007
0.002	0.00079976	0.00029997	0.0009
0.003	0.00029991	0.00019998	0.0003
0.004	0.00079976	0.00019998	0.0012
0.005	0.00089973	0.00039996	0.0003
0.006	0.00019994	0.00049995	0.0005
0.007	0.0011	0.00079992	0.0006
0.008	0.00029991	0.00079992	0.0005
0.009	0.00079976	0.0009999	0.0005
0.01	0.0015	0.0013	0.0008
0.011	0.0016	0.0028	0.0008
0.012	0.0022	0.0033	0.0014
0.013	0.0018	0.0047	0.0013
0.014	0.0028	0.0073	0.0018
0.015	0.003	0.0084	0.0024
0.016	0.0029	0.0117	0.0024
0.017	0.0044	0.0138	0.0035
0.018	0.0061	0.0143	0.0032
0.019	0.008	0.0197	0.0041
0.02	0.0088	0.0268	0.0059
0.021	0.0109	0.0288	0.0062
0.022	0.0133	0.0303	0.0089
0.023	0.0145	0.0376	0.0084
0.024	0.0125	0.0383	0.0092
0.025	0.01749	0.0425	0.0116
0.026	0.02059	0.05049	0.0142
0.027	0.02369	0.05949	0.0146
0.028	0.02649	0.06579	0.0164
0.029	0.02999	0.07029	0.0205
0.03	0.03189	0.07699	0.0231
0.031	0.03799	0.08459	0.0231
0.032	0.03719	0.08969	0.0238
0.033	0.04399	0.10339	0.0308
0.034	0.04499	0.10269	0.0327
0.035	0.05158	0.11659	0.0316
0.036	0.05408	0.12289	0.0372
0.037	0.05868	0.12889	0.0415
0.038	0.06638	0.13819	0.0419
0.039	0.06938	0.15528	0.0514
0.04	0.07508	0.16518	0.0529
0.041	0.08038	0.16958	0.0541
0.042	0.08427	0.18738	0.0587
0.043	0.09287	0.20468	0.0678
0.044	0.10277	0.19548	0.0663
0.045	0.10537	0.21758	0.0727
0.046	0.11846	0.22158	0.0845
0.047	0.12466	0.24468	0.0835
0.048	0.12866	0.25787	0.0916
0.049	0.14446	0.27587	0.1031
0.05	0.14246	0.28557	0.1043
0.051	0.15275	0.28707	0.1074
0.052	0.16405	0.30257	0.1186
0.053	0.17515	0.32347	0.12
0.054	0.17835	0.32317	0.126
0.055	0.18684	0.35126	0.1388
0.056	0.19694	0.36166	0.1424
0.057	0.20924	0.36846	0.1566
0.058	0.21963	0.38376	0.1503
0.059	0.21584	0.39186	0.1596
0.06	0.23143	0.40626	0.1713
0.061	0.24533	0.42456	0.1826
0.062	0.26152	0.44596	0.1973
0.063	0.26152	0.44536	0.2023
0.064	0.27272	0.44716	0.2032
0.065	0.28541	0.46085	0.2173
0.066	0.29571	0.48295	0.2258
0.067	0.30451	0.49245	0.2367
0.068	0.31151	0.49865	0.2381
0.069	0.3214	0.51125	0.2544
0.07	0.3272	0.53075	0.2421
0.071	0.3379	0.53455	0.2751
0.072	0.347	0.54495	0.2791
0.073	0.36409	0.54555	0.2834
0.074	0.37339	0.56264	0.2965
0.075	0.38658	0.59074	0.3065
0.076	0.40278	0.57394	0.3137
0.077	0.40718	0.59854	0.3395
0.078	0.41168	0.62074	0.3414
0.079	0.44827	0.62744	0.3493
0.08	0.44737	0.63074	0.3576
0.081	0.44947	0.64764	0.3663
0.082	0.46356	0.65723	0.3901
0.083	0.48306	0.66473	0.3998
0.084	0.50025	0.67923	0.4205
0.085	0.50915	0.68723	0.4232
0.086	0.50885	0.69673	0.4262
0.087	0.52974	0.70383	0.4361
0.088	0.54064	0.73733	0.4651
0.089	0.56623	0.72513	0.4715
0.09	0.56533	0.74643	0.4693
0.091	0.59462	0.75662	0.4801
0.092	0.60552	0.74873	0.5235
0.093	0.59212	0.78512	0.5204
0.094	0.61292	0.77092	0.5414
0.095	0.64821	0.79292	0.543
0.096	0.6501	0.80592	0.557
0.097	0.6652	0.82312	0.5815
0.098	0.6724	0.81812	0.5852
0.099	0.6807	0.84732	0.6056
0.1	0.69449	0.83812	0.5962
0.101	0.70309	0.84522	0.6026
0.102	0.71529	0.86421	0.6443
0.103	0.73298	0.87441	0.6335
0.104	0.75517	0.88321	0.6669
0.105	0.75327	0.87911	0.6658
0.106	0.77607	0.89081	0.6799
0.107	0.79436	0.92381	0.7091
0.108	0.80346	0.90691	0.7109
0.109	0.79256	0.91031	0.725
0.11	0.82305	0.91041	0.7406
0.111	0.83835	0.92321	0.7658
0.112	0.84465	0.92931	0.7711
0.113	0.84775	0.93761	0.7814
0.114	0.87874	0.92751	0.7952
0.115	0.87754	0.9594	0.8297
0.116	0.91563	0.9608	0.8313
0.117	0.90553	0.9892	0.8378
0.118	0.91433	0.9921	0.851
0.119	0.92892	0.9624	0.8695
0.12	0.97381	0.9908	0.8715
0.121	0.95021	1	0.8977
0.122	0.97621	0.9781	0.901
0.123	0.97721	0.9871	0.9147
0.124	0.96821	0.9821	0.9289
0.125	0.96921	0.9767	0.9346
0.126	0.97651	0.9555	0.9515
0.127	0.9847	0.9598	0.9516
0.128	0.9973	0.9556	0.9569
0.129	0.97871	0.94371	0.9547
0.13	1	0.92531	0.9714
0.131	0.98291	0.93061	0.9662
0.132	0.97591	0.91191	0.9915
0.133	0.96221	0.90551	0.9776
0.134	0.97121	0.88791	0.9936
0.135	0.9908	0.87551	0.9776
0.136	0.98201	0.86151	0.98
0.137	0.96661	0.85451	1
0.138	0.95861	0.83422	0.9825
0.139	0.93272	0.81482	0.9712
0.14	0.94042	0.80732	0.993
0.141	0.95291	0.77992	0.9919
0.142	0.96441	0.78402	0.994
0.143	0.93552	0.76022	0.9993
0.144	0.93332	0.76692	0.9752
0.145	0.91982	0.73153	0.9733
0.146	0.92232	0.74143	0.9913
0.147	0.91992	0.71993	0.9782
0.148	0.89863	0.72713	0.9726
0.149	0.91193	0.70483	0.982
0.15	0.90023	0.70033	0.9804
0.151	0.88004	0.65073	0.9861
0.152	0.86914	0.64624	0.9891
0.153	0.88234	0.65093	0.9643
0.154	0.85734	0.62004	0.9753
0.155	0.85234	0.62704	0.9785
0.156	0.85544	0.61024	0.9751
0.157	0.84305	0.58564	0.9563
0.158	0.80976	0.58744	0.964
0.159	0.83395	0.57314	0.9551
0.16	0.80036	0.55374	0.9467
0.161	0.80236	0.53845	0.938
0.162	0.80316	0.53225	0.953
0.163	0.80156	0.52045	0.9243
0.164	0.78856	0.52315	0.9354
0.165	0.77147	0.51165	0.9339
0.166	0.76517	0.51345	0.9229
0.167	0.75757	0.48205	0.9269
0.168	0.75747	0.48425	0.916
0.169	0.74388	0.46535	0.9007
0.17	0.74658	0.46115	0.8992
0.171	0.73708	0.45435	0.8947
0.172	0.72728	0.45045	0.9023
0.173	0.70449	0.44996	0.8795
0.174	0.70969	0.42766	0.8889
0.175	0.71079	0.41826	0.8879
0.176	0.68989	0.39776	0.8699
0.177	0.6752	0.40576	0.8587
0.178	0.64871	0.39636	0.8711
0.179	0.6716	0.37766	0.8618
0.18	0.6527	0.37726	0.8381
0.181	0.6677	0.37976	0.8454
0.182	0.6507	0.37246	0.8497
0.183	0.6522	0.35046	0.837
0.184	0.62001	0.35586	0.8348
0.185	0.62511	0.33487	0.8196
0.186	0.61482	0.33527	0.8093
0.187	0.60252	0.33477	0.8144
0.188	0.59122	0.32637	0.8128
0.189	0.59272	0.31617	0.8186
0.19	0.57343	0.30987	0.7971
0.191	0.57073	0.29487	0.7958
0.192	0.56613	0.28667	0.7732
0.193	0.56123	0.29167	0.7669
0.194	0.56863	0.29237	0.7832
0.195	0.53664	0.27567	0.7854
0.196	0.53194	0.27567	0.7535
0.197	0.52494	0.26147	0.7639
0.198	0.52454	0.27037	0.7468
0.199	0.51445	0.25487	0.7421
0.2	0.51185	0.25567	0.7322
0.201	0.51395	0.24848	0.7279
0.202	0.49405	0.23698	0.7069
0.203	0.49915	0.23698	0.712
0.204	0.49795	0.24178	0.7112
0.205	0.49825	0.23008	0.7034
0.206	0.47996	0.23178	0.7177
0.207	0.47476	0.22358	0.6843
0.208	0.46366	0.21058	0.6933
0.209	0.45586	0.21778	0.6899
0.21	0.45236	0.21018	0.6786
0.211	0.45016	0.20028	0.6732
0.212	0.44167	0.20998	0.6687
0.213	0.43577	0.18788	0.665
0.214	0.41987	0.18758	0.6506
0.215	0.42427	0.18818	0.6569
0.216	0.42117	0.18238	0.6608
0.217	0.41448	0.19148	0.6451
0.218	0.40008	0.18008	0.6275
0.219	0.39248	0.17598	0.6191
0.22	0.39378	0.16758	0.6315
0.221	0.38518	0.16358	0.6273
0.222	0.38588	0.15958	0.5992
0.223	0.38988	0.16068	0.6169
0.224	0.38019	0.15268	0.6091
0.225	0.37179	0.15588	0.6051
0.226	0.36749	0.16058	0.5902
0.227	0.35279	0.15178	0.5966
0.228	0.35309	0.15098	0.5851
0.229	0.3424	0.13429	0.5857
0.23	0.3425	0.13889	0.5728
0.231	0.3382	0.13479	0.5601
0.232	0.3261	0.13169	0.5658
0.233	0.3242	0.12979	0.5475
0.234	0.3234	0.12979	0.5519
0.235	0.3213	0.12139	0.5488
0.236	0.31601	0.12909	0.5382
0.237	0.30531	0.12779	0.5422
0.238	0.29731	0.12369	0.5236
0.239	0.30501	0.12049	0.5196
0.24	0.30661	0.11759	0.5219
0.241	0.29791	0.11679	0.5091
0.242	0.29221	0.11019	0.5109
0.243	0.28471	0.10999	0.5095
0.244	0.27082	0.10609	0.5088
0.245	0.27232	0.11179	0.5038
0.246	0.27282	0.10439	0.4982
0.247	0.27442	0.10749	0.4901
0.248	0.27702	0.10379	0.4851
0.249	0.26122	0.10139	0.4794
0.25	0.25722	0.09229	0.4774
0.251	0.25522	0.09399	0.469
0.252	0.24623	0.09009	0.4566
0.253	0.25062	0.09459	0.46
0.254	0.23553	0.08839	0.4676
0.255	0.23943	0.08739	0.4579
0.256	0.23223	0.08839	0.4544
0.257	0.22743	0.07999	0.445
0.258	0.23123	0.08489	0.4576
0.259	0.23313	0.08639	0.4268
0.26	0.21244	0.07809	0.4255
0.261	0.21713	0.07659	0.4191
0.262	0.21224	0.08009	0.4167
0.263	0.22013	0.07909	0.4111
0.264	0.21274	0.07499	0.4059
0.265	0.20674	0.07599	0.4129
0.266	0.20634	0.06979	0.4074
0.267	0.20344	0.07199	0.3986
0.268	0.19914	0.06929	0.3944
0.269	0.19204	0.07199	0.4006
0.27	0.19354	0.06989	0.3899
0.271	0.18854	0.06969	0.3874
0.272	0.18794	0.06759	0.3919
0.273	0.19124	0.06399	0.3709
0.274	0.18524	0.06779	0.367
0.275	0.18624	0.06609	0.3731
0.276	0.18374	0.05979	0.3859
0.277	0.18205	0.05929	0.3788
0.278	0.17035	0.05969	0.3617
0.279	0.17225	0.05809	0.3669
0.28	0.16095	0.05099	0.3519
0.281	0.17315	0.05389	0.3519
0.282	0.16245	0.05549	0.3399
0.283	0.15755	0.05229	0.3549
0.284	0.16105	0.0491	0.3368
0.285	0.15475	0.05269	0.3319
0.286	0.15375	0.05019	0.3238
0.287	0.15475	0.05309	0.3343
0.288	0.14196	0.0474	0.3275
0.289	0.15095	0.05179	0.3216
0.29	0.14556	0.0457	0.3105
0.291	0.14376	0.0435	0.319
0.292	0.14536	0.0469	0.3198
0.293	0.14346	0.0427	0.3126
0.294	0.14066	0.0459	0.3077
0.295	0.12676	0.0458	0.3133
0.296	0.12956	0.0437	0.2953
0.297	0.13606	0.0461	0.3016
0.298	0.12936	0.0442	0.3081
0.299	0.12836	0.0411	0.2774
0.3	0.12456	0.0419	0.2942
0.301	0.12476	0.0416	0.2866
0.302	0.12116	0.036	0.2806
0.303	0.12026	0.0395	0.2881
0.304	0.12036	0.0386	0.2801
0.305	0.11047	0.0404	0.2796
0.306	0.11926	0.0353	0.2737
0.307	0.11427	0.0373	0.2658
0.308	0.11317	0.0371	0.2771
0.309	0.11297	0.0363	0.2711
0.31	0.11067	0.0372	0.2642
0.311	0.10777	0.0322	0.256
0.312	0.10337	0.0373	0.2477
0.313	0.10467	0.0338	0.2561
0.314	0.10127	0.0362	0.2462
0.315	0.10667	0.0319	0.257
0.316	0.09857	0.031	0.2438
0.317	0.09347	0.0311	0.2449
0.318	0.09507	0.0324	0.2476
0.319	0.09677	0.0332	0.2372
0.32	0.09947	0.0303	0.2389
0.321	0.09597	0.0292	0.2413
0.322	0.09157	0.0273	0.2337
0.323	0.09337	0.0298	0.235
0.324	0.08817	0.0273	0.2246
0.325	0.09297	0.028	0.2301
0.326	0.08807	0.0268	0.2183
0.327	0.08787	0.0259	0.214
0.328	0.08727	0.0258	0.2237
0.329	0.08537	0.0271	0.2189
0.33	0.08208	0.0241	0.213
0.331	0.07988	0.0224	0.198
0.332	0.08417	0.0237	0.2125
0.333	0.07858	0.0242	0.2054
0.334	0.07598	0.0238	0.2078
0.335	0.07758	0.0237	0.2021
0.336	0.08228	0.0236	0.205
0.337	0.07558	0.0213	0.1979
0.338	0.07238	0.021	0.1944
0.339	0.06748	0.0221	0.1959
0.34	0.07128	0.0217	0.192
0.341	0.06498	0.0219	0.1872
0.342	0.06958	0.0213	0.1846
0.343	0.07458	0.0199	0.1783
0.344	0.06398	0.0201	0.1871
0.345	0.06518	0.0224	0.1809
0.346	0.06188	0.0183	0.1821
0.347	0.06928	0.0186	0.1839
0.348	0.06618	0.0182	0.1776
0.349	0.05648	0.0207	0.1737
0.35	0.06348	0.02	0.1788
0.351	0.06318	0.0174	0.1707
0.352	0.05708	0.0181	0.1705
0.353	0.05758	0.0192	0.1663
0.354	0.05348	0.018	0.1702
0.355	0.05358	0.019	0.1563
0.356	0.05288	0.0162	0.159
0.357	0.05748	0.016	0.1621
0.358	0.05438	0.0162	0.1577
0.359	0.05308	0.0165	0.1547
0.36	0.05328	0.0156	0.1506
0.361	0.05378	0.0186	0.1558
0.362	0.05758	0.0148	0.1495
0.363	0.05338	0.0176	0.1503
0.364	0.05038	0.0147	0.1498
0.365	0.04819	0.0133	0.1469
0.366	0.05088	0.0139	0.1469
0.367	0.04909	0.0141	0.1427
0.368	0.04999	0.0151	0.1477
0.369	0.04649	0.0142	0.1407
0.37	0.04589	0.0156	0.1413
0.371	0.04659	0.0147	0.1351
0.372	0.04389	0.0145	0.1339
0.373	0.04579	0.0117	0.1359
0.374	0.04179	0.0149	0.1298
0.375	0.03899	0.0128	0.1326
0.376	0.04429	0.013	0.1338
0.377	0.04359	0.0131	0.1301
0.378	0.04459	0.013	0.1227
0.379	0.04189	0.0128	0.1287
0.38	0.04029	0.0106	0.1273
0.381	0.03819	0.0132	0.1314
0.382	0.04329	0.0146	0.126
0.383	0.03969	0.0123	0.1165
0.384	0.03659	0.0126	0.1233
0.385	0.03849	0.0116	0.1188
0.386	0.03989	0.0105	0.1167
0.387	0.03809	0.012	0.1175
0.388	0.03539	0.0119	0.116
0.389	0.03459	0.0093	0.1133
0.39	0.03889	0.0123	0.1125
0.391	0.03699	0.012	0.1155
0.392	0.03749	0.0101	0.1113
0.393	0.03709	0.0105	0.1079
0.394	0.03359	0.011	0.1066
0.395	0.03449	0.0097	0.1042
0.396	0.03429	0.0125	0.1051
0.397	0.03079	0.0097	0.1049
0.398	0.03159	0.0097	0.1071
0.399	0.03359	0.0089	0.1019
0.4	0.03559	0.0083	0.0997
0.401	0.02979	0.0106	0.1036
0.402	0.02709	0.0084	0.093
0.403	0.03099	0.0102	0.0958
0.404	0.03019	0.0092	0.0915
0.405	0.02949	0.0093	0.1016
0.406	0.03139	0.0093	0.0965
0.407	0.02879	0.0072	0.096
0.408	0.03069	0.009	0.0935
0.409	0.02939	0.0089	0.0972
0.41	0.02719	0.0081	0.0827
0.411	0.02759	0.0095	0.0889
0.412	0.02419	0.0098	0.0884
0.413	0.02239	0.0091	0.0915
0.414	0.02659	0.0081	0.091
0.415	0.02739	0.0087	0.0892
0.416	0.02219	0.0081	0.086
0.417	0.02619	0.0078	0.0861
0.418	0.02349	0.0085	0.0859
0.419	0.02429	0.0079	0.0888
0.42	0.02339	0.0084	0.0855
0.421	0.02519	0.0064	0.0828
0.422	0.02469	0.0079	0.084
0.423	0.02479	0.0079	0.0823
0.424	0.02329	0.0087	0.0795
0.425	0.02449	0.0074	0.0742
0.426	0.02209	0.0085	0.077
0.427	0.02469	0.0086	0.0755
0.428	0.02249	0.0063	0.0751
0.429	0.02109	0.0067	0.0777
0.43	0.02059	0.0069	0.0715
0.431	0.01909	0.0069	0.0742
0.432	0.02109	0.007	0.0718
0.433	0.01849	0.0062	0.0721
0.434	0.01939	0.0066	0.0681
0.435	0.01719	0.0075	0.0697
0.436	0.01989	0.0073	0.0688
0.437	0.01799	0.0052	0.069
0.438	0.01909	0.0072	0.0681
0.439	0.01909	0.0068	0.0661
0.44	0.02019	0.0062	0.0705
0.441	0.01889	0.0052	0.0667
0.442	0.01759	0.0058	0.0639
0.443	0.02199	0.0061	0.0655
0.444	0.01909	0.0057	0.0629
0.445	0.02009	0.0053	0.0645
0.446	0.0162	0.0054	0.0581
0.447	0.01809	0.0059	0.0597
0.448	0.01839	0.0058	0.0618
0.449	0.01879	0.0074	0.0633
0.45	0.01779	0.0063	0.0635
0.451	0.01849	0.0061	0.0597
0.452	0.01709	0.005	0.0598
0.453	0.0148	0.0048	0.0581
0.454	0.01859	0.0061	0.0527
0.455	0.01749	0.0042	0.0608
0.456	0.0132	0.0055	0.0558
0.457	0.0144	0.0058	0.0532
0.458	0.0148	0.0046	0.0565
0.459	0.0134	0.0041	0.0584
0.46	0.0146	0.005	0.0555
0.461	0.0161	0.0052	0.0531
0.462	0.0139	0.0053	0.054
0.463	0.0141	0.004	0.0566
0.464	0.0156	0.0066	0.0515
0.465	0.0145	0.0052	0.0528
0.466	0.0144	0.0063	0.0495
0.467	0.0139	0.005	0.055
0.468	0.0135	0.0042	0.0519
0.469	0.0141	0.004	0.0441
0.47	0.012	0.0052	0.0451
0.471	0.0134	0.0042	0.0512
0.472	0.0141	0.0051	0.0473
0.473	0.0141	0.0035	0.0455
0.474	0.0117	0.0055	0.0473
0.475	0.0134	0.004	0.0448
0.476	0.0131	0.0042	0.0515
0.477	0.0139	0.004	0.048
0.478	0.011	0.0041	0.046
0.479	0.0131	0.004	0.0463
0.48	0.0128	0.0042	0.0433
0.481	0.0124	0.0056	0.0435
0.482	0.0119	0.0035	0.0458
0.483	0.015	0.0045	0.0443
0.484	0.0122	0.0036	0.0434
0.485	0.0111	0.0046	0.0421
0.486	0.0122	0.0037	0.0447
0.487	0.0117	0.0043	0.0389
0.488	0.0103	0.0041	0.0426
0.489	0.0117	0.0052	0.0437
0.49	0.0129	0.003	0.0382
0.491	0.0108	0.0033	0.0414
0.492	0.0104	0.0045	0.0393
0.493	0.0113	0.0042	0.0382
0.494	0.0096	0.0038	0.0377
0.495	0.0107	0.0049	0.0366
0.496	0.0094	0.0033	0.0344
0.497	0.0091	0.0023	0.0388
0.498	0.0091	0.003	0.0363
0.499	0.011	0.0033	0.0376
0.5	0.0091	0.0036	0.032
0.501	0.0113	0.0028	0.0347
0.502	0.0102	0.0034	0.0342
0.503	0.0098	0.0041	0.0362
0.504	0.0093	0.0032	0.034
0.505	0.0091	0.003	0.0357
0.506	0.0101	0.0027	0.0374
0.507	0.0089	0.0044	0.0335
0.508	0.0091	0.0039	0.0325
0.509	0.0091	0.0033	0.0355
0.51	0.012	0.0037	0.0349
0.511	0.0098	0.0029	0.0337
0.512	0.0097	0.0029	0.0345
0.513	0.0096	0.0034	0.035
0.514	0.0079	0.0033	0.0339
0.515	0.0073	0.0028	0.0302
0.516	0.0075	0.0035	0.029
0.517	0.0073	0.0029	0.0315
0.518	0.0099	0.003	0.0301
0.519	0.009	0.0027	0.029
0.52	0.007	0.0037	0.0301
0.521	0.0077	0.0029	0.0263
0.522	0.0077	0.0035	0.0306
0.523	0.0084	0.0035	0.0294
0.524	0.0077	0.0027	0.0298
0.525	0.0083	0.003	0.0271
0.526	0.0081	0.0022	0.0239
0.527	0.0069	0.0024	0.0295
0.528	0.008	0.0025	0.0282
0.529	0.0061	0.003	0.0257
0.53	0.0061	0.0022	0.0278
0.531	0.0084	0.0029	0.0296
0.532	0.0062	0.0029	0.0273
0.533	0.008	0.0031	0.0293
0.534	0.0074	0.003	0.0263
0.535	0.0078	0.0023	0.0235
0.536	0.0086	0.003	0.0245
0.537	0.0077	0.0032	0.0267
0.538	0.006	0.003	0.0262
0.539	0.0066	0.0024	0.0246
0.54	0.0065	0.0026	0.0218
0.541	0.0068	0.0026	0.0255
0.542	0.0066	0.0025	0.0252
0.543	0.008	0.0025	0.0241
0.544	0.0066	0.0026	0.0221
0.545	0.0067	0.0027	0.022
0.546	0.0063	0.0029	0.0232
0.547	0.0057	0.0026	0.0228
0.548	0.0066	0.003	0.0243
0.549	0.0072	0.0032	0.0196
0.55	0.0052	0.0025	0.0227
0.551	0.0059	0.0026	0.0216
0.552	0.0053	0.0035	0.0224
0.553	0.0047	0.0023	0.0212
0.554	0.0056	0.0023	0.0233
0.555	0.0046	0.0026	0.0217
0.556	0.0057	0.0031	0.0219
0.557	0.0047	0.0021	0.0225
0.558	0.0061	0.0017	0.0201
0.559	0.006	0.0017	0.0178
0.56	0.005	0.0017	0.0185
0.561	0.0058	0.0028	0.0195
0.562	0.0048	0.002	0.0152
0.563	0.0045	0.0015	0.0199
0.564	0.0052	0.0018	0.0189
0.565	0.0054	0.0018	0.0197
0.566	0.006	0.0023	0.0174
0.567	0.0055	0.0019	0.0179
0.568	0.0054	0.002	0.0183
0.569	0.0041	0.002	0.0192
0.57	0.0044	0.0022	0.0193
0.571	0.005	0.0024	0.0176
0.572	0.0039	0.0019	0.0171
0.573	0.004	0.0013	0.0184
0.574	0.0042	0.0018	0.017
0.575	0.0044	0.0025	0.0188
0.576	0.0052	0.0023	0.0153
0.577	0.0047	0.0017	0.0174
0.578	0.0053	0.0019	0.0165
0.579	0.0055	0.0023	0.0156
0.58	0.0059	0.0019	0.0164
0.581	0.0051	0.0023	0.0181
0.582	0.0045	0.0018	0.0155
0.583	0.005	0.0021	0.0175
0.584	0.0064	0.0017	0.0161
0.585	0.0055	0.0009999	0.0174
0.586	0.0039	0.0026	0.0154
0.587	0.0051	0.0012	0.0136
0.588	0.0043	0.0018	0.0138
0.589	0.0045	0.0018	0.0149
0.59	0.0048	0.0017	0.0147
0.591	0.0046	0.0019	0.0147
0.592	0.0042	0.0013	0.0159
0.593	0.0056	0.0022	0.0159
0.594	0.0048	0.0017	0.0138
0.595	0.0051	0.0026	0.013
0.596	0.0043	0.0009999	0.0156
0.597	0.0047	0.0013	0.0148
0.598	0.0045	0.0025	0.013
0.599	0.0033	0.00079992	0.0159
0.6	0.0038	0.002	0.0142
0.601	0.0032	0.0013	0.0141
0.602	0.0043	0.002	0.0145
0.603	0.0046	0.002	0.013
0.604	0.0039	0.0015	0.0144
0.605	0.0042	0.0019	0.0108
0.606	0.0029	0.0013	0.0113
0.607	0.0042	0.0016	0.0113
0.608	0.0044	0.0014	0.0123
0.609	0.0036	0.0021	0.0131
0.61	0.0046	0.00089991	0.0138
0.611	0.0037	0.0012	0.0114
0.612	0.0039	0.0022	0.0133
0.613	0.0041	0.0013	0.014
0.614	0.0034	0.0009999	0.0125
0.615	0.0035	0.002	0.0106
0.616	0.0038	0.0011	0.0138
0.617	0.0025	0.0015	0.0111
0.618	0.0043	0.0015	0.0111
0.619	0.0044	0.0015	0.013
0.62	0.0034	0.0013	0.0118
0.621	0.0035	0.0025	0.0119
0.622	0.0037	0.0015	0.0125
0.623	0.0031	0.0022	0.0114
0.624	0.004	0.0013	0.0076
0.625	0.0031	0.0014	0.0111
0.626	0.0043	0.0016	0.012
0.627	0.0035	0.0009999	0.0111
0.628	0.0028	0.002	0.0125
0.629	0.0043	0.0009999	0.0107
0.63	0.0035	0.0011	0.0117
0.631	0.0034	0.0016	0.0083
0.632	0.0043	0.0012	0.0115
0.633	0.0035	0.0017	0.0115
0.634	0.0038	0.0011	0.0097
0.635	0.0035	0.0018	0.0108
0.636	0.0031	0.0012	0.0099
0.637	0.0026	0.0021	0.0125
0.638	0.0031	0.0014	0.009
0.639	0.0044	0.0013	0.0105
0.64	0.005	0.0012	0.0093
0.641	0.0032	0.0014	0.0095
0.642	0.0032	0.00089991	0.0087
0.643	0.0036	0.0015	0.011
0.644	0.003	0.0021	0.0101
0.645	0.003	0.00089991	0.0121
0.646	0.0035	0.0014	0.0119
0.647	0.0035	0.0012	0.0102
0.648	0.003	0.0016	0.0089
0.649	0.0035	0.0009999	0.011
0.65	0.002	0.0021	0.0089
0.651	0.0035	0.0016	0.0094
0.652	0.0042	0.0018	0.0101
0.653	0.0033	0.00079992	0.0079
0.654	0.0029	0.0013	0.0083
0.655	0.004	0.00089991	0.0098
0.656	0.0031	0.0011	0.0081
0.657	0.0031	0.0009999	0.0084
0.658	0.0035	0.0009999	0.0075
0.659	0.0036	0.0019	0.0089
0.66	0.0025	0.0016	0.0069
0.661	0.0032	0.0016	0.0086
0.662	0.0038	0.0017	0.0084
0.663	0.0029	0.0016	0.0082
0.664	0.0025	0.0014	0.0092
0.665	0.0038	0.0017	0.0082
0.666	0.0032	0.002	0.0081
0.667	0.0023	0.0012	0.0074
0.668	0.0024	0.0013	0.007
0.669	0.0032	0.0025	0.0078
0.67	0.0026	0.0011	0.0058
0.671	0.0023	0.0013	0.0071
0.672	0.0032	0.0015	0.0077
0.673	0.0028	0.0013	0.0061
0.674	0.0037	0.00049995	0.009
0.675	0.0029	0.0012	0.0083
0.676	0.0022	0.00079992	0.007
0.677	0.0026	0.0009999	0.0078
0.678	0.0022	0.0014	0.0071
0.679	0.0033	0.00089991	0.0073
0.68	0.0028	0.0013	0.009
0.681	0.0019	0.0016	0.0073
0.682	0.0028	0.002	0.0069
0.683	0.0021	0.00079992	0.0067
0.684	0.0023	0.0019	0.0069
0.685	0.0015	0.002	0.0076
0.686	0.0027	0.0012	0.0066
0.687	0.0032	0.0009999	0.0059
0.688	0.0033	0.0011	0.0083
0.689	0.0027	0.0015	0.0061
0.69	0.0023	0.0009999	0.0066
0.691	0.002	0.00019998	0.0083
0.692	0.0024	0.00059994	0.0061
0.693	0.0026	0.00069993	0.0068
0.694	0.0032	0.0009999	0.0077
0.695	0.0025	0.00079992	0.0053
0.696	0.0027	0.0012	0.0064
0.697	0.0024	0.00049995	0.0065
0.698	0.0023	0.0009999	0.0061
0.699	0.0017	0.0011	0.0067
0.7	0.0025	0.00079992	0.0063
0.701	0.0024	0.0012	0.0055
0.702	0.0024	0.00059994	0.0067
0.703	0.0026	0.00089991	0.0063
0.704	0.0031	0.0011	0.0073
0.705	0.0021	0.0011	0.0073
0.706	0.0024	0.0019	0.007
0.707	0.0025	0.00089991	0.0065
0.708	0.0023	0.0011	0.0062
0.709	0.0016	0.0012	0.0059
0.71	0.0032	0.0017	0.0053
0.711	0.0015	0.00069993	0.0058
0.712	0.0028	0.0018	0.0048
0.713	0.002	0.00069993	0.0062
0.714	0.0024	0.00089991	0.006
0.715	0.0028	0.0012	0.0056
0.716	0.0034	0.0011	0.0051
0.717	0.0026	0.00089991	0.0057
0.718	0.002	0.0013	0.0047
0.719	0.0027	0.0019	0.0052
0.72	0.002	0.00059994	0.0033
0.721	0.0029	0.00079992	0.0054
0.722	0.0025	0.0013	0.0059
0.723	0.0017	0.00069993	0.006
0.724	0.002	0.00089991	0.0055
0.725	0.0024	0.00089991	0.0056
0.726	0.0026	0.00069993	0.0058
0.727	0.002	0.0011	0.0045
0.728	0.0017	0.0014	0.0055
0.729	0.003	0.0012	0.0038
0.73	0.0015	0.0016	0.0057
0.731	0.0021	0.00069993	0.0061
0.732	0.002	0.0009999	0.0063
0.733	0.0025	0.0012	0.0055
0.734	0.0016	0.0009999	0.0055
0.735	0.002	0.00049995	0.0055
0.736	0.0017	0.00079992	0.0052
0.737	0.0026	0.00069993	0.0042
0.738	0.0023	0.00069993	0.0037
0.739	0.0016	0.0011	0.0064
0.74	0.0025	0.00069993	0.005
0.741	0.002	0.0011	0.0054
0.742	0.0023	0.00089991	0.0046
0.743	0.0025	0.0015	0.0049
0.744	0.0027	0.0009999	0.0047
0.745	0.0021	0.0009999	0.0045
0.746	0.0023	0.0013	0.0051
0.747	0.0031	0.0015	0.0044
0.748	0.0023	0.0013	0.0043
0.749	0.003	0.0016	0.0038
0.75	0.002	0.0012	0.0061
0.751	0.0027	0.0013	0.0041
0.752	0.0027	0.00079992	0.0043
0.753	0.0013	0.00089991	0.0042
0.754	0.0023	0.0011	0.0047
0.755	0.0018	0.0009999	0.0044
0.756	0.0023	0.0011	0.0042
0.757	0.0013	0.0013	0.0055
0.758	0.0024	0.00089991	0.0042
0.759	0.0024	0.0016	0.006
0.76	0.0019	0.00089991	0.0041
0.761	0.0018	0.00079992	0.0045
0.762	0.0012	0.00079992	0.0045
0.763	0.002	0.0009999	0.0047
0.764	0.0024	0.00069993	0.0051
0.765	0.002	0.0011	0.0039
0.766	0.0028	0.00079992	0.0031
0.767	0.0016	0.0014	0.0041
0.768	0.0014	0.0015	0.0033
0.769	0.0027	0.0009999	0.005
0.77	0.0019	0.00089991	0.0048
0.771	0.0012	0.0011	0.0038
0.772	0.002	0.0011	0.0033
0.773	0.0016	0.0011	0.0038
0.774	0.0017	0.00079992	0.0037
0.775	0.0016	0.0012	0.004
0.776	0.0028	0.0012	0.004
0.777	0.0018	0.0012	0.0048
0.778	0.0016	0.00059994	0.0037
0.779	0.0012	0.00069993	0.0036
0.78	0.0022	0.0009999	0.0049
0.781	0.0021	0.0015	0.0029
0.782	0.0025	0.0012	0.0038
0.783	0.0012	0.0014	0.0036
0.784	0.0022	0.0011	0.0043
0.785	0.0018	0.00089991	0.0026
0.786	0.0011	0.0011	0.0038
0.787	0.0026	0.00069993	0.0036
0.788	0.0019	0.00089991	0.0033
0.789	0.0018	0.00069993	0.0039
0.79	0.0016	0.00029997	0.0029
0.791	0.0022	0.00049995	0.0039
0.792	0.0022	0.0014	0.0032
0.793	0.0016	0.00029997	0.0041
0.794	0.0023	0.0012	0.0036
0.795	0.0017	0.0013	0.0041
0.796	0.0009997	0.00079992	0.0028
0.797	0.0013	0.0012	0.0035
0.798	0.0014	0.00089991	0.0037
0.799	0.0012	0.0014	0.0032
0.8	0.0016	0.00079992	0.0047
0.801	0.0017	0.00079992	0.0022
0.802	0.0019	0.0011	0.0029
0.803	0.0017	0.0019	0.0037
0.804	0.002	0.0011	0.0028
0.805	0.0015	0.00049995	0.0032
0.806	0.0022	0.00059994	0.0038
0.807	0.0013	0.0013	0.0038
0.808	0.0011	0.0012	0.0024
0.809	0.0019	0.00069993	0.0034
0.81	0.002	0.0012	0.0034
0.811	0.0016	0.00069993	0.004
0.812	0.00079976	0.00089991	0.0029
0.813	0.0024	0.0009999	0.0025
0.814	0.0018	0.00059994	0.0028
0.815	0.0018	0.00069993	0.0039
0.816	0.0021	0.00079992	0.0028
0.817	0.0013	0.00029997	0.0026
0.818	0.0012	0.00089991	0.003
0.819	0.0014	0.00079992	0.0041
0.82	0.0019	0.00089991	0.0029
0.821	0.0017	0.0012	0.0023
0.822	0.0013	0.00079992	0.0031
0.823	0.0012	0.00089991	0.0025
0.824	0.0024	0.00089991	0.003
0.825	0.0019	0.00029997	0.003
0.826	0.0019	0.0011	0.0027
0.827	0.0021	0.00059994	0.004
0.828	0.0015	0.0009999	0.003
0.829	0.0018	0.00089991	0.0032
0.83	0.0012	0.0012	0.0026
0.831	0.0012	0.00069993	0.003
0.832	0.002	0.00059994	0.0037
0.833	0.0013	0.00069993	0.0025
0.834	0.0015	0.00079992	0.0028
0.835	0.0018	0.00089991	0.0035
0.836	0.0012	0.00089991	0.0045
0.837	0.0011	0.00079992	0.0032
0.838	0.0012	0.00059994	0.0033
0.839	0.0013	0.00049995	0.0018
0.84	0.0017	0.00059994	0.003
0.841	0.0013	0.00049995	0.0029
0.842	0.0019	0.00089991	0.0028
0.843	0.0015	0.00049995	0.0029
0.844	0.0016	0.00079992	0.0028
0.845	0.0015	0.00079992	0.003
0.846	0.0013	0.00059994	0.0032
0.847	0.0016	0.00069993	0.0035
0.848	0.002	0.00039996	0.0031
0.849	0.0012	0.00079992	0.0024
0.85	0.0011	0.0009999	0.003
0.851	0.00069979	0.00049995	0.0029
0.852	0.0012	0.00089991	0.0016
0.853	0.0015	0.0014	0.0021
0.854	0.0014	0.00079992	0.0028
0.855	0.0012	0.00039996	0.0019
0.856	0.0014	0.0011	0.002
0.857	0.0012	0.0015	0.0024
0.858	0.0017	0.00049995	0.0029
0.859	0.0019	0.00089991	0.0019
0.86	0.0016	0.0011	0.0028
0.861	0.002	0.00049995	0.0028
0.862	0.0022	0.0013	0.003
0.863	0.0015	0.00059994	0.0029
0.864	0.002	0.00069993	0.0036
0.865	0.003	0.00039996	0.0031
0.866	0.0011	0.00059994	0.0029
0.867	0.0023	0.00079992	0.0034
0.868	0.00069979	0.00089991	0.0016
0.869	0.00079976	0.0013	0.0021
0.87	0.0017	0.00039996	0.0028
0.871	0.0015	0.00079992	0.0018
0.872	0.0013	0.00039996	0.002
0.873	0.0015	0.00089991	0.0025
0.874	0.0024	0.00059994	0.0028
0.875	0.0018	0.00029997	0.0032
0.876	0.0014	0.00049995	0.003
0.877	0.0011	0.0009999	0.0024
0.878	0.0015	0.00069993	0.0024
0.879	0.0017	0.00049995	0.0024
0.88	0.00089973	0.00039996	0.0032
0.881	0.00089973	0.00059994	0.0025
0.882	0.0011	0.00059994	0.0024
0.883	0.0015	0.0009999	0.0015
0.884	0.00089973	0.00079992	0.0021
0.885	0.0015	0.00049995	0.0027
0.886	0.00079976	0.00039996	0.0023
0.887	0.0018	0.00069993	0.0023
0.888	0.0013	0.00059994	0.0023
0.889	0.0012	0.00069993	0.0024
0.89	0.00079976	0.00059994	0.0021
0.891	0.0014	0.00059994	0.0026
0.892	0.0014	0.00079992	0.0024
0.893	0.0018	0.0011	0.0027
0.894	0.00069979	0.00049995	0.0029
0.895	0.0014	0.00079992	0.0027
0.896	0.0015	0.0009999	0.0023
0.897	0.0013	0.00069993	0.002
0.898	0.0014	0.00089991	0.0014
0.899	0.00089973	0.00039996	0.0022
0.9	0.0014	0.00049995	0.0023
0.901	0.0009997	0.00049995	0.0022
0.902	0.0017	0.00039996	0.0029
0.903	0.0014	0.00079992	0.002
0.904	0.00079976	0.00089991	0.0023
0.905	0.0013	0.00059994	0.0021
0.906	0.0011	0.00089991	0.0025
0.907	0.002	0.00049995	0.0018
0.908	0.0011	0.00039996	0.003
0.909	0.0009997	0.00039996	0.0034
0.91	0.0012	0.00069993	0.0018
0.911	0.0015	0.00049995	0.0025
0.912	0.0015	0.00039996	0.002
0.913	0.0015	0.00079992	0.0032
0.914	0.0013	0.00049995	0.0018
0.915	0.0009997	0.00069993	0.002
0.916	0.0009997	0.0009999	0.0029
0.917	0.0014	0.00059994	0.003
0.918	0.00089973	0.00039996	0.0022
0.919	0.0015	0.00079992	0.0024
0.92	0.0011	0.00079992	0.0015
0.921	0.0011	0.00019998	0.0015
0.922	0.0013	0.00079992	0.0029
0.923	0.0016	0.00049995	0.0014
0.924	0.0015	0.00089991	0.0024
0.925	0.0019	0.00069993	0.0028
0.926	0.0009997	9.999e-05	0.0022
0.927	0.0021	0.00059994	0.0022
0.928	0.0019	0.00079992	0.0028
0.929	0.0014	0.0011	0.0026
0.93	0.0021	0.00049995	0.0027
0.931	0.0009997	0.00049995	0.0025
0.932	0.0014	0.00089991	0.0026
0.933	0.0012	0.00069993	0.0018
0.934	0.0019	0.0013	0.0021
0.935	0.0017	0.00029997	0.0028
0.936	0.0012	0.00069993	0.0024
0.937	0.0015	0.00089991	0.0035
0.938	0.0016	0.0009999	0.0017
0.939	0.0018	0.0014	0.002
0.94	0.0011	0.00069993	0.0019
0.941	0.0017	0.00039996	0.002
0.942	0.0014	0.00069993	0.0021
0.943	0.002	0.00039996	0.0033
0.944	0.0018	0.0011	0.0022
0.945	0.0018	0.00079992	0.0021
0.946	0.00079976	0.00039996	0.0025
0.947	0.00089973	0.0009999	0.0017
0.948	0.00079976	0.00089991	0.0027
0.949	0.0013	0.00029997	0.003
0.95	0.0017	0.00089991	0.0022
0.951	0.0011	0.00049995	0.0017
0.952	0.0013	0.00089991	0.0024
0.953	0.00089973	0.00039996	0.0019
0.954	0.0013	0.0009999	0.0026
0.955	0.0011	0.00029997	0.0022
0.956	0.0015	0.00049995	0.0023
0.957	0.00089973	0.00059994	0.0015
0.958	0.0013	0.00059994	0.0018
0.959	0.0014	0.00029997	0.0022
0.96	0.0016	0.00049995	0.0017
0.961	0.00049985	0.00059994	0.0019
0.962	0.0015	0.00049995	0.0016
0.963	0.0013	0.00069993	0.0012
0.964	0.0015	0.00069993	0.0023
0.965	0.0011	0.00039996	0.001
0.966	0.00089973	0.00089991	0.0017
0.967	0.0012	0.00019998	0.0027
0.968	0.00059982	0.0013	0.0029
0.969	0.002	0.00039996	0.0021
0.97	0.0009997	0.0012	0.0019
0.971	0.00069979	0.00049995	0.0019
0.972	0.0011	0.0009999	0.0016
0.973	0.0016	0.00069993	0.0023
0.974	0.0015	0.00079992	0.0022
0.975	0.00089973	0.00069993	0.003
0.976	0.00059982	0.00079992	0.0022
0.977	0.0014	0.00039996	0.0016
0.978	0.00059982	0.00089991	0.0017
0.979	0.0014	0.00089991	0.0017
0.98	0.0016	0.00059994	0.0021
0.981	0.00079976	0.00039996	0.0015
0.982	0.002	0.00069993	0.0013
0.983	0.0012	0.00089991	0.0026
0.984	0.0009997	0.00029997	0.0026
0.985	0.0017	0.00069993	0.002
0.986	0.00079976	0.00079992	0.0021
0.987	0.0015	0.00079992	0.0022
0.988	0.0009997	0.00049995	0.0025
0.989	0.00079976	0.00069993	0.002
0.99	0.00069979	0.00079992	0.0023
0.991	0.00079976	0.0009999	0.0023
0.992	0.0015	0.00049995	0.0021
0.993	0.0014	0.00059994	0.0022
0.994	0.0021	0.00039996	0.0017
0.995	0.0011	0.00069993	0.0013
0.996	0.0011	0.0012	0.0015
0.997	0.00079976	0.00049995	0.0013
0.998	0.0012	0.00069993	0.0021
0.999	0.0009997	0.0012	0.0022
1	0.0012	0.00059994	0.0022
1.001	0.00079976	0.00079992	0.0014
1.002	0.0012	0.00079992	0.0018
1.003	0.0012	0.00049995	0.0012
1.004	0.0011	0.00069993	0.0017
1.005	0.0013	0.00049995	0.0018
1.006	0.00079976	0.00069993	0.0018
1.007	0.002	0.00079992	0.0015
1.008	0.0019	0.00059994	0.0026
1.009	0.0012	0.0009999	0.0014
1.01	0.00079976	0.00039996	0.0018
1.011	0.0017	0.00039996	0.0021
1.012	0.0014	0.00049995	0.0016
1.013	0.00059982	0.00049995	0.0019
1.014	0.0014	0.00069993	0.0019
1.015	0.0014	0.0009999	0.002
1.016	0.0009997	0.00069993	0.0018
1.017	0.00059982	0.0014	0.0018
1.018	0.00069979	0.00069993	0.0011
1.019	0.00089973	0.00069993	0.0018
1.02	0.0018	0.00069993	0.0023
1.021	0.0009997	0.00059994	0.0018
1.022	0.0009997	0.00049995	0.0027
1.023	0.00089973	0.00039996	0.0014
1.024	0.0011	0.00059994	0.0021
1.025	0.00089973	0.00089991	0.0011
1.026	0.00079976	0.00089991	0.0018
1.027	0.00079976	0.00059994	0.0016
1.028	0.00089973	0.00069993	0.0022
1.029	0.00059982	0.0011	0.0015
1.03	0.0011	0.0011	0.0025
1.031	0.0014	0.00039996	0.0018
1.032	0.0012	0.00079992	0.0012
1.033	0.0014	0.00049995	0.0013
1.034	0.00079976	0.00039996	0.0011
1.035	0.0009997	0.00079992	0.0025
1.036	0.00089973	0.00059994	0.0025
1.037	0.0011	0.00029997	0.0016
1.038	0.0009997	0.00059994	0.0018
1.039	0.00089973	0.00079992	0.0013
1.04	0.0017	0.00019998	0.0022
1.041	0.0017	0.00069993	0.0008
1.042	0.00069979	0.00059994	0.0018
1.043	0.00069979	0.00039996	0.0018
1.044	0.00089973	0.00069993	0.0024
1.045	0.0012	0.00039996	0.0016
1.046	0.0015	0.00069993	0.0017
1.047	0.0011	0.00059994	0.0017
1.048	0.0011	0.00059994	0.0023
1.049	0.0013	0.00029997	0.0017
1.05	0.00069979	0.00059994	0.0011
1.051	0.0015	0.00039996	0.0019
1.052	0.00059982	0.00089991	0.0019
1.053	0.0013	0.00049995	0.0015
1.054	0.00089973	0.00029997	0.0013
1.055	0.0015	0.00049995	0.0014
1.056	0.0013	0.00019998	0.0016
1.057	0.00069979	0.00019998	0.0014
1.058	0.0009997	0.00029997	0.001
1.059	0.0017	0.00089991	0.001
1.06	0.0017	0.00069993	0.0021
1.061	0.0009997	0.00039996	0.0021
1.062	0.0009997	0.00069993	0.0009
1.063	0.00049985	0.0012	0.0015
1.064	0.0011	0.00079992	0.0015
1.065	0.0009997	0.00079992	0.0019
1.066	0.00049985	9.999e-05	0.002
1.067	0.0009997	0.00019998	0.0018
1.068	0.00039988	0.00059994	0.0014
1.069	0.00079976	0.00029997	0.0012
1.07	0.0014	0.00019998	0.0012
1.071	0.00079976	0.00029997	0.0016
1.072	0.0011	0.00049995	0.0017
1.073	0.0013	0.00059994	0.0025
1.074	0.0009997	0.00069993	0.0018
1.075	0.0011	0.00039996	0.0009
1.076	0.00089973	0.00059994	0.0015
1.077	0.00059982	0.00049995	0.0011
1.078	0.0013	0.00079992	0.0015
1.079	0.0009997	0.00029997	0.0015
1.08	0.0011	0.00059994	0.0012
1.081	0.00089973	0.00069993	0.0014
1.082	0.00079976	0.00049995	0.0019
1.083	0.00079976	0.00059994	0.001
1.084	0.00089973	0.00049995	0.0018
1.085	0.0016	0.00059994	0.0011
1.086	0.0011	0.00089991	0.0012
1.087	0.00069979	0.00039996	0.0016
1.088	0.00089973	0.00089991	0.0013
1.089	0.00089973	0.00029997	0.0014
1.09	0.0009997	0.00059994	0.0019
1.091	0.00059982	0.00029997	0.0013
1.092	0.002	0.00089991	0.0021
1.093	0.00059982	0.00059994	0.0016
1.094	0.0012	0.00029997	0.0019
1.095	0.00089973	0.00069993	0.0017
1.096	0.00059982	0.00079992	0.0025
1.097	0.0014	0.00039996	0.0017
1.098	0.00049985	0.00029997	0.0016
1.099	0.00059982	0.00069993	0.0017
1.1	0.00059982	9.999e-05	0.0012
1.101	0.0015	0.00069993	0.002
1.102	0.00089973	0.00069993	0.0008
1.103	0.00079976	0.00039996	0.0019
1.104	0.00069979	0.00049995	0.002
1.105	0.0014	0.00029997	0.0015
1.106	0.00079976	0.00059994	0.0011
1.107	0.00069979	0.0011	0.0016
1.108	0.00059982	0.00069993	0.0016
1.109	0.0009997	0.00049995	0.0011
1.11	0.00089973	0.00059994	0.0021
1.111	0.00079976	9.999e-05	0.0019
1.112	0.00039988	0.00059994	0.002
1.113	0.0011	0.00029997	0.0013
1.114	0.0009997	0.00019998	0.0017
1.115	0.00049985	0.0009999	0.0019
1.116	0.00069979	0.0009999	0.001
1.117	0.00039988	0.00079992	0.0011
1.118	0.0012	0.00019998	0.002
1.119	0.00079976	0.00029997	0.0016
1.12	0.00019994	0.00019998	0.0012
1.121	0.00019994	0.00059994	0.0015
1.122	0.00059982	0.00069993	0.0021
1.123	0.0017	0.00049995	0.0018
1.124	0.00069979	0.00069993	0.0022
1.125	0.0011	0.00039996	0.0007
1.126	0.0014	0.00049995	0.0013
1.127	0.00049985	0.00069993	0.0015
1.128	0.0011	0.00039996	0.0015
1.129	0.00049985	0.00029997	0.0026
1.13	0.0013	0.00029997	0.0014
1.131	0.0016	0.00019998	0.0019
1.132	0.00069979	0.00029997	0.0012
1.133	0.0011	0.00049995	0.0016
1.134	0.0014	0.00039996	0.0011
1.135	0.00049985	0.00059994	0.0024
1.136	0.00069979	0.00049995	0.0008
1.137	0.00089973	0.00049995	0.0023
1.138	0.00029991	9.999e-05	0.0013
1.139	0.0009997	0.00029997	0.0014
1.14	0.00069979	0.00029997	0.0018
1.141	0.00059982	0.00039996	0.0018
1.142	0.0009997	0.00039996	0.002
1.143	0.00089973	0.00019998	0.0013
1.144	0.00059982	0.00059994	0.0008
1.145	0.0011	0.00059994	0.0017
1.146	0.0015	0.00029997	0.0016
1.147	0.0013	0.00059994	0.0015
1.148	0.00089973	0.00069993	0.0008
1.149	0.0013	0.00039996	0.0009
1.15	0.00089973	0.00089991	0.0016
1.151	0.0011	0.00039996	0.0015
1.152	0.00069979	0.00039996	0.0007
1.153	0.00079976	0.00029997	0.0013
1.154	0.0011	0.00019998	0.0018
1.155	0.00069979	0.00069993	0.002
1.156	0.00079976	0.00049995	0.0012
1.157	0.00089973	0.00069993	0.0013
1.158	0.00079976	0.00049995	0.0013
1.159	0.00089973	0.00039996	0.0017
1.16	0.0012	0.00029997	0.002
1.161	0.00039988	0.00069993	0.002
1.162	0.00089973	0.00049995	0.0018
1.163	0.00049985	0.00049995	0.0023
1.164	0.0009997	0.00089991	0.0015
1.165	0.0009997	0.00049995	0.0015
1.166	0.0009997	0.00049995	0.0012
1.167	0.00039988	0.00089991	0.0013
1.168	0.0011	0.00079992	0.0022
1.169	0.0013	0.00049995	0.0021
1.17	0.00049985	0.00079992	0.0021
1.171	0.0013	0.00069993	0.0013
1.172	0.0009997	0.00069993	0.0014
1.173	0.00059982	0.00029997	0.0016
1.174	0.0011	0.00039996	0.0017
1.175	0.0011	0.00049995	0.0009
1.176	0.0012	0.00059994	0.0017
1.177	0.0015	0.00059994	0.0011
1.178	0.00079976	0.00079992	0.0017
1.179	0.00079976	0.00039996	0.0007
1.18	0.0013	0.00029997	0.0007
1.181	0.00079976	0.00069993	0.0017
1.182	0.00049985	0.00019998	0.0017
1.183	0.00039988	0.00019998	0.0022
1.184	0.00089973	0.00069993	0.0022
1.185	0.00079976	0.00069993	0.0014
1.186	0.00069979	0.00039996	0.0015
1.187	0.00059982	0.00059994	0.0014
1.188	0.0009997	0.00069993	0.0022
1.189	0.0009997	0.00049995	0.0017
1.19	0.00079976	0.00029997	0.0012
1.191	0.0009997	0.00019998	0.0016
1.192	0.00059982	0.00059994	0.0016
1.193	0.0013	0.00019998	0.002
1.194	0.00089973	0.0009999	0.0014
1.195	0.00029991	0.00039996	0.0012
1.196	0.0009997	0.00039996	0.0005
1.197	0.00079976	0.00019998	0.0018
1.198	0.0011	0.00069993	0.001
1.199	0.0014	0.00039996	0.001
1.2	0.00079976	0.00069993	0.0012
1.201	0.00019994	0.00089991	0.0012
1.202	0.0013	0.00049995	0.0009
1.203	0.00069979	0.00029997	0.0015
1.204	0.00079976	0.00049995	0.0013
1.205	0.0016	0.00019998	0.001
1.206	0.00079976	0.00059994	0.0012
1.207	0.00069979	0.00079992	0.0012
1.208	0.00039988	0.00059994	0.0017
1.209	0.0011	0.00039996	0.0022
1.21	0.0011	0.00059994	0.0021
1.211	0.00089973	0.00039996	0.0014
1.212	0.0013	0.00079992	0.0009
1.213	0.0011	0.00029997	0.0013
1.214	0.00059982	0.00059994	0.0016
1.215	0.00079976	0.00069993	0.0021
1.216	0.0009997	0.00049995	0.0021
1.217	0.00079976	0.00039996	0.0021
1.218	0.0014	0.00019998	0.0012
1.219	0.00069979	0.00049995	0.0015
1.22	0.0018	0.00049995	0.001
1.221	0.0011	0.00039996	0.0012
1.222	0.00069979	0.00049995	0.001
1.223	0.00049985	0.00039996	0.0022
1.224	0.00059982	0.00079992	0.001
1.225	0.0012	0.00079992	0.0016
1.226	0.00049985	0.00079992	0.0017
1.227	0.00059982	0.00029997	0.0014
1.228	0.00079976	0.00049995	0.0016
1.229	0.00089973	9.999e-05	0.0012
1.23	0.0013	0.00069993	0.0008
1.231	0.0011	0.00049995	0.0013
1.232	0.0012	0.00069993	0.0011
1.233	0.00079976	0.00079992	0.0015
1.234	0.00089973	0.00049995	0.0017
1.235	0.00069979	0.00019998	0.0016
1.236	0.0013	0.00029997	0.0013
1.237	0.0009997	0.00039996	0.001
1.238	0.00059982	0.00039996	0.0009
1.239	0.0013	0.00019998	0.001
1.24	0.00089973	0.00029997	0.0013
1.241	0.00029991	0.00029997	0.0015
1.242	0.00049985	0.00069993	0.0016
1.243	0.0012	0.00089991	0.0015
1.244	0.00079976	0.00049995	0.0012
1.245	0.00089973	0.00079992	0.0011
1.246	0.0009997	0.00049995	0.0015
1.247	0.0009997	0.00019998	0.0015
1.248	0.0013	0.00049995	0.0015
1.249	0.0011	0.00089991	0.0017
1.25	0.00089973	0.00069993	0.0009
1.251	0.00049985	0.00079992	0.0016
1.252	0.0012	0.0013	0.0011
1.253	0.00079976	0.00029997	0.0017
1.254	0.00079976	0.00029997	0.0012
1.255	0.0009997	0.00079992	0.0019
1.256	0.0012	0.00019998	0.0017
1.257	0.00039988	0.00039996	0.0023
1.258	0.00089973	0.00019998	0.002
1.259	0.00089973	0.00029997	0.002
1.26	0.00079976	0.00069993	0.0014
1.261	0.0013	0.00049995	0.0017
1.262	0.00079976	0.00019998	0.0017
1.263	0.0011	0.00039996	0.0006
1.264	0.00059982	0.00039996	0.0015
1.265	0.00079976	0.00029997	0.0009
1.266	0.0012	0.00019998	0.0015
1.267	0.00089973	0.00069993	0.0021
1.268	0.0011	0.00049995	0.0028
1.269	0.00039988	0.00039996	0.0014
1.27	0.00089973	0.00069993	0.0013
1.271	0.00049985	0.00039996	0.0009
1.272	0.00029991	0.00039996	0.0005
1.273	0.0009997	0.00029997	0.0018
1.274	0.0012	0	0.0017
1.275	0.00089973	0.00069993	0.0014
1.276	0.0013	0.00049995	0.0013
1.277	0.00089973	0.00029997	0.0012
1.278	0.00059982	0.00029997	0.0012
1.279	0.00089973	0.00019998	0.0017
1.28	0.00089973	0.0009999	0.0014
1.281	0.00079976	0.00069993	0.0017
1.282	0.00059982	0.00079992	0.0009
1.283	0.00069979	0.00089991	0.0012
1.284	0.00069979	0.00019998	0.0012
1.285	0.00059982	0.00069993	0.002
1.286	0.00089973	0.00029997	0.0012
1.287	0.00049985	0.00069993	0.0014
1.288	0.00059982	0.00049995	0.0017
1.289	0.00069979	0.00059994	0.0016
1.29	0.0011	0.00059994	0.0018
1.291	0.0014	9.999e-05	0.001
1.292	0.00039988	0.00049995	0.002
1.293	0.00079976	0.00059994	0.0012
1.294	0.00069979	0.00019998	0.0011
1.295	0.00049985	0.00059994	0.0013
1.296	0.00049985	0.00059994	0.0008
1.297	0.00089973	0.00049995	0.0014
1.298	0.00089973	0.00049995	0.0015
1.299	0.0011	0.00069993	0.0005
1.3	0.0015	0.00029997	0.0015
1.301	0.00069979	0.00059994	0.0011
1.302	0.00089973	0.0011	0.0014
1.303	0.00069979	0.00089991	0.0017
1.304	0.00089973	0.00029997	0.0013
1.305	0.00049985	0.00039996	0.0016
1.306	0.00059982	0.00029997	0.0014
1.307	0.00049985	0.00029997	0.0017
1.308	0.0014	0.00059994	0.0013
1.309	0.0012	0.00039996	0.0017
1.31	0.00079976	0.00059994	0.0017
1.311	0.00089973	0.00059994	0.0016
1.312	0.00079976	0.00079992	0.0011
1.313	0.00059982	0.00049995	0.0014
1.314	0.0013	0.00039996	0.0017
1.315	0.00069979	0.00079992	0.0017
1.316	0.00029991	0.00049995	0.0012
1.317	0.00089973	0.00059994	0.001
1.318	0.00029991	0.00019998	0.0009
1.319	0.0017	0.00059994	0.0019
1.32	0.00039988	0.00059994	0.0011
1.321	0.00089973	0.00089991	0.0015
1.322	0.00059982	0.00059994	0.001
1.323	0.00069979	0.00049995	0.0015
1.324	0.0015	0.00049995	0.0009
1.325	0.0009997	0.00059994	0.0022
1.326	0.0012	0.00029997	0.0018
1.327	0.0011	0.00079992	0.0011
1.328	0.00069979	0.00059994	0.0009
1.329	0.00069979	0.00069993	0.0014
1.33	0.0013	0.00029997	0.0012
1.331	0.00069979	0.00069993	0.001
1.332	0.0014	0.00039996	0.0016
1.333	0.0009997	0.00039996	0.0014
1.334	0.00069979	0.00039996	0.0007
1.335	0.0012	0.00059994	0.0017
1.336	0.00089973	0.00029997	0.0015
1.337	0.00069979	0.00039996	0.0013
1.338	0.0009997	0.00029997	0.0016
1.339	0.0012	0.00049995	0.0008
1.34	0.00049985	0.00049995	0.0012
1.341	0.00079976	0.00019998	0.0019
1.342	0.0013	0.00049995	0.0006
1.343	0.00089973	0.00019998	0.0008
1.344	0.00029991	0.00029997	0.0018
1.345	0.0015	0.00089991	0.0008
1.346	0.0012	0.00059994	0.0015
1.347	0.00059982	0.00029997	0.0009
1.348	0.00079976	0.00049995	0.002
1.349	0.00089973	0.00019998	0.0018
1.35	0.00049985	0.00029997	0.0015
1.351	0.00059982	9.999e-05	0.0015
1.352	0.00079976	0.00039996	0.0019
1.353	0.00069979	0.00049995	0.0012
1.354	0.0013	0.00029997	0.0018
1.355	0.00039988	0.00079992	0.0014
1.356	0.0011	0.00049995	0.0015
1.357	0.00069979	0.00049995	0.001
1.358	0.00019994	0.00029997	0.002
1.359	0.00079976	0.00039996	0.0008
1.36	0.00069979	0.00019998	0.0008
1.361	0.0013	0.00059994	0.0008
1.362	0.00039988	0.00079992	0.0012
1.363	0.0012	0.00049995	0.0009
1.364	0.0011	0.00039996	0.0011
1.365	0.0009997	9.999e-05	0.0004
1.366	0.00049985	0.00089991	0.0011
1.367	0.00079976	0.00049995	0.0013
1.368	0.0009997	0.00039996	0.0013
1.369	0.00069979	0.00049995	0.0014
1.37	0.0009997	0.00059994	0.0018
1.371	0.0013	0.0009999	0.0009
1.372	0.00079976	0.00049995	0.0016
1.373	0.00079976	0.00029997	0.0016
1.374	0.00039988	0.00019998	0.0007
1.375	0.0013	0.00049995	0.0012
1.376	0.00059982	0.00039996	0.0012
1.377	0.00089973	0.00059994	0.0005
1.378	0.00049985	0.00079992	0.0004
1.379	0.00059982	0.00049995	0.0017
1.38	0.00059982	0.00039996	0.0015
1.381	0.00079976	0.00069993	0.0015
1.382	0.00069979	0.00029997	0.0013
1.383	0.00069979	0.00039996	0.0017
1.384	0.0015	0.00069993	0.0011
1.385	0.0012	0.00029997	0.0008
1.386	0.00059982	0.00029997	0.0006
1.387	0.0014	0.00029997	0.0011
1.388	0.0011	0.00059994	0.001
1.389	0.00069979	0.00049995	0.0018
1.39	0.00049985	0.00059994	0.0012
1.391	0.0009997	0.00059994	0.0015
1.392	0.0012	0.00019998	0.0016
1.393	0.00039988	0.00089991	0.0009
1.394	0.0011	0.00039996	0.0018
1.395	0.00069979	0.00029997	0.0013
1.396	0.00079976	9.999e-05	0.0009
1.397	0.00079976	9.999e-05	0.0013
1.398	0.00089973	0.00039996	0.0017
1.399	0.0014	0.00029997	0.0016
1.4	0.00069979	0.00059994	0.0009
1.401	0.00049985	0.0012	0.001
1.402	0.00049985	0.00059994	0.001
1.403	0.00069979	0.00089991	0.0016
1.404	0.0011	0.00079992	0.0014
1.405	0.00049985	0.00059994	0.0013
1.406	0.00079976	0.00079992	0.0013
1.407	0.00079976	0.00069993	0.0007
1.408	0.0011	0.00039996	0.002
1.409	0.00079976	0.00039996	0.001
1.41	0.0016	0.00049995	0.0015
1.411	0.00069979	0.00029997	0.0012
1.412	0.00069979	0.00049995	0.0011
1.413	0.00039988	0.00049995	0.0011
1.414	0.0009997	0.00029997	0.0013
1.415	0.00029991	0.00019998	0.001
1.416	0.00089973	0.00039996	0.0015
1.417	0.00049985	0.00049995	0.0014
1.418	0.00089973	0.00039996	0.001
1.419	0.00069979	0.00059994	0.0013
1.42	0.00049985	0.0013	0.0012
1.421	0.00039988	0.00069993	0.0016
1.422	0.00069979	0.00049995	0.0011
1.423	0.0011	0.00019998	0.0016
1.424	0.00079976	0.00049995	0.0018
1.425	0.00059982	0.00029997	0.0013
1.426	0.00089973	0.00079992	0.0009
1.427	0.00049985	0.00069993	0.0016
1.428	0.00069979	0.00079992	0.001
1.429	0.00069979	0.0009999	0.0012
1.43	0.00029991	0.00029997	0.0015
1.431	0.00059982	0.00039996	0.001
1.432	0.00039988	0.00029997	0.0013
1.433	0.00079976	0.00049995	0.0011
1.434	0.00069979	0.00069993	0.0007
1.435	0.00079976	0.00049995	0.001
1.436	0.0009997	9.999e-05	0.0012
1.437	0.0013	0.00039996	0.0012
1.438	0.00059982	0.00019998	0.0009
1.439	0.00019994	0.00039996	0.0014
1.44	0.0009997	0.00029997	0.0018
1.441	0.00069979	0.00059994	0.0021
1.442	0.00089973	0	0.0016
1.443	0.0009997	0.00029997	0.001
1.444	0.00039988	0.00049995	0.0012
1.445	0.00089973	0.00039996	0.0008
1.446	0.00079976	0.00019998	0.0012
1.447	0.00069979	0.00029997	0.0012
1.448	0.0018	0.00029997	0.0012
1.449	0.00059982	0.00029997	0.001
1.45	0.0014	0.00039996	0.0014
1.451	0.00069979	0.00039996	0.0013
1.452	0.0012	0.00029997	0.0009
1.453	0.00039988	0.00019998	0.0011
1.454	0.00039988	0.00049995	0.0014
1.455	0.00059982	0.00019998	0.001
1.456	0.00089973	0.00069993	0.0017
1.457	0.00059982	0.00029997	0.0009
1.458	0.00069979	0.00049995	0.0014
1.459	0.00079976	0.00079992	0.0013
1.46	0.00069979	0.00019998	0.0011
1.461	0.00049985	0.00059994	0.0017
1.462	0.00059982	0.00019998	0.0013
1.463	0.00049985	0.00029997	0.001
1.464	0.00069979	0.00069993	0.0013
1.465	0.00069979	0.00029997	0.0013
1.466	0.00069979	0.00039996	0.001
1.467	0.00049985	0.00029997	0.0008
1.468	0.0013	0	0.0014
1.469	0.00019994	0.00089991	0.0012
1.47	0.00059982	0.00039996	0.0021
1.471	0.00029991	0.00039996	0.0013
1.472	0.00059982	0.00029997	0.0016
1.473	0.00079976	0.00059994	0.0018
1.474	0.00069979	0.00049995	0.0006
1.475	0.00059982	0.00029997	0.0017
1.476	0.00069979	0.00069993	0.001
1.477	0.0009997	0.00079992	0.0012
1.478	0.00079976	0.00059994	0.0013
1.479	0.00059982	0.00059994	0.0007
1.48	0.00079976	0.00039996	0.0008
1.481	0.00069979	0.00069993	0.0009
1.482	0.0012	0.00029997	0.0008
1.483	0.0011	0.00049995	0.0011
1.484	0.00089973	0	0.002
1.485	0.00069979	0.00049995	0.0017
1.486	0.0009997	0.00049995	0.0015
1.487	0.00069979	0.00029997	0.0013
1.488	0.00059982	0.00059994	0.0009
1.489	0.00049985	0.00029997	0.0005
1.49	0.00069979	0.00039996	0.0008
1.491	0.00049985	0.00029997	0.001
1.492	0.00059982	0.00019998	0.0009
1.493	0.0012	0.00059994	0.0014
1.494	0.0012	0.00029997	0.0015
1.495	0.00089973	0.00019998	0.0013
1.496	0.00079976	0.00019998	0.0008
1.497	0.00079976	0.00029997	0.0008
1.498	0.00049985	0.00029997	0.0013
1.499	0.0009997	9.999e-05	0.0018
1.5	0.00069979	0.00049995	0.002
1.501	0.00089973	0.00089991	0.001
1.502	0.0011	0.00069993	0.0013
1.503	0.00079976	0.00029997	0.0008
1.504	0.00039988	0.00059994	0.0007
1.505	0.00019994	0.00019998	0.0009
1.506	0.00049985	0.00039996	0.0018
1.507	0.0014	0.00059994	0.0007
1.508	0.00069979	0.00029997	0.0014
1.509	0.0012	0.00019998	0.0013
1.51	0.0011	9.999e-05	0.0016
1.511	0.00079976	0.00049995	0.0019
1.512	0.00059982	0.00029997	0.0012
1.513	0.00059982	0.00059994	0.0013
1.514	0.0009997	9.999e-05	0.0009
1.515	0.00049985	0.00029997	0.0013
1.516	0.0018	0.00049995	0.0012
1.517	0.00059982	0.00079992	0.0012
1.518	0.00069979	0.00049995	0.0016
1.519	0.00059982	0.00049995	0.0015
1.52	0.00039988	9.999e-05	0.001
1.521	0.00049985	0.00059994	0.0013
1.522	0.00029991	0.00019998	0.0009
1.523	0.00049985	0.00079992	0.0008
1.524	0.00089973	0.0011	0.0009
1.525	0.00079976	0.00029997	0.001
1.526	0.00059982	0.00039996	0.001
1.527	0.00039988	0.00059994	0.0014
1.528	0.00079976	0.00019998	0.001
1.529	0.0009997	0.00039996	0.0006
1.53	0.00089973	0.00019998	0.0008
1.531	0.00079976	0.00029997	0.0004
1.532	0.00069979	0.00039996	0.0013
1.533	0.0009997	0.00069993	0.0014
1.534	0.00079976	0.00039996	0.0012
1.535	0.0011	0.00029997	0.0014
1.536	0.0009997	0.00049995	0.001
1.537	0.00049985	0.00049995	0.0012
1.538	0.00039988	0.00029997	0.0015
1.539	0.00059982	0.00049995	0.0014
1.54	0.0009997	0.00049995	0.0017
1.541	0.00069979	9.999e-05	0.001
1.542	0.00089973	0.00049995	0.0016
1.543	0.00089973	0.00019998	0.0007
1.544	0.0011	0.00039996	0.0011
1.545	0.0011	0.00059994	0.0017
1.546	0.00079976	0.00069993	0.0011
1.547	0.00089973	0.00029997	0.002
1.548	0.00019994	0.00049995	0.001
1.549	0.00069979	0.00069993	0.0013
1.55	0.00059982	0.00039996	0.0013
1.551	0.00049985	0.00029997	0.0011
1.552	0.00079976	0.00079992	0.0017
1.553	0.00079976	0.00039996	0.0012
1.554	0.00059982	0.00059994	0.0008
1.555	0.00049985	0.00049995	0.0014
1.556	0.00049985	0.00059994	0.0016
1.557	0.00039988	0.00059994	0.0012
1.558	0.00059982	0.00029997	0.0007
1.559	0.00089973	0.00029997	0.0011
1.56	0.0011	0.0009999	0.0008
1.561	0.00059982	0.0009999	0.0005
1.562	0.00059982	0.00089991	0.0011
1.563	0.0012	0.00029997	0.0008
1.564	0.0012	0.00049995	0.001
1.565	0.0011	0.00029997	0.0013
1.566	0.00029991	0.00029997	0.0007
1.567	0.00079976	9.999e-05	0.0007
1.568	0.00069979	0.00019998	0.0008
1.569	0.00069979	0.00069993	0.0018
1.57	0.00079976	0.00039996	0.0018
1.571	0.00049985	0.00049995	0.0007
1.572	0.0012	0.00049995	0.0012
1.573	0.00079976	0.00059994	0.0007
1.574	0.00059982	0.00029997	0.0014
1.575	0.00069979	0.00039996	0.0009
1.576	0.00059982	9.999e-05	0.0006
1.577	0.00079976	0.00039996	0.0014
1.578	0.00069979	0.00039996	0.0009
1.579	0.00079976	0.00039996	0.0011
1.58	0.00059982	9.999e-05	0.0012
1.581	0.00089973	0.00019998	0.0014
1.582	0.00089973	0.00049995	0.0014
1.583	0.00069979	0.00049995	0.0016
1.584	0.00079976	0.00029997	0.0007
1.585	0.00059982	0.00029997	0.0008
1.586	0.00079976	0.00019998	0.001
1.587	0.00049985	0.00019998	0.0008
1.588	0.00069979	0.00039996	0.0013
1.589	0.00059982	0.00019998	0.0012
1.59	0.00019994	0.00039996	0.0006
1.591	0.00069979	0.00039996	0.0011
1.592	0.00049985	0.00019998	0.0012
1.593	0.00089973	0.00049995	0.0006
1.594	0.00079976	0.00039996	0.0007
1.595	0.00029991	0.00019998	0.0009
1.596	0.00029991	0.00059994	0.0011
1.597	0.00049985	0.00069993	0.0015
1.598	0.00049985	0.00019998	0.0005
1.599	0.00069979	0.00019998	0.0009
1.6	0.00069979	0.00059994	0.0008
1.601	0.0015	0.00079992	0.0011
1.602	0.00089973	0.00029997	0.0014
1.603	0.0009997	0.00039996	0.0009
1.604	0.00019994	0.00039996	0.0004
1.605	0.00049985	9.999e-05	0.0007
1.606	0.0012	0.00049995	0.001
1.607	0.00049985	0.00019998	0.0008
1.608	0.00079976	0.00079992	0.0011
1.609	0.00079976	0.00029997	0.0014
1.61	0.0009997	0.00029997	0.0007
1.611	0.0009997	9.999e-05	0.0014
1.612	0.00059982	0.00019998	0.0009
1.613	0.00049985	0.00029997	0.0013
1.614	0.00079976	9.999e-05	0.001
1.615	0.00079976	0.00019998	0.001
1.616	0.00059982	0.00059994	0.0018
1.617	0.00039988	0.00079992	0.001
1.618	0.00079976	0.00019998	0.0014
1.619	0.0012	0.00019998	0.001
1.62	0.00079976	0.00039996	0.0014
1.621	0.0011	0.00059994	0.0013
1.622	0.00089973	0.00069993	0.0011
1.623	0.0012	0.00039996	0.0018
1.624	0.00049985	0.00019998	0.0008
1.625	0.00069979	0.00059994	0.0019
1.626	0.00079976	0.00059994	0.0011
1.627	0.0011	0.00069993	0.0009
1.628	0.00059982	0.00019998	0.0006
1.629	0.00089973	0.00019998	0.0009
1.63	0.00079976	0.00029997	0.0016
1.631	0.00079976	0.00029997	0.0008
1.632	0.00079976	0.00089991	0.0007
1.633	0.00069979	0.00039996	0.001
1.634	0.00069979	0.0009999	0.0006
1.635	0.0009997	0.00059994	0.0009
1.636	0.00059982	0.00019998	0.0009
1.637	0.00049985	0.00059994	0.0011
1.638	0.00049985	0.00019998	0.0008
1.639	0.00059982	0.00049995	0.0015
1.64	0.00049985	0.00019998	0.0013
1.641	0.00069979	0.00039996	0.0011
1.642	0.00029991	0.00049995	0.0011
1.643	0.0016	0.00049995	0.0013
1.644	0.00069979	0.00019998	0.0012
1.645	0.00069979	0.00049995	0.0007
1.646	0.00029991	0.00049995	0.0017
1.647	0.00029991	0.00059994	0.0014
1.648	0.00079976	0.00019998	0.001
1.649	0.00079976	0.00019998	0.0007
1.65	0.0009997	0.00059994	0.0011
1.651	0.00049985	0.00019998	0.0012
1.652	0.0009997	0.00049995	0.0012
1.653	0.00039988	0.00029997	0.0007
1.654	0.00039988	0.00059994	0.0012
1.655	0.00059982	0.00049995	0.0012
1.656	0.00079976	9.999e-05	0.0012
1.657	0.00059982	0.00029997	0.0012
1.658	0.00049985	0.00059994	0.001
1.659	0.00059982	0.00049995	0.0006
1.66	0.00039988	0.00039996	0.0012
1.661	0.00069979	0.00029997	0.0014
1.662	0.0011	0.00049995	0.0016
1.663	0.00019994	0.00019998	0.0011
1.664	0.00059982	0.00039996	0.001
1.665	0.0009997	0.00019998	0.001
1.666	0.00079976	0.00029997	0.0008
1.667	0.00069979	0.00069993	0.0004
1.668	0.00069979	0.00019998	0.0011
1.669	0.00029991	0.00039996	0.0013
1.67	0.00089973	0.00029997	0.0012
1.671	0.00029991	0.00059994	0.0007
1.672	0.0009997	0.00069993	0.001
1.673	0.00079976	0.00019998	0.0009
1.674	0.0012	0.00059994	0.0011
1.675	0.00069979	0.00089991	0.0013
1.676	0.0012	0.00039996	0.0007
1.677	0.00069979	0.00059994	0.0005
1.678	0.00089973	0.00039996	0.0014
1.679	0.00039988	0.00059994	0.001
1.68	0.00069979	0.00049995	0.001
1.681	0.00059982	0.00029997	0.0012
1.682	0.00029991	0.00039996	0.0011
1.683	0.00019994	9.999e-05	0.0005
1.684	0.0011	0.0009999	0.001
1.685	0.00049985	0.00029997	0.0015
1.686	0.0011	0.00019998	0.0011
1.687	0.00059982	0.00049995	0.0009
1.688	0.00089973	0.00029997	0.0006
1.689	0.0012	0.00019998	0.0012
1.69	0.0012	0.00019998	0.0012
1.691	0.00039988	0.00059994	0.0019
1.692	0.0009997	0.00039996	0.0009
1.693	0.0014	0.00039996	0.0012
1.694	0.00089973	0.00049995	0.0013
1.695	0.00059982	0.00029997	0.0012
1.696	0.0013	0.00049995	0.0006
1.697	0.00069979	0.00039996	0.0008
1.698	0.00029991	0.00039996	0.0009
1.699	0.00069979	9.999e-05	0.0007
1.7	0.00069979	0.00049995	0.0012
1.701	0.00079976	0.00019998	0.0008
1.702	0.00039988	0.00079992	0.0009
1.703	0.00049985	0.00059994	0.0007
1.704	0.00049985	0.00039996	0.0013
1.705	0.00059982	0.00029997	0.001
1.706	0.00079976	0.00049995	0.0013
1.707	0.00089973	0.00039996	0.0012
1.708	0.00039988	0.00059994	0.0013
1.709	0.00079976	0.00039996	0.0009
1.71	0.00059982	0.00069993	0.0011
1.711	0.00059982	0.00039996	0.0009
1.712	0.00059982	0.00039996	0.0012
1.713	0.00059982	0.00059994	0.0013
1.714	0.00069979	0.00019998	0.0008
1.715	0.00059982	0	0.0015
1.716	0.00089973	0.00029997	0.0015
1.717	0.00039988	9.999e-05	0.0012
1.718	0.0009997	0.00019998	0.0008
1.719	0.00019994	0.00029997	0.0008
1.72	0.00069979	0.00019998	0.0014
1.721	0.00039988	0.00049995	0.0017
1.722	0.0009997	9.999e-05	0.0013
1.723	0.00029991	0.00029997	0.0012
1.724	0.00069979	0.00019998	0.0007
1.725	0.00059982	0.0009999	0.0008
1.726	0.00049985	0.00079992	0.0009
1.727	0.00069979	0.00019998	0.0013
1.728	0.00079976	0.00019998	0.0008
1.729	0.00039988	0.00059994	0.0008
1.73	0.00079976	0.00019998	0.0015
1.731	0.00079976	9.999e-05	0.0015
1.732	0.00059982	0.00049995	0.0013
1.733	0.00059982	0.00069993	0.0013
1.734	0.00049985	0.00089991	0.001
1.735	0.00059982	0.00039996	0.0012
1.736	0.00049985	0.00019998	0.0009
1.737	0.00029991	0.00049995	0.0006
1.738	0.0009997	0.00049995	0.0012
1.739	0.00069979	0.0009999	0.0008
1.74	0.0013	0.00029997	0.001
1.741	0.00089973	0.00049995	0.001
1.742	0.00069979	0.00069993	0.0014
1.743	0.0011	0.00069993	0.0009
1.744	0.00059982	0.00059994	0.0009
1.745	0.00039988	0.00019998	0.0011
1.746	9.997e-05	0.00029997	0.0017
1.747	0.0011	0.00019998	0.0014
1.748	0.00079976	0.00059994	0.0016
1.749	0.00069979	0.00069993	0.001
1.75	0.00069979	0.00019998	0.0013
1.751	0.00089973	0.00049995	0.0009
1.752	0.00059982	0.00049995	0.0007
1.753	0.00069979	0.00019998	0.0011
1.754	0.00069979	0.00069993	0.0002
1.755	0.00079976	0.00049995	0.0011
1.756	0.00029991	0.00039996	0.0012
1.757	0.00039988	0.00039996	0.0007
1.758	0.00019994	0.00059994	0.0009
1.759	0.00079976	0.00069993	0.0013
1.76	0.00079976	0.00089991	0.0022
1.761	0.00059982	0.00029997	0.0007
1.762	0.00059982	0.00019998	0.0009
1.763	0.00089973	0.00059994	0.0013
1.764	0.00039988	0.00039996	0.0013
1.765	0.00059982	0.00069993	0.0016
1.766	0.00059982	0.00049995	0.0011
1.767	0.00069979	0.00059994	0.0011
1.768	0.0011	0.00029997	0.001
1.769	0.00039988	0.00039996	0.0014
1.77	0.00079976	0.00029997	0.0007
1.771	0.00029991	0.00019998	0.0007
1.772	0.0012	0.00069993	0.0007
1.773	0.00039988	9.999e-05	0.0014
1.774	0.00069979	0.00019998	0.0011
1.775	0.00039988	0.00039996	0.0011
1.776	0.00079976	0.00049995	0.0011
1.777	0.00059982	0.00019998	0.0005
1.778	0.00039988	0.00039996	0.0006
1.779	0.00049985	0.00039996	0.0005
1.78	0.00049985	0.00019998	0.0007
1.781	0.00039988	0.00059994	0.0016
1.782	0.0011	0.00029997	0.0013
1.783	0.0011	0.00029997	0.001
1.784	0.00069979	0.00029997	0.0013
1.785	0.00079976	9.999e-05	0.0006
1.786	0.00079976	0.00069993	0.0016
1.787	0.00049985	9.999e-05	0.0011
1.788	0.00089973	0.00039996	0.0008
1.789	0.00049985	0.00029997	0.0015
1.79	0.00059982	0.00069993	0.0006
1.791	0.0011	0.00069993	0.0016
1.792	0.00089973	0.00039996	0.0012
1.793	0.00049985	0.00049995	0.0013
1.794	0.00059982	0.00039996	0.0006
1.795	0.00049985	0.00019998	0.0011
1.796	0.0009997	0.00019998	0.0013
1.797	0.00039988	0.00029997	0.0004
1.798	0.00049985	0.00049995	0.0014
1.799	0.00089973	0.0009999	0.0007
1.8	0.00079976	0.00029997	0.0018
1.801	0.00049985	0.00049995	0.0004
1.802	0.00079976	0.00049995	0.0008
1.803	0.00059982	0.00029997	0.001
1.804	0.00089973	0.00039996	0.0008
1.805	0.00059982	0.00049995	0.0009
1.806	0.00029991	0.00039996	0.0011
1.807	0.00019994	0.00059994	0.0006
1.808	0.00039988	0.00069993	0.0009
1.809	0.00039988	0.00039996	0.002
1.81	0.0012	0.00029997	0.0011
1.811	0.00059982	0.00039996	0.0008
1.812	0.0013	9.999e-05	0.0016
1.813	0.00049985	0.00039996	0.0007
1.814	0.00089973	0.00029997	0.0012
1.815	0.00069979	0.00039996	0.0012
1.816	0.00059982	0.00059994	0.0007
1.817	0.00089973	0.00019998	0.0011
1.818	0.00079976	0	0.0007
1.819	0.00069979	0.00049995	0.0009
1.82	0.0011	0.00039996	0.0008
1.821	0.00049985	0.00039996	0.0011
1.822	0.00069979	0.00029997	0.0011
1.823	0.00049985	0.00039996	0.0013
1.824	0.00039988	0.00069993	0.0011
1.825	0.00039988	0.00029997	0.001
1.826	0.00019994	0.00049995	0.0008
1.827	0.00089973	0.00059994	0.0011
1.828	0.00049985	0.00039996	0.0011
1.829	0.00039988	0.00069993	0.0008
1.83	0.00089973	0.00039996	0.002
1.831	0.00019994	0.00059994	0.0007
1.832	0.00089973	0.00029997	0.0008
1.833	0.0009997	0.00039996	0.0009
1.834	0.0011	9.999e-05	0.0006
1.835	0.00079976	0.00019998	0.0012
1.836	0.00069979	0.00059994	0.0008
1.837	9.997e-05	0.00069993	0.0012
1.838	0.00059982	0.00059994	0.0015
1.839	0.00079976	0.00029997	0.0008
1.84	0.00059982	0.00049995	0.0006
1.841	0.00029991	0.00039996	0.0011
1.842	0.00029991	0.00029997	0.0005
1.843	0.00069979	0	0.0007
1.844	0.00059982	0.00049995	0.0009
1.845	0.00059982	0.00019998	0.0008
1.846	0.0009997	0.00029997	0.0013
1.847	0.00079976	0.00059994	0.0006
1.848	0.00049985	0.00039996	0.0018
1.849	0.0014	0.00049995	0.0008
1.85	0.00029991	0.00029997	0.001
1.851	0.00089973	0.00039996	0.0012
1.852	0.00069979	0.00069993	0.0006
1.853	0.00059982	0.00059994	0.0009
1.854	0.00069979	0.00029997	0.0009
1.855	0.00049985	0.00039996	0.0008
1.856	0.00079976	0.00029997	0.0006
1.857	0.00049985	0.00019998	0.0005
1.858	0.00069979	0.00059994	0.0006
1.859	0.00019994	0.00059994	0.0008
1.86	0.00079976	0.00039996	0.001
1.861	0.00069979	0.00049995	0.0006
1.862	0.00059982	9.999e-05	0.0008
1.863	0.00039988	0.00059994	0.0006
1.864	0.00049985	0.00039996	0.0015
1.865	0.00039988	0.00059994	0.001
1.866	0.00089973	0.00069993	0.0006
1.867	0.00079976	9.999e-05	0.001
1.868	0.0009997	0.00029997	0.0006
1.869	0.00089973	0.00059994	0.0004
1.87	0.00069979	0.00019998	0.0006
1.871	0.00059982	9.999e-05	0.0007
1.872	0.00069979	0.00019998	0.001
1.873	0.00079976	0.00029997	0.0009
1.874	0.00039988	0.00049995	0.0007
1.875	0.00039988	0.00039996	0.0007
1.876	0.00079976	0.00069993	0.0013
1.877	0.00079976	0.00049995	0.0004
1.878	0.00049985	0.00029997	0.0005
1.879	0.00059982	0.00029997	0.001
1.88	0.00059982	0.00019998	0.001
1.881	0.00019994	0.00059994	0.0012
1.882	0.00089973	0.00059994	0.0009
1.883	0.00039988	0.00039996	0.0005
1.884	0.00079976	9.999e-05	0.0009
1.885	0.00069979	0.00019998	0.0007
1.886	0.00029991	0.00039996	0.0011
1.887	0.00029991	0.0009999	0.0009
1.888	0.00039988	0.00059994	0.0008
1.889	0.00049985	0.00039996	0.0012
1.89	0.00079976	0.00069993	0.0013
1.891	0.00069979	0.00039996	0.0009
1.892	0.00079976	0.00049995	0.0008
1.893	0.0009997	0.00019998	0.0006
1.894	0.00069979	0.00029997	0.0004
1.895	0.00059982	0.00029997	0.0011
1.896	0.00039988	0.00029997	0.0009
1.897	0.00049985	0.00049995	0.001
1.898	0.0011	9.999e-05	0.0006
1.899	0.00039988	0.00049995	0.0006
1.9	0.00089973	0.00069993	0.0009
1.901	0.00069979	0.00059994	0.0007
1.902	0.00049985	0.00049995	0.001
1.903	0.00049985	0.00019998	0.0014
1.904	0.00059982	0.00019998	0.0015
1.905	0.00039988	0.00059994	0.0014
1.906	0.00039988	0.00049995	0.0011
1.907	0.00029991	9.999e-05	0.0013
1.908	0.00029991	0.0009999	0.0004
1.909	0.0009997	0.00039996	0.0007
1.91	0.00039988	0.00059994	0.0005
1.911	0.0012	0.00019998	0.0008
1.912	0.00049985	0.00039996	0.0016
1.913	0.00039988	0.00089991	0.0014
1.914	0.00059982	0.00049995	0.0009
1.915	0.0009997	0.00049995	0.0007
1.916	0.00049985	0.00079992	0.0007
1.917	0.00039988	0.00039996	0.001
1.918	0.00059982	0.00069993	0.001
1.919	0.00049985	0.00029997	0.0004
1.92	0.0009997	0.00029997	0.0013
1.921	0.00079976	0.00019998	0.0012
1.922	0.0011	9.999e-05	0.0008
1.923	0.00049985	0.00029997	0.0006
1.924	0.0012	0	0.0013
1.925	0.00059982	9.999e-05	0.0007
1.926	0.00039988	0.00019998	0.0011
1.927	0.00079976	9.999e-05	0.0006
1.928	0.00069979	0.00029997	0.0012
1.929	0.00039988	0.00039996	0.001
1.93	0.00059982	0.00039996	0.0007
1.931	0.00089973	9.999e-05	0.0009
1.932	0.00049985	0.00029997	0.0007
1.933	0.00029991	0.00029997	0.001
1.934	0.00049985	9.999e-05	0.0013
1.935	0.00039988	9.999e-05	0.0012
1.936	0.00069979	0.00039996	0.0009
1.937	0.00049985	0.00029997	0.0013
1.938	0.00069979	0.00039996	0.0006
1.939	0.00079976	0.00029997	0.001
1.94	0.00079976	0.00039996	0.0012
1.941	0.0011	0.00049995	0.0014
1.942	0.00029991	0.00019998	0.0013
1.943	0.00029991	0.00049995	0.0005
1.944	0.00039988	0.00039996	0.0007
1.945	0.00069979	0.00039996	0.0011
1.946	0.00049985	0.00029997	0.0016
1.947	0.00029991	0.00039996	0.0007
1.948	0.00049985	0.00049995	0.0007
1.949	0.00069979	0.00069993	0.0006
1.95	0.00039988	0.00039996	0.001
1.951	0.0009997	0.00089991	0.001
1.952	0.00039988	9.999e-05	0.0012
1.953	0.0009997	9.999e-05	0.0007
1.954	0.00089973	0.00059994	0.0007
1.955	0.00049985	0.00039996	0.0003
1.956	0.0016	0.00039996	0.0003
1.957	0.0011	0.00019998	0.001
1.958	0.00029991	0.00029997	0.0008
1.959	0.00069979	0.00029997	0.0017
1.96	0.00069979	0.00069993	0.0009
1.961	0.0013	0.00079992	0.0009
1.962	0.00089973	0.00089991	0.0009
1.963	0.00049985	0.00039996	0.0006
1.964	0.00079976	0.00019998	0.0006
1.965	0.0013	9.999e-05	0.0008
1.966	0.00079976	0.00029997	0.0008
1.967	0.00069979	0.00049995	0.0006
1.968	0.00049985	0.00039996	0.0007
1.969	0.00029991	0.00029997	0.001
1.97	0.00049985	0.00059994	0.0012
1.971	0.0011	0.00069993	0.0011
1.972	0.00039988	0.00029997	0.0011
1.973	0.00079976	0.00039996	0.0006
1.974	0.0009997	0.00049995	0.0019
1.975	0.00059982	9.999e-05	0.0007
1.976	0.0013	0.00029997	0.0007
1.977	0.00059982	0.00039996	0.0008
1.978	0.00029991	0.00049995	0.0007
1.979	0.00079976	0.00019998	0.0016
1.98	0.00029991	0.00069993	0.0008
1.981	0.00039988	0.00049995	0.001
1.982	0.00039988	0.00039996	0.0009
1.983	0.00069979	0.00019998	0.0008
1.984	0.0009997	9.999e-05	0.0009
1.985	0.00059982	0.00029997	0.001
1.986	0.00069979	0.00049995	0.0009
1.987	0.0009997	0.00049995	0.0011
1.988	0.00039988	0.00059994	0.0007
1.989	0.00059982	0.0011	0.0011
1.99	0.00089973	0.00029997	0.0005
1.991	0.00069979	0.00039996	0.0009
1.992	0.00079976	0	0.0007
1.993	0.00079976	0.00039996	0.0009
1.994	0.00049985	0.00029997	0.0008
1.995	0.00069979	0	0.0006
1.996	0.00049985	0.00029997	0.0005
1.997	0.0009997	0.00029997	0.001
1.998	0.00029991	0.00019998	0.0012
[truncated: 2,001 more rows]

## Sheet: S12b
Time (ms)	inside-out Yb@Lu0.95Er0.05@Lu	local Yb0.5Lu0.475Er0.025@Lu	outside-in Lu0.95Er0.05@Yb@Lu
0	0.0006	0.001	0.0016
0.001	0.0012	0.0005	0.0014
0.002	0.0006	0.0007	0.00060018
0.003	0.0002	0.0009	0.0011
0.004	0.0003	0.0005	0.0018
0.005	0.0002	0.0008	0.0012
0.006	0.0009	0.0003	0.0018
0.007	0.0007	0.0002	0.0014
0.008	0.001	0.0004	0.00090027
0.009	0.0005	0.0011	0.00080024
0.01	0.0008	0.0003	0.0017
0.011	0.001	0.001	0.0012
0.012	0.0007	0.0015	0.0019
0.013	0.0011	0.002	0.0014
0.014	0.0008	0.0016	0.0019
0.015	0.0005	0.0016	0.0013
0.016	0.001	0.0021	0.0025
0.017	0.0012	0.0026	0.003
0.018	0.0016	0.0033	0.0018
0.019	0.0017	0.0046	0.0022
0.02	0.002	0.0041	0.0029
0.021	0.002	0.0045	0.0032
0.022	0.0023	0.0065	0.0029
0.023	0.0034	0.0074	0.0048
0.024	0.0039	0.0096	0.0039
0.025	0.0032	0.0104	0.0053
0.026	0.005	0.0136	0.0058
0.027	0.006	0.0143	0.0052
0.028	0.0061	0.0136	0.0066
0.029	0.0069	0.0168	0.0094
0.03	0.0102	0.0193	0.0076
0.031	0.01	0.0222	0.0098
0.032	0.0114	0.0242	0.0094
0.033	0.0107	0.0264	0.0117
0.034	0.0113	0.0268	0.0133
0.035	0.0172	0.0296	0.0119
0.036	0.0148	0.0328	0.0141
0.037	0.0176	0.0344	0.01731
0.038	0.02	0.0422	0.01691
0.039	0.0209	0.0469	0.01851
0.04	0.0262	0.0532	0.02041
0.041	0.0251	0.0524	0.02341
0.042	0.027	0.0579	0.02351
0.043	0.0328	0.0641	0.02901
0.044	0.0317	0.0682	0.03131
0.045	0.0385	0.0729	0.03031
0.046	0.0407	0.0834	0.03891
0.047	0.0454	0.0862	0.03831
0.048	0.0487	0.0927	0.04411
0.049	0.0492	0.0977	0.04661
0.05	0.058	0.108	0.04441
0.051	0.0631	0.1165	0.05252
0.052	0.0631	0.1279	0.05292
0.053	0.0737	0.128	0.05622
0.054	0.0753	0.13	0.06892
0.055	0.0777	0.143	0.06352
0.056	0.0831	0.1461	0.07962
0.057	0.0954	0.1595	0.07722
0.058	0.102	0.162	0.08062
0.059	0.1012	0.1718	0.08523
0.06	0.1119	0.1897	0.09433
0.061	0.1176	0.2077	0.09343
0.062	0.124	0.2047	0.09913
0.063	0.1267	0.2194	0.10933
0.064	0.1369	0.2236	0.11313
0.065	0.1475	0.2281	0.11704
0.066	0.1502	0.2375	0.12684
0.067	0.1619	0.2468	0.13634
0.068	0.1716	0.2657	0.14584
0.069	0.1848	0.2855	0.14774
0.07	0.1884	0.2906	0.15445
0.071	0.2021	0.2857	0.15705
0.072	0.1987	0.3052	0.17265
0.073	0.2093	0.3061	0.17535
0.074	0.2228	0.317	0.19136
0.075	0.2243	0.3398	0.18816
0.076	0.2485	0.3471	0.20586
0.077	0.2632	0.3683	0.21246
0.078	0.2665	0.369	0.21967
0.079	0.264	0.3898	0.23087
0.08	0.2908	0.3883	0.24097
0.081	0.3003	0.4182	0.25188
0.082	0.3075	0.4128	0.25038
0.083	0.3104	0.4379	0.26758
0.084	0.3398	0.4528	0.28429
0.085	0.327	0.4573	0.28369
0.086	0.3543	0.4842	0.30169
0.087	0.3634	0.4829	0.3168
0.088	0.3683	0.4919	0.3317
0.089	0.3971	0.5352	0.3483
0.09	0.4119	0.5371	0.35261
0.091	0.4157	0.5316	0.3413
0.092	0.4206	0.5439	0.37921
0.093	0.4364	0.5624	0.38091
0.094	0.4526	0.5822	0.39262
0.095	0.4791	0.6014	0.41773
0.096	0.4903	0.6132	0.42843
0.097	0.4965	0.6163	0.43903
0.098	0.5131	0.6294	0.45244
0.099	0.5311	0.6471	0.45874
0.1	0.5384	0.6667	0.48905
0.101	0.5496	0.6786	0.48925
0.102	0.566	0.6883	0.51115
0.103	0.5779	0.6939	0.52176
0.104	0.5934	0.7274	0.53176
0.105	0.6115	0.7282	0.53836
0.106	0.6295	0.7477	0.55237
0.107	0.6459	0.7517	0.56127
0.108	0.6589	0.7713	0.56937
0.109	0.6745	0.7731	0.60518
0.11	0.6982	0.7829	0.61879
0.111	0.7064	0.8151	0.63689
0.112	0.7179	0.8113	0.6507
0.113	0.7503	0.8251	0.6636
0.114	0.766	0.8436	0.6818
0.115	0.774	0.859	0.69231
0.116	0.7878	0.8908	0.71441
0.117	0.7924	0.8939	0.73632
0.118	0.8229	0.9132	0.75963
0.119	0.8422	0.9164	0.77623
0.12	0.8544	0.9364	0.78494
0.121	0.8723	0.9534	0.79454
0.122	0.8651	0.9508	0.81304
0.123	0.8943	0.9427	0.83005
0.124	0.9134	0.9649	0.83265
0.125	0.929	0.9724	0.86576
0.126	0.9228	0.97	0.85766
0.127	0.9256	0.9721	0.88487
0.128	0.9452	1	0.89247
0.129	0.9411	0.9604	0.90327
0.13	0.9729	0.9835	0.89177
0.131	0.962	0.973	0.91708
0.132	0.9741	0.9647	0.92318
0.133	0.9852	0.9675	0.91828
0.134	0.9582	0.9836	0.92678
0.135	0.9901	0.9757	0.94438
0.136	0.9739	0.9418	0.95549
0.137	0.9815	0.9502	0.97539
0.138	0.9919	0.9598	0.95549
0.139	0.9844	0.9697	0.97439
0.14	1	0.9479	0.96219
0.141	0.9846	0.9303	0.98129
0.142	0.9745	0.9168	0.95739
0.143	0.9887	0.94	0.9874
0.144	0.9722	0.905	0.994
0.145	0.9754	0.9079	0.9855
0.146	0.9917	0.9025	1
0.147	0.9731	0.9028	0.9944
0.148	0.9708	0.8754	0.98179
0.149	0.9616	0.8676	0.97169
0.15	0.9566	0.8678	0.9999
0.151	0.9623	0.8399	0.987
0.152	0.94	0.8409	0.9948
0.153	0.923	0.8311	0.9978
0.154	0.9222	0.8342	0.9919
0.155	0.9138	0.8068	0.986
0.156	0.9142	0.8122	0.9992
0.157	0.9062	0.8088	0.96349
0.158	0.8976	0.7946	0.9858
0.159	0.914	0.7828	0.986
0.16	0.8919	0.7822	0.96329
0.161	0.8842	0.772	0.97319
0.162	0.863	0.7496	0.95989
0.163	0.8555	0.745	0.97649
0.164	0.8484	0.7276	0.96949
0.165	0.8607	0.7238	0.96299
0.166	0.8377	0.7322	0.95029
0.167	0.837	0.7076	0.95269
0.168	0.8179	0.7055	0.94908
0.169	0.8247	0.6815	0.95309
0.17	0.8108	0.6864	0.91738
0.171	0.8001	0.6632	0.94158
0.172	0.7828	0.6585	0.94868
0.173	0.7663	0.6398	0.92798
0.174	0.7781	0.6469	0.92888
0.175	0.7579	0.6289	0.92498
0.176	0.7487	0.623	0.93098
0.177	0.7437	0.6186	0.90077
0.178	0.7507	0.6183	0.90297
0.179	0.7351	0.6052	0.88717
0.18	0.7103	0.5911	0.89167
0.181	0.6991	0.584	0.89457
0.182	0.7066	0.5784	0.88897
0.183	0.7142	0.5623	0.87516
0.184	0.6734	0.5679	0.86826
0.185	0.662	0.5417	0.86476
0.186	0.6639	0.539	0.86196
0.187	0.6618	0.5344	0.85006
0.188	0.6381	0.5251	0.88066
0.189	0.6505	0.5265	0.84465
0.19	0.6443	0.506	0.84595
0.191	0.6312	0.5113	0.81394
0.192	0.6229	0.4962	0.82225
0.193	0.6134	0.4765	0.83435
0.194	0.6037	0.4905	0.81314
0.195	0.5909	0.4754	0.80624
0.196	0.5873	0.4781	0.80004
0.197	0.5804	0.4612	0.78984
0.198	0.5653	0.4554	0.78374
0.199	0.5679	0.4556	0.76553
0.2	0.5476	0.4461	0.78764
0.201	0.5343	0.4399	0.76883
0.202	0.5406	0.4403	0.76623
0.203	0.5271	0.4233	0.75343
0.204	0.5332	0.4255	0.77393
0.205	0.508	0.4141	0.74902
0.206	0.5084	0.4099	0.73392
0.207	0.4961	0.4	0.75383
0.208	0.5025	0.3896	0.73292
0.209	0.4766	0.4009	0.71551
0.21	0.4746	0.3905	0.70041
0.211	0.4702	0.3892	0.72712
0.212	0.4711	0.3759	0.71001
0.213	0.4574	0.3752	0.70301
0.214	0.4557	0.3671	0.69161
0.215	0.4435	0.3748	0.69221
0.216	0.4282	0.3558	0.68541
0.217	0.4297	0.3558	0.6768
0.218	0.4297	0.3542	0.6665
0.219	0.4196	0.3421	0.6549
0.22	0.4081	0.3387	0.651
0.221	0.4039	0.3334	0.64509
0.222	0.3995	0.3273	0.64829
0.223	0.3904	0.3225	0.62699
0.224	0.3925	0.327	0.63529
0.225	0.3886	0.3269	0.63109
0.226	0.3783	0.3214	0.61899
0.227	0.3786	0.3141	0.62289
0.228	0.365	0.3029	0.60768
0.229	0.3656	0.3029	0.61538
0.23	0.354	0.3019	0.59288
0.231	0.3464	0.2889	0.59118
0.232	0.344	0.2883	0.58057
0.233	0.3439	0.2803	0.57997
0.234	0.3292	0.2807	0.56227
0.235	0.3338	0.2825	0.55517
0.236	0.3244	0.2785	0.56457
0.237	0.3234	0.2713	0.55307
0.238	0.3183	0.2583	0.55917
0.239	0.3155	0.2683	0.55377
0.24	0.3046	0.2646	0.53986
0.241	0.3091	0.2593	0.54406
0.242	0.306	0.2538	0.54096
0.243	0.2906	0.2481	0.51836
0.244	0.2866	0.247	0.53466
0.245	0.296	0.2484	0.51846
0.246	0.2725	0.2414	0.51916
0.247	0.2796	0.2442	0.50295
0.248	0.2753	0.227	0.51465
0.249	0.2733	0.2224	0.50185
0.25	0.2586	0.2263	0.50395
0.251	0.2645	0.2239	0.49425
0.252	0.2543	0.2277	0.47954
0.253	0.256	0.2164	0.48024
0.254	0.2434	0.2114	0.47424
0.255	0.2416	0.2095	0.47814
0.256	0.2454	0.2034	0.46714
0.257	0.2448	0.2105	0.45734
0.258	0.2375	0.2061	0.46374
0.259	0.2276	0.1959	0.44963
0.26	0.2222	0.1911	0.44453
0.261	0.2298	0.1943	0.44453
0.262	0.2217	0.1944	0.44803
0.263	0.2229	0.1855	0.44043
0.264	0.2126	0.1869	0.43683
0.265	0.2103	0.186	0.42523
0.266	0.2062	0.1901	0.41953
0.267	0.2161	0.1901	0.41753
0.268	0.2043	0.1788	0.41222
0.269	0.2029	0.1727	0.40332
0.27	0.1889	0.1734	0.40202
0.271	0.1934	0.1667	0.39822
0.272	0.192	0.1756	0.39952
0.273	0.1937	0.1684	0.39282
0.274	0.1809	0.1715	0.38031
0.275	0.1833	0.1646	0.38612
0.276	0.1782	0.1547	0.37261
0.277	0.1767	0.1573	0.38151
0.278	0.1708	0.1634	0.36671
0.279	0.1699	0.1563	0.37261
0.28	0.1744	0.1567	0.36201
0.281	0.1679	0.1535	0.36831
0.282	0.169	0.1534	0.35691
0.283	0.1645	0.1471	0.35941
0.284	0.1565	0.1522	0.35291
0.285	0.1587	0.1478	0.3409
0.286	0.1518	0.146	0.339
0.287	0.1565	0.1389	0.3383
0.288	0.1531	0.1387	0.3425
0.289	0.1424	0.1397	0.3307
0.29	0.1491	0.136	0.3294
0.291	0.1448	0.1371	0.3206
0.292	0.1406	0.1402	0.30859
0.293	0.1369	0.1333	0.3202
0.294	0.1338	0.1293	0.3243
0.295	0.1365	0.1244	0.3205
0.296	0.1344	0.1242	0.31409
0.297	0.1325	0.1277	0.3169
0.298	0.1342	0.1287	0.30529
0.299	0.1343	0.1249	0.28619
0.3	0.1269	0.1217	0.29789
0.301	0.1233	0.1198	0.30539
0.302	0.1183	0.1185	0.28178
0.303	0.1141	0.1142	0.28268
0.304	0.1226	0.1175	0.28268
0.305	0.112	0.1124	0.28268
0.306	0.1209	0.11	0.28118
0.307	0.1162	0.1078	0.27458
0.308	0.1102	0.109	0.27208
0.309	0.1136	0.1108	0.27118
0.31	0.1099	0.1167	0.26588
0.311	0.1074	0.1094	0.26528
0.312	0.1135	0.1083	0.26548
0.313	0.1011	0.1043	0.26218
0.314	0.1022	0.1049	0.26478
0.315	0.1043	0.101	0.24657
0.316	0.1014	0.1016	0.24847
0.317	0.105	0.0942	0.24387
0.318	0.1019	0.0974	0.25688
0.319	0.1015	0.1004	0.24847
0.32	0.096	0.0969	0.24247
0.321	0.0953	0.0954	0.23767
0.322	0.0943	0.0945	0.24497
0.323	0.0917	0.0969	0.23897
0.324	0.0958	0.0939	0.22647
0.325	0.0956	0.0903	0.23067
0.326	0.0887	0.0933	0.22227
0.327	0.0892	0.0903	0.22847
0.328	0.0836	0.0881	0.21807
0.329	0.0891	0.084	0.22807
0.33	0.0816	0.087	0.22177
0.331	0.0877	0.0902	0.21907
0.332	0.0846	0.0841	0.21546
0.333	0.0769	0.0819	0.20986
0.334	0.079	0.0811	0.21186
0.335	0.0827	0.0819	0.20836
0.336	0.0754	0.0791	0.20706
0.337	0.0722	0.0786	0.20896
0.338	0.0765	0.0784	0.19806
0.339	0.0742	0.0779	0.20186
0.34	0.0771	0.0769	0.20006
0.341	0.069	0.0784	0.19726
0.342	0.0729	0.0773	0.19256
0.343	0.0707	0.0718	0.18766
0.344	0.0742	0.0736	0.18586
0.345	0.0686	0.0676	0.18776
0.346	0.0642	0.0717	0.18776
0.347	0.0596	0.0712	0.18576
0.348	0.0663	0.0701	0.18846
0.349	0.0677	0.0702	0.18235
0.35	0.0616	0.0742	0.18235
0.351	0.0657	0.0678	0.17405
0.352	0.0647	0.067	0.16615
0.353	0.0629	0.0652	0.16815
0.354	0.0612	0.0639	0.16655
0.355	0.0576	0.062	0.15745
0.356	0.0629	0.0665	0.16215
0.357	0.0609	0.0722	0.15645
0.358	0.0583	0.0625	0.15715
0.359	0.0555	0.0613	0.15755
0.36	0.055	0.06	0.15715
0.361	0.056	0.0654	0.16125
0.362	0.054	0.0646	0.15755
0.363	0.0543	0.065	0.15015
0.364	0.0532	0.0623	0.15215
0.365	0.0557	0.0584	0.14644
0.366	0.0529	0.0573	0.15245
0.367	0.0504	0.054	0.14934
0.368	0.0512	0.0575	0.14214
0.369	0.0521	0.056	0.14494
0.37	0.0481	0.0522	0.14054
0.371	0.0504	0.0579	0.14294
0.372	0.0515	0.053	0.14184
0.373	0.0473	0.0588	0.14264
0.374	0.047	0.0551	0.13734
0.375	0.0514	0.0549	0.14034
0.376	0.0499	0.0513	0.13504
0.377	0.0472	0.0549	0.13584
0.378	0.0433	0.0535	0.13394
0.379	0.0463	0.048	0.12864
0.38	0.0456	0.0491	0.12874
0.381	0.0428	0.055	0.12884
0.382	0.0403	0.0481	0.12704
0.383	0.0458	0.0489	0.12344
0.384	0.041	0.0494	0.12494
0.385	0.0439	0.048	0.12774
0.386	0.0407	0.0495	0.12214
0.387	0.0403	0.0467	0.12254
0.388	0.0383	0.0438	0.11433
0.389	0.0418	0.0471	0.11513
0.39	0.0389	0.0482	0.12074
0.391	0.0394	0.0409	0.11684
0.392	0.0388	0.0482	0.11724
0.393	0.0406	0.0483	0.11013
0.394	0.0388	0.042	0.11443
0.395	0.0358	0.0427	0.10843
0.396	0.0395	0.0423	0.11433
0.397	0.0402	0.0446	0.10323
0.398	0.0351	0.039	0.10653
0.399	0.0359	0.0393	0.10843
0.4	0.0341	0.0389	0.10733
0.401	0.0363	0.0418	0.10593
0.402	0.0337	0.04	0.10403
0.403	0.0337	0.041	0.10323
0.404	0.0351	0.0429	0.10813
0.405	0.0309	0.0394	0.10073
0.406	0.0332	0.0398	0.10283
0.407	0.0356	0.0394	0.10363
0.408	0.0286	0.0372	0.09403
0.409	0.0346	0.0364	0.09933
0.41	0.0306	0.0361	0.10113
0.411	0.032	0.035	0.09693
0.412	0.0286	0.0405	0.10163
0.413	0.0282	0.0341	0.09343
0.414	0.03	0.0371	0.09413
0.415	0.0289	0.0376	0.09763
0.416	0.0294	0.0372	0.08623
0.417	0.0277	0.034	0.09783
0.418	0.0299	0.0348	0.09083
0.419	0.0309	0.035	0.08943
0.42	0.0272	0.0322	0.09283
0.421	0.0271	0.0351	0.08473
0.422	0.0276	0.035	0.08743
0.423	0.0257	0.0304	0.08533
0.424	0.028	0.0346	0.08513
0.425	0.0279	0.0309	0.09093
0.426	0.0264	0.0316	0.08242
0.427	0.0253	0.0346	0.08192
0.428	0.0267	0.032	0.08383
0.429	0.0286	0.0315	0.08162
0.43	0.0274	0.0299	0.07622
0.431	0.0253	0.0336	0.07482
0.432	0.025	0.0306	0.07952
0.433	0.0243	0.0303	0.07452
0.434	0.0221	0.0313	0.07622
0.435	0.0229	0.0329	0.07522
0.436	0.0245	0.0259	0.07602
0.437	0.0251	0.0286	0.07512
0.438	0.022	0.0314	0.07392
0.439	0.024	0.0301	0.07752
0.44	0.0247	0.0263	0.07162
0.441	0.0211	0.0274	0.07442
0.442	0.0248	0.0305	0.06432
0.443	0.0228	0.0293	0.06832
0.444	0.023	0.0293	0.06982
0.445	0.0215	0.0274	0.07202
0.446	0.0214	0.0262	0.06452
0.447	0.0234	0.0299	0.06652
0.448	0.0226	0.0266	0.06692
0.449	0.0209	0.0261	0.07062
0.45	0.0205	0.0266	0.06802
0.451	0.0231	0.0262	0.06572
0.452	0.0186	0.0271	0.06192
0.453	0.0209	0.0246	0.06132
0.454	0.0202	0.0243	0.05742
0.455	0.0193	0.0263	0.06632
0.456	0.0209	0.0233	0.06322
0.457	0.0199	0.0227	0.06212
0.458	0.0212	0.0225	0.06122
0.459	0.0205	0.0235	0.06112
0.46	0.0209	0.0228	0.05882
0.461	0.0185	0.025	0.05842
0.462	0.0201	0.0238	0.05672
0.463	0.0181	0.021	0.05852
0.464	0.0174	0.0228	0.05732
0.465	0.0184	0.021	0.06012
0.466	0.0189	0.0208	0.05672
0.467	0.0172	0.0198	0.05832
0.468	0.0174	0.0209	0.05402
0.469	0.0184	0.0236	0.05212
0.47	0.0169	0.0193	0.05142
0.471	0.0193	0.0221	0.06022
0.472	0.0154	0.0229	0.05642
0.473	0.0172	0.0202	0.05072
0.474	0.0185	0.0245	0.05752
0.475	0.0174	0.0216	0.05382
0.476	0.0162	0.021	0.04961
0.477	0.017	0.0218	0.05592
0.478	0.0175	0.021	0.04871
0.479	0.0171	0.0208	0.05012
0.48	0.0181	0.0221	0.05042
0.481	0.019	0.0188	0.04601
0.482	0.0158	0.0224	0.04501
0.483	0.016	0.0217	0.04721
0.484	0.0122	0.0205	0.04931
0.485	0.0169	0.0179	0.04771
0.486	0.0146	0.0204	0.04071
0.487	0.0135	0.0198	0.04841
0.488	0.0164	0.0188	0.04591
0.489	0.0138	0.0152	0.04431
0.49	0.0143	0.0176	0.04881
0.491	0.0147	0.0201	0.04961
0.492	0.0136	0.019	0.04511
0.493	0.0157	0.0192	0.04291
0.494	0.0155	0.018	0.04561
0.495	0.0141	0.0205	0.04301
0.496	0.014	0.0163	0.04091
0.497	0.0136	0.0178	0.04521
0.498	0.013	0.0172	0.03991
0.499	0.0159	0.0167	0.04221
0.5	0.0135	0.0172	0.04291
0.501	0.0136	0.0175	0.04361
0.502	0.0146	0.0164	0.04061
0.503	0.0153	0.0186	0.04261
0.504	0.0139	0.0185	0.04561
0.505	0.0124	0.0156	0.03831
0.506	0.0121	0.0174	0.04181
0.507	0.0113	0.0158	0.04381
0.508	0.0123	0.0164	0.03941
0.509	0.0133	0.0165	0.03671
0.51	0.0108	0.0165	0.04031
0.511	0.0118	0.016	0.03781
0.512	0.0127	0.0177	0.03711
0.513	0.0111	0.0156	0.04031
0.514	0.0125	0.0156	0.03801
0.515	0.013	0.0182	0.03951
0.516	0.0132	0.0171	0.04041
0.517	0.0115	0.0157	0.03521
0.518	0.0124	0.015	0.03791
0.519	0.0142	0.0168	0.03481
0.52	0.0112	0.0142	0.03441
0.521	0.012	0.0138	0.03571
0.522	0.0091	0.0134	0.03441
0.523	0.0102	0.0138	0.03501
0.524	0.0109	0.0157	0.03201
0.525	0.0106	0.0137	0.03211
0.526	0.0097	0.0127	0.03481
0.527	0.0109	0.0135	0.03141
0.528	0.0103	0.0139	0.03121
0.529	0.0111	0.013	0.03281
0.53	0.0117	0.0155	0.03181
0.531	0.0106	0.0128	0.03181
0.532	0.0095	0.0133	0.03361
0.533	0.0114	0.0119	0.03141
0.534	0.0109	0.0122	0.02991
0.535	0.0093	0.0123	0.03381
0.536	0.0124	0.0138	0.03351
0.537	0.0112	0.0139	0.02981
0.538	0.012	0.0142	0.03601
0.539	0.0109	0.0121	0.03191
0.54	0.01	0.0137	0.03051
0.541	0.0093	0.0134	0.03111
0.542	0.0096	0.0135	0.03081
0.543	0.0121	0.0116	0.03391
0.544	0.0079	0.0118	0.03091
0.545	0.0101	0.0113	0.02941
0.546	0.0098	0.0121	0.02901
0.547	0.0096	0.0118	0.02671
0.548	0.0091	0.0108	0.02681
0.549	0.0073	0.0122	0.03071
0.55	0.0109	0.0104	0.02701
0.551	0.0095	0.0118	0.02951
0.552	0.0099	0.0113	0.02971
0.553	0.0105	0.0108	0.02961
0.554	0.0082	0.0109	0.02731
0.555	0.0083	0.0112	0.02951
0.556	0.0095	0.0115	0.02611
0.557	0.0112	0.0109	0.02771
0.558	0.0108	0.0117	0.02711
0.559	0.0103	0.0113	0.02961
0.56	0.0108	0.0117	0.02491
0.561	0.009	0.0114	0.02741
0.562	0.0099	0.0106	0.02421
0.563	0.0101	0.0096	0.02511
0.564	0.009	0.012	0.02801
0.565	0.0077	0.0106	0.02261
0.566	0.0088	0.0098	0.02721
0.567	0.0096	0.0102	0.02371
0.568	0.0096	0.01	0.02201
0.569	0.0082	0.0112	0.02371
0.57	0.0085	0.0101	0.02241
0.571	0.009	0.0103	0.02431
0.572	0.0094	0.0093	0.02301
0.573	0.0081	0.0114	0.02001
0.574	0.0094	0.0097	0.02191
0.575	0.0079	0.0096	0.02341
0.576	0.0084	0.0099	0.02411
0.577	0.0072	0.0106	0.02251
0.578	0.0078	0.0111	0.02291
0.579	0.0089	0.0103	0.02201
0.58	0.0076	0.0113	0.02481
0.581	0.0087	0.0108	0.02091
0.582	0.0079	0.009	0.02081
0.583	0.0097	0.0088	0.02101
0.584	0.0072	0.0108	0.02331
0.585	0.0084	0.0107	0.02131
0.586	0.0071	0.0096	0.02261
0.587	0.008	0.0088	0.02331
0.588	0.0084	0.0081	0.02071
0.589	0.0086	0.0101	0.02031
0.59	0.0078	0.0103	0.02011
0.591	0.0093	0.0071	0.02271
0.592	0.0071	0.0104	0.02041
0.593	0.0068	0.0088	0.01901
0.594	0.0075	0.009	0.01951
0.595	0.0055	0.0079	0.01831
0.596	0.01	0.0083	0.02291
0.597	0.0063	0.0091	0.01821
0.598	0.0073	0.0107	0.01881
0.599	0.0075	0.0104	0.02051
0.6	0.0086	0.0085	0.02201
0.601	0.008	0.0085	0.02161
0.602	0.006	0.0072	0.01921
0.603	0.0064	0.0071	0.01941
0.604	0.006	0.0087	0.01991
0.605	0.0065	0.011	0.02041
0.606	0.0066	0.0082	0.01781
0.607	0.0071	0.0089	0.01901
0.608	0.0073	0.0086	0.01971
0.609	0.0077	0.0092	0.01691
0.61	0.0082	0.0058	0.01871
0.611	0.0055	0.0066	0.01851
0.612	0.0068	0.0088	0.01791
0.613	0.0079	0.0086	0.0163
0.614	0.0065	0.0082	0.01811
0.615	0.0075	0.0073	0.0154
0.616	0.0056	0.0073	0.01731
0.617	0.0069	0.008	0.01851
0.618	0.0059	0.0083	0.0157
0.619	0.0055	0.0085	0.02061
0.62	0.006	0.0077	0.0166
0.621	0.0069	0.0063	0.0163
0.622	0.0069	0.0072	0.0161
0.623	0.0072	0.0076	0.01781
0.624	0.0069	0.0073	0.01871
0.625	0.0054	0.0077	0.0159
0.626	0.0063	0.0079	0.01751
0.627	0.0073	0.0086	0.0155
0.628	0.0056	0.006	0.01751
0.629	0.0051	0.0084	0.015
0.63	0.0058	0.0069	0.0163
0.631	0.0059	0.008	0.01701
0.632	0.0047	0.0067	0.0146
0.633	0.0059	0.0064	0.0155
0.634	0.0073	0.0059	0.0128
0.635	0.006	0.0071	0.01691
0.636	0.0059	0.0069	0.0162
0.637	0.006	0.0069	0.0165
0.638	0.0066	0.0054	0.0166
0.639	0.0069	0.007	0.0165
0.64	0.0063	0.0068	0.01681
0.641	0.0049	0.0058	0.0151
0.642	0.0061	0.0049	0.0149
0.643	0.0043	0.006	0.0137
0.644	0.0058	0.0062	0.015
0.645	0.0078	0.0071	0.0149
0.646	0.0052	0.0073	0.0152
0.647	0.0057	0.0059	0.0153
0.648	0.0062	0.0078	0.0152
0.649	0.0061	0.0055	0.0151
0.65	0.0053	0.0049	0.0148
0.651	0.0045	0.0067	0.013
0.652	0.0058	0.0049	0.0138
0.653	0.0066	0.0058	0.0146
0.654	0.0049	0.0069	0.0135
0.655	0.0047	0.0062	0.0138
0.656	0.0053	0.0078	0.0134
0.657	0.0061	0.0061	0.0134
0.658	0.005	0.0059	0.0146
0.659	0.0041	0.0057	0.0129
0.66	0.0052	0.0052	0.0132
0.661	0.0048	0.006	0.0136
0.662	0.0056	0.0056	0.0127
0.663	0.0054	0.0053	0.0157
0.664	0.0058	0.0065	0.0138
0.665	0.006	0.0071	0.0148
0.666	0.0057	0.0065	0.0135
0.667	0.0063	0.0064	0.0125
0.668	0.0044	0.005	0.0104
0.669	0.0046	0.0046	0.0123
0.67	0.0044	0.0052	0.0145
0.671	0.0046	0.0056	0.0143
0.672	0.0054	0.0046	0.0116
0.673	0.0046	0.0048	0.0136
0.674	0.0047	0.0058	0.0109
0.675	0.0042	0.0059	0.012
0.676	0.0039	0.0066	0.0121
0.677	0.0036	0.0073	0.0095
0.678	0.0061	0.0049	0.0125
0.679	0.0047	0.0064	0.0124
0.68	0.0046	0.0039	0.012
0.681	0.0051	0.0064	0.0117
0.682	0.0044	0.0059	0.0114
0.683	0.0038	0.0058	0.0107
0.684	0.0047	0.0053	0.0135
0.685	0.0051	0.0048	0.0106
0.686	0.0048	0.007	0.0116
0.687	0.0048	0.0047	0.0111
0.688	0.0051	0.0051	0.0122
0.689	0.0037	0.0046	0.012
0.69	0.0047	0.004	0.0117
0.691	0.0044	0.0064	0.0116
0.692	0.0048	0.005	0.0108
0.693	0.0055	0.0056	0.0105
0.694	0.0042	0.0039	0.0112
0.695	0.0048	0.0046	0.0123
0.696	0.0037	0.0049	0.012
0.697	0.0045	0.0056	0.0121
0.698	0.0035	0.004	0.0106
0.699	0.005	0.0043	0.0097
0.7	0.0036	0.0039	0.0108
0.701	0.0039	0.0041	0.0085
0.702	0.004	0.0049	0.0113
0.703	0.004	0.0057	0.0113
0.704	0.0037	0.0041	0.0093
0.705	0.0035	0.0049	0.0117
0.706	0.0045	0.0053	0.012
0.707	0.005	0.0046	0.0098
0.708	0.0058	0.0042	0.0108
0.709	0.0042	0.0043	0.0082
0.71	0.0041	0.0038	0.0103
0.711	0.0044	0.005	0.0101
0.712	0.0041	0.0045	0.0101
0.713	0.004	0.0043	0.0107
0.714	0.0037	0.006	0.01
0.715	0.0039	0.0054	0.0088
0.716	0.0028	0.0054	0.0097
0.717	0.004	0.0042	0.0102
0.718	0.004	0.0036	0.0102
0.719	0.0043	0.0038	0.0105
0.72	0.0043	0.0035	0.0093
0.721	0.0044	0.0039	0.0096
0.722	0.0033	0.0045	0.009
0.723	0.0045	0.0035	0.0102
0.724	0.005	0.004	0.0086
0.725	0.0045	0.0039	0.008
0.726	0.0045	0.0043	0.0103
0.727	0.0045	0.0036	0.0094
0.728	0.0031	0.0051	0.0073
0.729	0.0039	0.0036	0.0107
0.73	0.0041	0.0029	0.0085
0.731	0.0038	0.0032	0.0084
0.732	0.0049	0.0035	0.0077
0.733	0.0048	0.0047	0.0094
0.734	0.0033	0.0038	0.0105
0.735	0.005	0.0037	0.0087
0.736	0.0034	0.0044	0.0076
0.737	0.0043	0.0042	0.0098
0.738	0.004	0.0048	0.0098
0.739	0.0034	0.0037	0.0084
0.74	0.0029	0.0031	0.0085
0.741	0.0043	0.0045	0.008
0.742	0.0036	0.0046	0.0097
0.743	0.0034	0.0034	0.0097
0.744	0.0041	0.0045	0.0085
0.745	0.0038	0.0041	0.0101
0.746	0.0036	0.0039	0.0081
0.747	0.0035	0.0047	0.0085
0.748	0.0037	0.0039	0.0089
0.749	0.003	0.0046	0.0069
0.75	0.0032	0.0041	0.0071
0.751	0.0034	0.0041	0.0108
0.752	0.0035	0.0038	0.0075
0.753	0.0034	0.0037	0.0091
0.754	0.0038	0.0042	0.0093
0.755	0.0026	0.0047	0.0089
0.756	0.0044	0.0042	0.0097
0.757	0.0034	0.0035	0.009
0.758	0.0036	0.0041	0.0074
0.759	0.0035	0.0036	0.0084
0.76	0.0045	0.0036	0.0093
0.761	0.0033	0.0035	0.0084
0.762	0.0037	0.0033	0.0068
0.763	0.0032	0.0041	0.0064
0.764	0.003	0.0036	0.0087
0.765	0.0031	0.0043	0.0069
0.766	0.0034	0.0034	0.0095
0.767	0.0034	0.0035	0.0104
0.768	0.0025	0.0057	0.0076
0.769	0.0028	0.0036	0.0074
0.77	0.003	0.0037	0.0088
0.771	0.0032	0.0037	0.0084
0.772	0.0036	0.0028	0.0104
0.773	0.0034	0.0034	0.009
0.774	0.0047	0.0044	0.0068
0.775	0.0032	0.0037	0.0063
0.776	0.0034	0.0036	0.0087
0.777	0.0024	0.0034	0.0087
0.778	0.0033	0.0041	0.0074
0.779	0.003	0.0035	0.006
0.78	0.0029	0.003	0.0073
0.781	0.0027	0.0045	0.0082
0.782	0.0028	0.0032	0.0069
0.783	0.003	0.0023	0.0083
0.784	0.002	0.0043	0.0075
0.785	0.0027	0.0022	0.0076
0.786	0.0038	0.0037	0.0075
0.787	0.0036	0.0031	0.0082
0.788	0.003	0.0029	0.0071
0.789	0.0033	0.0038	0.0075
0.79	0.0026	0.0037	0.0084
0.791	0.0036	0.004	0.0093
0.792	0.0044	0.003	0.0066
0.793	0.0027	0.003	0.0086
0.794	0.0046	0.0029	0.007
0.795	0.0029	0.0049	0.0063
0.796	0.0034	0.0026	0.0063
0.797	0.0023	0.0035	0.0077
0.798	0.0023	0.0024	0.0075
0.799	0.0034	0.0033	0.0076
0.8	0.0027	0.0029	0.0064
0.801	0.0027	0.0035	0.0067
0.802	0.0024	0.0033	0.0057
0.803	0.0035	0.0035	0.0073
0.804	0.0033	0.0037	0.0078
0.805	0.0024	0.0026	0.0085
0.806	0.0029	0.0029	0.0061
0.807	0.0032	0.0035	0.0075
0.808	0.0025	0.0019	0.0057
0.809	0.0028	0.0029	0.0065
0.81	0.0024	0.0038	0.0054
0.811	0.0021	0.003	0.0084
0.812	0.0026	0.0042	0.0075
0.813	0.0034	0.0037	0.0058
0.814	0.003	0.0037	0.0066
0.815	0.0027	0.0037	0.0064
0.816	0.0034	0.003	0.0085
0.817	0.0024	0.0036	0.0084
0.818	0.0035	0.0032	0.0053
0.819	0.0041	0.0034	0.0059
0.82	0.0025	0.0033	0.0063
0.821	0.0036	0.0035	0.006
0.822	0.0031	0.0025	0.0054
0.823	0.0029	0.0032	0.008
0.824	0.0022	0.0029	0.0064
0.825	0.003	0.0034	0.0062
0.826	0.0033	0.0037	0.007
0.827	0.0029	0.0028	0.0067
0.828	0.003	0.0034	0.0058
0.829	0.0021	0.0033	0.0077
0.83	0.0023	0.0028	0.0061
0.831	0.0026	0.0025	0.0058
0.832	0.0037	0.0029	0.0054
0.833	0.0022	0.0025	0.0062
0.834	0.0036	0.0017	0.0063
0.835	0.0026	0.0021	0.007
0.836	0.0026	0.0022	0.0061
0.837	0.0027	0.0024	0.008
0.838	0.0021	0.0031	0.0067
0.839	0.0023	0.0022	0.0061
0.84	0.0029	0.0028	0.0068
0.841	0.0022	0.0027	0.0067
0.842	0.0027	0.0031	0.006
0.843	0.0021	0.0031	0.0066
0.844	0.0029	0.0023	0.0069
0.845	0.0026	0.0035	0.0074
0.846	0.0034	0.0013	0.0073
0.847	0.0017	0.003	0.005
0.848	0.0027	0.0025	0.0038
0.849	0.0035	0.0025	0.0059
0.85	0.0024	0.0025	0.0055
0.851	0.0021	0.0026	0.0055
0.852	0.002	0.0019	0.0067
0.853	0.0034	0.0021	0.0052
0.854	0.0032	0.0021	0.0057
0.855	0.003	0.0026	0.0053
0.856	0.0021	0.0023	0.0054
0.857	0.0025	0.0028	0.0043
0.858	0.0026	0.0024	0.0068
0.859	0.0024	0.0024	0.0041
0.86	0.0025	0.0022	0.0067
0.861	0.0025	0.0019	0.0046
0.862	0.0026	0.0021	0.0055
0.863	0.0031	0.0021	0.007
0.864	0.0026	0.0027	0.0062
0.865	0.0026	0.0033	0.0047
0.866	0.0035	0.0021	0.0067
0.867	0.0023	0.0021	0.0057
0.868	0.0022	0.0027	0.0055
0.869	0.0023	0.0019	0.0057
0.87	0.0023	0.0026	0.0057
0.871	0.0017	0.0021	0.0058
0.872	0.0026	0.0021	0.0055
0.873	0.0023	0.0021	0.0057
0.874	0.0024	0.0022	0.0065
0.875	0.0027	0.0024	0.0052
0.876	0.003	0.0021	0.006
0.877	0.003	0.0022	0.0067
0.878	0.002	0.0018	0.0053
0.879	0.0036	0.0015	0.0068
0.88	0.0028	0.0023	0.0055
0.881	0.0026	0.0022	0.0065
0.882	0.0024	0.0025	0.0077
0.883	0.0019	0.0022	0.0042
0.884	0.0029	0.0025	0.0047
0.885	0.002	0.003	0.0041
0.886	0.0018	0.0027	0.0058
0.887	0.0017	0.002	0.0058
0.888	0.0017	0.0026	0.0055
0.889	0.0032	0.0019	0.006
0.89	0.0021	0.0026	0.0053
0.891	0.0021	0.003	0.0055
0.892	0.002	0.0028	0.0055
0.893	0.004	0.0021	0.0062
0.894	0.002	0.0016	0.0056
0.895	0.0024	0.0023	0.0049
0.896	0.0025	0.003	0.0048
0.897	0.0025	0.0022	0.0044
0.898	0.0027	0.0025	0.0043
0.899	0.0027	0.0024	0.0059
0.9	0.0027	0.0023	0.005
0.901	0.0019	0.0022	0.0035
0.902	0.002	0.0027	0.004
0.903	0.0013	0.0026	0.0058
0.904	0.0034	0.0021	0.0044
0.905	0.0017	0.0018	0.0039
0.906	0.0016	0.0024	0.0048
0.907	0.0021	0.0028	0.0058
0.908	0.0021	0.0014	0.0043
0.909	0.0023	0.0023	0.0053
0.91	0.0018	0.0021	0.0051
0.911	0.002	0.0015	0.0054
0.912	0.0024	0.0017	0.0048
0.913	0.0016	0.0018	0.0059
0.914	0.0024	0.0029	0.0049
0.915	0.0024	0.0016	0.0045
0.916	0.0023	0.002	0.0042
0.917	0.0017	0.002	0.0052
0.918	0.0021	0.0026	0.0053
0.919	0.0027	0.0024	0.0049
0.92	0.0017	0.0016	0.0053
0.921	0.0023	0.0026	0.0046
0.922	0.0018	0.0023	0.0066
0.923	0.0031	0.0009	0.0053
0.924	0.0017	0.0022	0.0051
0.925	0.0029	0.002	0.0048
0.926	0.0023	0.0015	0.0049
0.927	0.0023	0.0016	0.0039
0.928	0.0012	0.0021	0.0059
0.929	0.0026	0.0019	0.0048
0.93	0.0013	0.0021	0.0047
0.931	0.0013	0.002	0.0055
0.932	0.0015	0.0015	0.0044
0.933	0.002	0.0025	0.0037
0.934	0.0025	0.0023	0.0047
0.935	0.0014	0.0026	0.0057
0.936	0.0015	0.0018	0.0049
0.937	0.0026	0.0017	0.0051
0.938	0.0021	0.0016	0.0053
0.939	0.0026	0.0018	0.0043
0.94	0.0024	0.0026	0.0038
0.941	0.0022	0.0027	0.0043
0.942	0.0022	0.0028	0.0046
0.943	0.0022	0.0018	0.0062
0.944	0.0018	0.0024	0.0038
0.945	0.0026	0.0018	0.0043
0.946	0.0015	0.003	0.0039
0.947	0.0014	0.0016	0.0052
0.948	0.0016	0.002	0.0039
0.949	0.0019	0.0021	0.0046
0.95	0.0017	0.0023	0.0052
0.951	0.0021	0.0019	0.0036
0.952	0.0024	0.0019	0.0036
0.953	0.0014	0.002	0.0053
0.954	0.0015	0.0023	0.0043
0.955	0.0017	0.0022	0.004
0.956	0.0023	0.0026	0.005
0.957	0.0019	0.0012	0.0048
0.958	0.0018	0.0014	0.0043
0.959	0.0018	0.0019	0.0051
0.96	0.0024	0.0019	0.0045
0.961	0.0022	0.0021	0.0045
0.962	0.0017	0.0018	0.0039
0.963	0.0019	0.0019	0.005
0.964	0.0016	0.0018	0.0055
0.965	0.0017	0.0024	0.0029
0.966	0.0022	0.002	0.0041
0.967	0.0023	0.0021	0.0043
0.968	0.002	0.0019	0.0033
0.969	0.0021	0.002	0.0038
0.97	0.0009	0.0016	0.0054
0.971	0.0033	0.0012	0.0054
0.972	0.0022	0.0016	0.0054
0.973	0.0022	0.0023	0.0053
0.974	0.0017	0.002	0.0034
0.975	0.0024	0.0027	0.0036
0.976	0.0022	0.0018	0.0037
0.977	0.0024	0.0023	0.0037
0.978	0.0015	0.0028	0.0047
0.979	0.0021	0.0018	0.0035
0.98	0.0024	0.0026	0.0035
0.981	0.0022	0.0018	0.0032
0.982	0.0016	0.0015	0.0048
0.983	0.0017	0.0019	0.005
0.984	0.0014	0.0016	0.0048
0.985	0.0028	0.0035	0.0041
0.986	0.0017	0.002	0.0041
0.987	0.0022	0.0023	0.0054
0.988	0.0014	0.0019	0.0033
0.989	0.0022	0.0018	0.0045
0.99	0.0018	0.0021	0.0053
0.991	0.0013	0.0019	0.0042
0.992	0.0013	0.0012	0.0056
0.993	0.0014	0.0019	0.004
0.994	0.0025	0.0018	0.0035
0.995	0.0021	0.0022	0.0039
0.996	0.0018	0.0009	0.0041
0.997	0.0017	0.0019	0.0047
0.998	0.0017	0.0017	0.0032
0.999	0.0018	0.0016	0.0042
1	0.0021	0.0011	0.0039
1.001	0.0022	0.0017	0.0038
1.002	0.0016	0.002	0.0056
1.003	0.0013	0.0017	0.0043
1.004	0.0014	0.0017	0.0032
1.005	0.0017	0.0011	0.0029
1.006	0.0022	0.0017	0.0039
1.007	0.002	0.002	0.0043
1.008	0.0011	0.0012	0.0037
1.009	0.0014	0.0016	0.0044
1.01	0.002	0.0015	0.0041
1.011	0.0016	0.0012	0.0042
1.012	0.0019	0.0007	0.0034
1.013	0.0013	0.0016	0.0041
1.014	0.0016	0.0014	0.0049
1.015	0.0016	0.002	0.0044
1.016	0.0025	0.0012	0.0035
1.017	0.0016	0.0014	0.0045
1.018	0.0025	0.0018	0.0042
1.019	0.0015	0.0013	0.0039
1.02	0.002	0.0011	0.0023
1.021	0.0014	0.001	0.0037
1.022	0.0015	0.0013	0.0035
1.023	0.001	0.0031	0.0034
1.024	0.002	0.0017	0.0044
1.025	0.0018	0.0006	0.0034
1.026	0.0019	0.0018	0.0036
1.027	0.0015	0.0021	0.0031
1.028	0.0022	0.0017	0.0039
1.029	0.001	0.0021	0.0038
1.03	0.0013	0.0015	0.005
1.031	0.0025	0.0008	0.0031
1.032	0.0016	0.0014	0.0028
1.033	0.0014	0.0014	0.0034
1.034	0.0014	0.0016	0.0043
1.035	0.0012	0.0021	0.0035
1.036	0.002	0.0019	0.0044
1.037	0.0018	0.0016	0.0048
1.038	0.0026	0.0011	0.0038
1.039	0.0022	0.0016	0.0033
1.04	0.0016	0.0016	0.0047
1.041	0.0014	0.0014	0.0046
1.042	0.0017	0.0019	0.004
1.043	0.0019	0.0019	0.0036
1.044	0.0012	0.0016	0.0032
1.045	0.0014	0.0018	0.0038
1.046	0.0017	0.0017	0.003
1.047	0.0022	0.0014	0.0034
1.048	0.0016	0.0013	0.0043
1.049	0.0018	0.0008	0.0039
1.05	0.0023	0.0014	0.0033
1.051	0.0021	0.0026	0.0047
1.052	0.0015	0.0014	0.0046
1.053	0.0009	0.0013	0.0028
1.054	0.0022	0.0021	0.003
1.055	0.0013	0.0009	0.0048
1.056	0.0019	0.0015	0.0036
1.057	0.0013	0.001	0.0039
1.058	0.0024	0.0019	0.0039
1.059	0.0025	0.0007	0.0038
1.06	0.0018	0.0017	0.0039
1.061	0.0013	0.0007	0.0033
1.062	0.0012	0.0016	0.004
1.063	0.0012	0.0019	0.0033
1.064	0.0016	0.0008	0.0026
1.065	0.0014	0.0009	0.0039
1.066	0.0009	0.0013	0.0022
1.067	0.0008	0.0015	0.0035
1.068	0.0015	0.0006	0.0029
1.069	0.0013	0.0011	0.0031
1.07	0.0011	0.0015	0.0035
1.071	0.0016	0.0014	0.0031
1.072	0.0016	0.0015	0.0051
1.073	0.0016	0.0012	0.0039
1.074	0.0014	0.0009	0.0025
1.075	0.0017	0.0014	0.0047
1.076	0.0009	0.0011	0.0042
1.077	0.0017	0.0012	0.0042
1.078	0.0017	0.0013	0.004
1.079	0.0022	0.0018	0.0042
1.08	0.0014	0.0013	0.0046
1.081	0.0013	0.0012	0.0032
1.082	0.0019	0.0011	0.0035
1.083	0.0013	0.0017	0.0042
1.084	0.0012	0.001	0.0028
1.085	0.0013	0.0016	0.0041
1.086	0.0014	0.0012	0.004
1.087	0.0012	0.0018	0.0038
1.088	0.0019	0.0012	0.0034
1.089	0.0012	0.0011	0.0041
1.09	0.0012	0.0016	0.0032
1.091	0.0015	0.0013	0.0036
1.092	0.0016	0.0015	0.0045
1.093	0.0015	0.0013	0.0033
1.094	0.0012	0.001	0.0032
1.095	0.0015	0.0006	0.0035
1.096	0.0016	0.0018	0.0023
1.097	0.0009	0.0013	0.0024
1.098	0.0017	0.0013	0.0031
1.099	0.0011	0.0009	0.0045
1.1	0.0016	0.0016	0.0038
1.101	0.0017	0.0018	0.0033
1.102	0.0014	0.0022	0.0046
1.103	0.0015	0.0018	0.0035
1.104	0.002	0.0011	0.003
1.105	0.0017	0.001	0.0035
1.106	0.0013	0.0013	0.0031
1.107	0.0012	0.001	0.0036
1.108	0.001	0.0012	0.0043
1.109	0.0012	0.0011	0.0045
1.11	0.0013	0.0009	0.0037
1.111	0.0017	0.0018	0.0033
1.112	0.0011	0.0015	0.0036
1.113	0.0013	0.0012	0.0037
1.114	0.0017	0.0015	0.003
1.115	0.0013	0.0008	0.0028
1.116	0.0017	0.0013	0.0034
1.117	0.0015	0.0012	0.0042
1.118	0.0009	0.0008	0.0037
1.119	0.0013	0.0008	0.0037
1.12	0.0018	0.0012	0.0034
1.121	0.0017	0.0012	0.0031
1.122	0.001	0.0013	0.0032
1.123	0.0006	0.0014	0.0028
1.124	0.0015	0.0012	0.003
1.125	0.0016	0.001	0.0039
1.126	0.0014	0.0018	0.0029
1.127	0.0012	0.001	0.0032
1.128	0.0017	0.0009	0.0043
1.129	0.0016	0.0009	0.003
1.13	0.001	0.0008	0.0033
1.131	0.0022	0.0008	0.0029
1.132	0.0013	0.0017	0.0029
1.133	0.0007	0.0013	0.0026
1.134	0.0012	0.0014	0.0027
1.135	0.0014	0.0013	0.0029
1.136	0.001	0.0012	0.0034
1.137	0.001	0.0012	0.0049
1.138	0.0014	0.0009	0.0032
1.139	0.001	0.0013	0.0035
1.14	0.0016	0.0008	0.0034
1.141	0.0011	0.0006	0.0033
1.142	0.0017	0.0015	0.003
1.143	0.0012	0.0015	0.0028
1.144	0.0009	0.0012	0.0027
1.145	0.0014	0.0011	0.0034
1.146	0.0015	0.0016	0.0026
1.147	0.0016	0.0013	0.0042
1.148	0.0011	0.0007	0.0035
1.149	0.0013	0.0015	0.0035
1.15	0.0011	0.0007	0.0034
1.151	0.0014	0.0014	0.0032
1.152	0.0013	0.0008	0.0034
1.153	0.0006	0.0008	0.0031
1.154	0.0012	0.0004	0.0035
1.155	0.0015	0.0005	0.0044
1.156	0.0008	0.0012	0.0029
1.157	0.0011	0.0016	0.0038
1.158	0.001	0.0011	0.0025
1.159	0.0019	0.0014	0.0029
1.16	0.0014	0.0015	0.0021
1.161	0.0013	0.001	0.0023
1.162	0.0008	0.001	0.0028
1.163	0.0012	0.0005	0.0032
1.164	0.0013	0.0015	0.0028
1.165	0.0012	0.0011	0.0038
1.166	0.0019	0.0006	0.0032
1.167	0.0014	0.0012	0.0034
1.168	0.0013	0.001	0.0034
1.169	0.0016	0.0014	0.0031
1.17	0.0009	0.0015	0.0033
1.171	0.0012	0.001	0.0039
1.172	0.0019	0.001	0.0029
1.173	0.0011	0.0014	0.0034
1.174	0.0009	0.0011	0.0022
1.175	0.0011	0.0009	0.0027
1.176	0.0014	0.001	0.0036
1.177	0.0015	0.0016	0.0027
1.178	0.0009	0.0009	0.0028
1.179	0.0019	0.0005	0.0026
1.18	0.002	0.0009	0.0037
1.181	0.0014	0.0013	0.0039
1.182	0.001	0.0004	0.0019
1.183	0.0014	0.0005	0.0034
1.184	0.0011	0.0008	0.0037
1.185	0.0006	0.0012	0.0023
1.186	0.0006	0.0013	0.0034
1.187	0.0009	0.0013	0.0026
1.188	0.0015	0.0007	0.0028
1.189	0.002	0.0014	0.0036
1.19	0.0015	0.0007	0.0021
1.191	0.0012	0.001	0.0042
1.192	0.0008	0.0008	0.0038
1.193	0.0009	0.001	0.0031
1.194	0.0013	0.0005	0.0034
1.195	0.0015	0.0014	0.0026
1.196	0.0012	0.0009	0.0027
1.197	0.0018	0.0011	0.0028
1.198	0.0013	0.0009	0.0036
1.199	0.0012	0.0012	0.0021
1.2	0.0012	0.0013	0.0024
1.201	0.0008	0.0008	0.0031
1.202	0.0003	0.0009	0.0035
1.203	0.0008	0.0017	0.0042
1.204	0.0012	0.0009	0.0032
1.205	0.0016	0.0008	0.0032
1.206	0.0014	0.0014	0.0024
1.207	0.0019	0.0009	0.0028
1.208	0.001	0.0007	0.0032
1.209	0.0013	0.0013	0.0032
1.21	0.0009	0.0012	0.0033
1.211	0.0011	0.0008	0.004
1.212	0.0011	0.0011	0.004
1.213	0.0011	0.001	0.0023
1.214	0.0017	0.0012	0.003
1.215	0.0017	0.0006	0.0038
1.216	0.0016	0.0013	0.0025
1.217	0.0017	0.0011	0.0036
1.218	0.0013	0.001	0.0033
1.219	0.0015	0.001	0.0023
1.22	0.0006	0.0012	0.003
1.221	0.0012	0.0005	0.0032
1.222	0.0013	0.0009	0.0034
1.223	0.001	0.0007	0.0031
1.224	0.0011	0.001	0.0026
1.225	0.0018	0.0007	0.0042
1.226	0.0012	0.001	0.0026
1.227	0.0014	0.0013	0.0035
1.228	0.0018	0.0011	0.0019
1.229	0.0016	0.0008	0.0028
1.23	0.0014	0.0008	0.003
1.231	0.0016	0.001	0.0026
1.232	0.0021	0.0007	0.0028
1.233	0.0013	0.0009	0.0033
1.234	0.0007	0.0012	0.0021
1.235	0.0008	0.0017	0.0032
1.236	0.0006	0.0016	0.0029
1.237	0.0009	0.0008	0.0029
1.238	0.0011	0.001	0.0023
1.239	0.0016	0.0018	0.0034
1.24	0.001	0.0014	0.0027
1.241	0.0013	0.0008	0.0024
1.242	0.0011	0.001	0.0037
1.243	0.0009	0.0012	0.0026
1.244	0.0013	0.0008	0.0041
1.245	0.0012	0.0008	0.0023
1.246	0.0007	0.0007	0.0023
1.247	0.0008	0.0009	0.003
1.248	0.0011	0.0009	0.0027
1.249	0.0008	0.0011	0.0027
1.25	0.0015	0.0011	0.0021
1.251	0.0011	0.0012	0.0018
1.252	0.0008	0.0003	0.0028
1.253	0.0016	0.0006	0.0024
1.254	0.0011	0.0008	0.0037
1.255	0.0007	0.001	0.0032
1.256	0.0007	0.001	0.0033
1.257	0.0007	0.0009	0.0028
1.258	0.0013	0.0011	0.0023
1.259	0.0009	0.0012	0.0028
1.26	0.0015	0.0008	0.0031
1.261	0.0014	0.001	0.0035
1.262	0.0012	0.0011	0.0025
1.263	0.0007	0.0009	0.0039
1.264	0.001	0.0007	0.0034
1.265	0.0009	0.0008	0.0033
1.266	0.0009	0.0016	0.0032
1.267	0.0007	0.0012	0.0036
1.268	0.0013	0.001	0.0029
1.269	0.0011	0.0012	0.0033
1.27	0.0009	0.0006	0.0017
1.271	0.0007	0.0008	0.0033
1.272	0.0011	0.0007	0.0038
1.273	0.0017	0.0006	0.0027
1.274	0.001	0.0007	0.0028
1.275	0.0004	0.0014	0.0031
1.276	0.0011	0.0012	0.0036
1.277	0.0018	0.0006	0.0017
1.278	0.0012	0.001	0.0021
1.279	0.0014	0.0015	0.0032
1.28	0.0018	0.0012	0.0029
1.281	0.0007	0.001	0.0037
1.282	0.0011	0.0017	0.0032
1.283	0.0009	0.0007	0.0021
1.284	0.0011	0.0008	0.0019
1.285	0.0013	0.0007	0.0021
1.286	0.0011	0.0007	0.0029
1.287	0.0014	0.0008	0.0026
1.288	0.0013	0.0015	0.0019
1.289	0.0007	0.001	0.0025
1.29	0.0015	0.0012	0.0026
1.291	0.0005	0.0011	0.0027
1.292	0.001	0.0012	0.0026
1.293	0.0012	0.0012	0.0031
1.294	0.0008	0.0014	0.0035
1.295	0.0009	0.0006	0.0024
1.296	0.0011	0.0008	0.0026
1.297	0.001	0.0015	0.0029
1.298	0.001	0.0004	0.0023
1.299	0.0008	0.0013	0.0027
1.3	0.0004	0.0013	0.0035
1.301	0.001	0.0009	0.0024
1.302	0.0009	0.0014	0.0036
1.303	0.0007	0.0006	0.0033
1.304	0.0006	0.001	0.0021
1.305	0.0007	0.0005	0.0023
1.306	0.0014	0.001	0.0026
1.307	0.0005	0.0005	0.0024
1.308	0.0009	0.0006	0.0024
1.309	0.001	0.0005	0.0029
1.31	0.001	0.0003	0.0024
1.311	0.0014	0.0011	0.0024
1.312	0.0004	0.0009	0.0024
1.313	0.0013	0.0011	0.0041
1.314	0.0013	0.0004	0.0037
1.315	0.0021	0.0006	0.0032
1.316	0.0007	0.0009	0.0026
1.317	0.0012	0.001	0.0031
1.318	0.0011	0.0007	0.0031
1.319	0.001	0.001	0.0024
1.32	0.0016	0.001	0.0033
1.321	0.0011	0.0012	0.0026
1.322	0.0012	0.0008	0.0023
1.323	0.001	0.0007	0.0029
1.324	0.001	0.0013	0.0019
1.325	0.0016	0.0009	0.0023
1.326	0.0016	0.0013	0.0018
1.327	0.0009	0.001	0.0024
1.328	0.0012	0.001	0.0021
1.329	0.0014	0.0012	0.0028
1.33	0.0012	0.0006	0.0034
1.331	0.0022	0.0009	0.0033
1.332	0.0011	0.0006	0.0038
1.333	0.0006	0.0013	0.0026
1.334	0.0007	0.0009	0.0015
1.335	0.0007	0.0008	0.0024
1.336	0.0007	0.0005	0.0027
1.337	0.0008	0.0008	0.0035
1.338	0.0005	0.0004	0.0029
1.339	0.0009	0.0015	0.0027
1.34	0.0017	0.0013	0.0034
1.341	0.001	0.0011	0.0021
1.342	0.0016	0.0004	0.0021
1.343	0.0011	0.0011	0.0029
1.344	0.0009	0.0011	0.0028
1.345	0.0007	0.0007	0.0022
1.346	0.001	0.0004	0.0035
1.347	0.0015	0.0007	0.0028
1.348	0.0012	0.001	0.0029
1.349	0.0011	0.0012	0.003
1.35	0.0011	0.0007	0.0015
1.351	0.0017	0.0009	0.0021
1.352	0.0014	0.0006	0.0032
1.353	0.0009	0.0009	0.0025
1.354	0.0012	0.001	0.0024
1.355	0.0007	0.0002	0.0024
1.356	0.0008	0.0005	0.0026
1.357	0.0007	0.0009	0.0023
1.358	0.0015	0.0006	0.0032
1.359	0.0011	0.0006	0.0019
1.36	0.001	0.0007	0.0036
1.361	0.0009	0.0005	0.0031
1.362	0.0014	0.0009	0.0028
1.363	0.0007	0.0011	0.0025
1.364	0.0005	0.0008	0.003
1.365	0.0012	0.0007	0.0031
1.366	0.0008	0.0011	0.0026
1.367	0.0009	0.0007	0.0021
1.368	0.0014	0.0011	0.0021
1.369	0.001	0.0006	0.0017
1.37	0.0005	0.0009	0.0033
1.371	0.0012	0.0007	0.002
1.372	0.0006	0.0009	0.0019
1.373	0.0005	0.0004	0.0021
1.374	0.0013	0.0003	0.0028
1.375	0.001	0.0008	0.0025
1.376	0.0007	0.0005	0.0029
1.377	0.001	0.0011	0.0021
1.378	0.0005	0.0011	0.0023
1.379	0.0006	0.0005	0.0026
1.38	0.0006	0.001	0.0029
1.381	0.0004	0.001	0.0028
1.382	0.0014	0.001	0.0021
1.383	0.0005	0.0013	0.0017
1.384	0.0009	0.0009	0.0025
1.385	0.0012	0.0009	0.002
1.386	0.0004	0.0008	0.0018
1.387	0.0012	0.001	0.0018
1.388	0.0009	0.0007	0.0026
1.389	0.0016	0.0011	0.0035
1.39	0.0011	0.0003	0.0026
1.391	0.001	0.001	0.0025
1.392	0.0016	0.0007	0.0024
1.393	0.001	0.0005	0.0026
1.394	0.0017	0.0005	0.0023
1.395	0.0006	0.0012	0.0026
1.396	0.0011	0.0013	0.0019
1.397	0.0007	0.0006	0.0033
1.398	0.0016	0.0011	0.0027
1.399	0.0013	0.0008	0.0022
1.4	0.0007	0.0007	0.0028
1.401	0.0004	0.0006	0.0023
1.402	0.0014	0.0006	0.0029
1.403	0.001	0.0004	0.0023
1.404	0.0014	0.0007	0.0014
1.405	0.0007	0.0009	0.0029
1.406	0.0009	0.0011	0.0016
1.407	0.0004	0.0008	0.0022
1.408	0.0007	0.0008	0.002
1.409	0.0002	0.0007	0.0031
1.41	0.0015	0.0007	0.0026
1.411	0.0012	0.0008	0.0032
1.412	0.0009	0.0008	0.0023
1.413	0.001	0.0009	0.0016
1.414	0.0014	0.0003	0.0027
1.415	0.0007	0.0008	0.0021
1.416	0.0009	0.0008	0.0028
1.417	0.0008	0.0005	0.0021
1.418	0.0004	0.0008	0.0022
1.419	0.0008	0.0009	0.0017
1.42	0.0007	0.0013	0.0027
1.421	0.0008	0.0007	0.0026
1.422	0.0009	0.001	0.0027
1.423	0.0007	0.0009	0.0021
1.424	0.0013	0.0006	0.0038
1.425	0.001	0.0014	0.0023
1.426	0.0013	0.0012	0.0021
1.427	0.0014	0.0008	0.0021
1.428	0.0009	0.0005	0.0018
1.429	0.0006	0.0009	0.0015
1.43	0.001	0.001	0.0021
1.431	0.0008	0.0011	0.002
1.432	0.0007	0.0013	0.0033
1.433	0.0009	0.0011	0.0021
1.434	0.0011	0.0013	0.0023
1.435	0.0012	0.0006	0.0017
1.436	0.001	0.0004	0.0031
1.437	0.001	0.0003	0.002
1.438	0.0006	0.0015	0.0025
1.439	0.0006	0.0009	0.003
1.44	0.0014	0.0003	0.0014
1.441	0.0013	0.0009	0.0022
1.442	0.0006	0.0003	0.0028
1.443	0.0004	0.0004	0.0027
1.444	0.0008	0.0006	0.0027
1.445	0.001	0.0006	0.00070021
1.446	0.0007	0.0005	0.002
1.447	0.0011	0.0011	0.0034
1.448	0.0006	0.0005	0.0022
1.449	0.0008	0.0016	0.0029
1.45	0.0012	0.0006	0.0025
1.451	0.0007	0.0005	0.0028
1.452	0.001	0.0007	0.0033
1.453	0.0013	0.0006	0.0026
1.454	0.0018	0.0007	0.0029
1.455	0.0012	0.0012	0.002
1.456	0.0006	0.0007	0.0025
1.457	0.0007	0.0005	0.0033
1.458	0.001	0.0004	0.0027
1.459	0.0009	0.0011	0.0017
1.46	0.0012	0.0007	0.0018
1.461	0.001	0.0011	0.0019
1.462	0.0011	0.0009	0.0031
1.463	0.0009	0.0006	0.0018
1.464	0.001	0.0006	0.0022
1.465	0.0007	0.0005	0.0028
1.466	0.0009	0.0008	0.0029
1.467	0.0005	0.0008	0.0021
1.468	0.0014	0.0008	0.0028
1.469	0.0003	0.0005	0.0022
1.47	0.0005	0.0014	0.0018
1.471	0.0008	0.0008	0.002
1.472	0.0012	0.0004	0.0028
1.473	0.0009	0.0008	0.0031
1.474	0.0009	0.0004	0.0019
1.475	0.0012	0.0002	0.0022
1.476	0.0008	0.0008	0.0011
1.477	0.0006	0.0007	0.0029
1.478	0.0011	0.0008	0.0022
1.479	0.0017	0.0008	0.0027
1.48	0.0015	0.0009	0.003
1.481	0.001	0.0004	0.002
1.482	0.0006	0.0003	0.0018
1.483	0.0006	0.0001	0.0022
1.484	0.0011	0.0007	0.0029
1.485	0.0018	0.0006	0.0013
1.486	0.001	0.0007	0.0023
1.487	0.0013	0.001	0.0021
1.488	0.0009	0.0009	0.0024
1.489	0.0017	0.0003	0.0027
1.49	0.001	0.0007	0.002
1.491	0.0009	0.0001	0.0013
1.492	0.0012	0.0005	0.002
1.493	0.0007	0.001	0.003
1.494	0.0013	0.0007	0.0029
1.495	0.0015	0.0009	0.0021
1.496	0.0009	0.0008	0.0022
1.497	0.0008	0.0008	0.0025
1.498	0.0013	0.0008	0.002
1.499	0.0007	0.0007	0.0013
1.5	0.0011	0.0007	0.0023
1.501	0.001	0.0005	0.0018
1.502	0.0009	0.0008	0.0022
1.503	0.0008	0.0007	0.0027
1.504	0.0012	0.0013	0.0026
1.505	0.0009	0.0004	0.0031
1.506	0.0012	0.0008	0.0038
1.507	0.0011	0.0005	0.0018
1.508	0.0015	0.0007	0.0018
1.509	0.001	0.0007	0.0019
1.51	0.0007	0.0006	0.0024
1.511	0.0009	0.0007	0.0028
1.512	0.001	0.0004	0.0023
1.513	0.001	0.0008	0.0024
1.514	0.0011	0.0008	0.0023
1.515	0.0007	0.0007	0.0022
1.516	0.0009	0.0006	0.0033
1.517	0.0007	0.0004	0.0019
1.518	0.0007	0.0008	0.0019
1.519	0.0013	0.0007	0.0016
1.52	0.0008	0.0008	0.0024
1.521	0.0003	0.0003	0.003
1.522	0.0009	0.0007	0.0012
1.523	0.0005	0.0009	0.0018
1.524	0.0015	0.0008	0.0021
1.525	0.0014	0.0004	0.0032
1.526	0.0007	0.0008	0.003
1.527	0.0015	0.0006	0.0011
1.528	0.0015	0.0007	0.0021
1.529	0.0012	0.0008	0.0018
1.53	0.0011	0.0007	0.0024
1.531	0.0014	0.0012	0.0016
1.532	0.0007	0.0007	0.0023
1.533	0.0008	0.0012	0.0022
1.534	0.0013	0.0006	0.0019
1.535	0.0012	0.0004	0.0026
1.536	0.0011	0.0009	0.0023
1.537	0.0013	0.0009	0.0032
1.538	0.0004	0.0007	0.0022
1.539	0.0011	0.0004	0.0022
1.54	0.001	0.0007	0.0016
1.541	0.0011	0.0008	0.0016
1.542	0.0004	0.0013	0.0025
1.543	0.0007	0.001	0.0015
1.544	0.0008	0.0011	0.0017
1.545	0.0016	0.0005	0.0028
1.546	0.0009	0.0008	0.0025
1.547	0.0009	0.0008	0.0024
1.548	0.0008	0.0004	0.0022
1.549	0.001	0.0004	0.0018
1.55	0.0008	0.0009	0.002
1.551	0.0007	0.0007	0.002
1.552	0.0008	0.0007	0.0018
1.553	0.0013	0.0006	0.0024
1.554	0.001	0.0012	0.0012
1.555	0.0008	0.0001	0.0023
1.556	0.0009	0.0005	0.002
1.557	0.0005	0.0005	0.0022
1.558	0.0009	0.0008	0.002
1.559	0.0014	0.0006	0.0024
1.56	0.0009	0.0006	0.0027
1.561	0.0007	0.0011	0.0018
1.562	0.0011	0.0007	0.0019
1.563	0.0005	0.0004	0.0021
1.564	0.0005	0.0008	0.0027
1.565	0.0009	0.0007	0.0013
1.566	0.0005	0.0006	0.002
1.567	0.0009	0.0005	0.00090027
1.568	0.0011	0.0009	0.0018
1.569	0.0008	0.0008	0.0029
1.57	0.0009	0.0009	0.0026
1.571	0.0009	0.0008	0.0021
1.572	0.0007	0.0009	0.0023
1.573	0.0005	0.001	0.0026
1.574	0.0011	0.0007	0.0016
1.575	0.001	0.0009	0.0018
1.576	0.0007	0.0006	0.002
1.577	0.0003	0.0006	0.002
1.578	0.0008	0.0014	0.0018
1.579	0.0008	0.0004	0.003
1.58	0.0012	0.0004	0.0019
1.581	0.0009	0.0004	0.0024
1.582	0.001	0.0009	0.0021
1.583	0.0007	0.0007	0.0023
1.584	0.001	0.0003	0.0016
1.585	0.0014	0.001	0.002
1.586	0.0007	0.0007	0.0021
1.587	0.0004	0.0007	0.0015
1.588	0.0008	0.0007	0.0019
1.589	0.0008	0.0007	0.0027
1.59	0.0005	0.0008	0.0022
1.591	0.0008	0.0005	0.0017
1.592	0.001	0.0013	0.0023
1.593	0.0011	0.0006	0.0031
1.594	0.0009	0.0004	0.0027
1.595	0.0005	0.0007	0.0018
1.596	0.0011	0.0008	0.0025
1.597	0.0009	0.0004	0.0017
1.598	0.001	0.0005	0.0011
1.599	0.0014	0.0002	0.0017
1.6	0.0009	0.0011	0.002
1.601	0.0009	0.0003	0.0025
1.602	0.0006	0.0009	0.0018
1.603	0.0005	0.0004	0.0022
1.604	0.0007	0.0005	0.0014
1.605	0.0008	0.0007	0.0019
1.606	0.0009	0.0006	0.0023
1.607	0.0007	0.0006	0.0024
1.608	0.0006	0.0001	0.0021
1.609	0.0004	0.0007	0.0027
1.61	0.0008	0.001	0.0014
1.611	0.0006	0.0009	0.0027
1.612	0.0012	0.0008	0.0014
1.613	0.0003	0.0006	0.0021
1.614	0.001	0.0005	0.0032
1.615	0.001	0.0006	0.0021
1.616	0.0016	0.0008	0.0018
1.617	0.0009	0.0009	0.0027
1.618	0.0015	0.0003	0.0029
1.619	0.0009	0.0006	0.0015
1.62	0.001	0.0004	0.0015
1.621	0.0007	0.001	0.0022
1.622	0.0006	0.0007	0.002
1.623	0.0003	0.0006	0.0025
1.624	0.0016	0.0007	0.0014
1.625	0.0005	0.0005	0.002
1.626	0.0014	0.0003	0.0018
1.627	0.0004	0.0009	0.0015
1.628	0.0006	0.0003	0.0025
1.629	0.0012	0.0009	0.0029
1.63	0.0008	0.001	0.0017
1.631	0.0006	0.0005	0.0016
1.632	0.0004	0.0004	0.0015
1.633	0.0007	0.0007	0.0013
1.634	0.001	0.0006	0.0019
1.635	0.0007	0.0002	0.0018
1.636	0.0007	0.0013	0.0022
1.637	0.0008	0.0002	0.0014
1.638	0.0008	0.0004	0.0025
1.639	0.0007	0.0006	0.002
1.64	0.0007	0.0006	0.0022
1.641	0.0006	0.0009	0.0031
1.642	0.0008	0.0012	0.0027
1.643	0.0005	0.0006	0.0016
1.644	0.0008	0.0008	0.0018
1.645	0.0008	0.0006	0.0021
1.646	0.001	0.0006	0.0022
1.647	0.0008	0.0003	0.0022
1.648	0.0003	0.0009	0.0028
1.649	0.001	0.0005	0.0019
1.65	0.0008	0.0008	0.0026
1.651	0.0006	0.0003	0.0025
1.652	0.0008	0.0005	0.0026
1.653	0.0007	0.0003	0.0018
1.654	0.0007	0.0005	0.0015
1.655	0.0008	0.0008	0.00080024
1.656	0.0006	0.0007	0.002
1.657	0.0006	0.0009	0.0012
1.658	0.0008	0.0005	0.0018
1.659	0.0007	0.0008	0.0024
1.66	0.0009	0.0007	0.0021
1.661	0.0007	0.0008	0.0012
1.662	0.0005	0.0008	0.0021
1.663	0.0012	0.001	0.0026
1.664	0.0008	0.0006	0.0025
1.665	0.0005	0.0006	0.0026
1.666	0.0011	0.0006	0.0012
1.667	0.0012	0.0006	0.0022
1.668	0.0006	0.0006	0.0016
1.669	0.0008	0.0005	0.0014
1.67	0.0009	0.0006	0.0015
1.671	0.0011	0.0008	0.0013
1.672	0.0005	0.0003	0.0014
1.673	0.0005	0.0013	0.0021
1.674	0.0008	0.0005	0.0019
1.675	0.0003	0.0003	0.0026
1.676	0.0007	0.0008	0.0023
1.677	0.0007	0.0005	0.002
1.678	0.0008	0.0007	0.0019
1.679	0.0005	0.0003	0.0021
1.68	0.0008	0.0008	0.0012
1.681	0.0003	0.0004	0.0014
1.682	0.0012	0.0004	0.0021
1.683	0.0011	0.0008	0.0019
1.684	0.0012	0.0005	0.0025
1.685	0.0007	0.0007	0.0015
1.686	0.0015	0.001	0.0017
1.687	0.001	0.0002	0.002
1.688	0.0003	0.0007	0.002
1.689	0.001	0.0006	0.0022
1.69	0.0006	0.0005	0.0011
1.691	0.0008	0.0001	0.0019
1.692	0.0005	0.0013	0.0011
1.693	0.0004	0.0014	0.0022
1.694	0.0009	0.0007	0.0018
1.695	0.0007	0.0005	0.0017
1.696	0.0013	0.0008	0.0014
1.697	0.0009	0.0004	0.0025
1.698	0.0009	0.0007	0.0014
1.699	0.0008	0.0003	0.0015
1.7	0.001	0.0006	0.0017
1.701	0.001	0.0003	0.0021
1.702	0.0012	0.0005	0.0025
1.703	0.0008	0.0005	0.0018
1.704	0.0004	0.0004	0.0023
1.705	0.0007	0.0006	0.0025
1.706	0.0004	0.0003	0.0017
1.707	0.0002	0.0004	0.0013
1.708	0.0004	0.0007	0.0025
1.709	0.0011	0.0002	0.002
1.71	0.0007	0.0004	0.002
1.711	0.0004	0.0007	0.0018
1.712	0.0008	0.0006	0.0018
1.713	0.0004	0.0006	0.0017
1.714	0.0015	0.0005	0.002
1.715	0.0002	0.0005	0.0026
1.716	0.001	0.0011	0.0028
1.717	0	0.0007	0.0016
1.718	0.0006	0.0004	0.0019
1.719	0.0003	0.0003	0.0022
1.72	0.0009	0.0008	0.002
1.721	0.0005	0.0013	0.0012
1.722	0.0007	0.0007	0.0015
1.723	0.0004	0.0007	0.0015
1.724	0.0003	0.0004	0.0012
1.725	0.0005	0.0007	0.0021
1.726	0.0003	0.0003	0.0023
1.727	0.0006	0.0008	0.0015
1.728	0.0011	0.0007	0.0023
1.729	0.0008	0.0009	0.0021
1.73	0.0005	0.001	0.0031
1.731	0.0003	0.0006	0.00090027
1.732	0.0004	0.0005	0.0018
1.733	0	0.0002	0.002
1.734	0.0008	0.0008	0.0022
1.735	0.0006	0.0007	0.0016
1.736	0.0008	0.0004	0.0015
1.737	0.001	0.0005	0.0011
1.738	0.0008	0.0008	0.0023
1.739	0.0009	0.0005	0.0018
1.74	0.0006	0.0002	0.002
1.741	0.0005	0.0009	0.0018
1.742	0.0008	0.0003	0.0014
1.743	0.0008	0.0007	0.0016
1.744	0.001	0.0002	0.0014
1.745	0.0007	0.0004	0.0019
1.746	0.0004	0.0002	0.0017
1.747	0.0004	0.0001	0.0018
1.748	0.0005	0.0005	0.0016
1.749	0.0004	0.0009	0.0017
1.75	0.0008	0.0007	0.0022
1.751	0.0006	0.0005	0.002
1.752	0.0005	0.0006	0.0019
1.753	0.0014	0.0005	0.0024
1.754	0.0008	0.0007	0.0023
1.755	0.0008	0.001	0.0022
1.756	0.0011	0.0005	0.0018
1.757	0.0011	0.0007	0.0022
1.758	0.0007	0.0004	0.0016
1.759	0.0003	0.0005	0.0027
1.76	0.001	0.0006	0.0027
1.761	0.001	0.0003	0.0017
1.762	0.0005	0.0003	0.0015
1.763	0.0007	0.0008	0.0011
1.764	0.0006	0.0005	0.00090027
1.765	0.0002	0.0006	0.0018
1.766	0.0009	0.0006	0.0017
1.767	0.0018	0.0004	0.0015
1.768	0.0012	0.0004	0.002
1.769	0.0011	0.0005	0.0018
1.77	0.0011	0.0004	0.0016
1.771	0.0009	0.0008	0.0022
1.772	0.0006	0.0007	0.002
1.773	0.0005	0.0006	0.0017
1.774	0.0008	0.0006	0.0015
1.775	0.0009	0.0007	0.00080024
1.776	0.0003	0.0001	0.0022
1.777	0.0007	0.0004	0.0024
1.778	0.001	0.0004	0.0014
1.779	0.0005	0.0007	0.0015
1.78	0.0013	0.001	0.0023
1.781	0.0006	0.0003	0.0015
1.782	0.0009	0.0004	0.0035
1.783	0.0004	0.0001	0.0025
1.784	0.0015	0.0004	0.0014
1.785	0.0011	0.0007	0.0017
1.786	0.0009	0.0008	0.0019
1.787	0.0007	0.0007	0.0025
1.788	0.0008	0.0005	0.0014
1.789	0.0007	0.0004	0.0021
1.79	0.0009	0.0006	0.0017
1.791	0.0007	0.0006	0.0014
1.792	0.0009	0.001	0.0018
1.793	0.0007	0.001	0.0017
1.794	0.0013	0.0011	0.0011
1.795	0.0003	0.0006	0.0022
1.796	0.0003	0.0005	0.0014
1.797	0.0012	0.0009	0.0015
1.798	0.0011	0.0007	0.002
1.799	0.0007	0.0009	0.002
1.8	0.0008	0.0005	0.0018
1.801	0.0002	0.0003	0.0026
1.802	0.0009	0.0005	0.0015
1.803	0.001	0.0007	0.002
1.804	0.0009	0.0004	0.0013
1.805	0.0008	0.0007	0.0016
1.806	0.0006	0.0003	0.0014
1.807	0.0008	0.0005	0.0016
1.808	0.0012	0.0006	0.0023
1.809	0.0006	0.0004	0.0022
1.81	0.0002	0.001	0.001
1.811	0.0006	0.0005	0.0013
1.812	0.0005	0.0004	0.0023
1.813	0.0004	0.0006	0.0016
1.814	0.0006	0.0004	0.0018
1.815	0.0008	0.0004	0.0017
1.816	0.0006	0.0005	0.0018
1.817	0.0006	0.0007	0.0014
1.818	0.0004	0.0008	0.0026
1.819	0.0012	0.0002	0.0014
1.82	0.0009	0.0003	0.0019
1.821	0.0012	0.0004	0.0017
1.822	0.0012	0.0009	0.0015
1.823	0.0006	0.0006	0.0018
1.824	0.0008	0.0004	0.002
1.825	0.0013	0.0004	0.0028
1.826	0.0003	0.0003	0.0018
1.827	0.0005	0.0006	0.0016
1.828	0.0007	0.0005	0.002
1.829	0.0007	0.0007	0.0021
1.83	0.0008	0.0006	0.0018
1.831	0.0007	0.0007	0.0021
1.832	0.0006	0.0007	0.0016
1.833	0.0005	0.0006	0.0021
1.834	0.001	0.0001	0.00090027
1.835	0.0005	0.0007	0.002
1.836	0.0006	0.0007	0.0023
1.837	0.0009	0.0006	0.0019
1.838	0.0008	0.0005	0.0017
1.839	0.0006	0.0004	0.0023
1.84	0.0006	0.0007	0.001
1.841	0.0004	0.0007	0.003
1.842	0.001	0.001	0.0015
1.843	0.0012	0.0008	0.002
1.844	0.001	0.0003	0.0011
1.845	0.001	0.0006	0.0014
1.846	0.0005	0.0004	0.00080024
1.847	0.0004	0.0004	0.0013
1.848	0.0006	0.0007	0.0021
1.849	0.0009	0.0004	0.0024
1.85	0.0007	0.0005	0.0014
1.851	0.0006	0.0004	0.0013
1.852	0.0009	0.0004	0.0012
1.853	0.0004	0.0001	0.002
1.854	0.001	0.0007	0.0014
1.855	0.0005	0.0003	0.0011
1.856	0.0008	0	0.0015
1.857	0.0009	0.0007	0.0018
1.858	0.0004	0.0002	0.0012
1.859	0.0008	0.0003	0.0018
1.86	0.0011	0.0004	0.0018
1.861	0.0006	0.0005	0.0013
1.862	0.001	0.0004	0.0019
1.863	0.0005	0.0003	0.0019
1.864	0.0009	0.0002	0.0019
1.865	0.0009	0.0011	0.002
1.866	0.0009	0.0004	0.0015
1.867	0.0008	0.0009	0.0017
1.868	0.0006	0.0004	0.0024
1.869	0.0009	0.0011	0.0018
1.87	0.0007	0.0009	0.0018
1.871	0.0006	0.0005	0.0012
1.872	0.0013	0.0007	0.0019
1.873	0.0006	0.0012	0.0015
1.874	0.0006	0.0007	0.0026
1.875	0.0014	0.0007	0.00040012
1.876	0.0005	0.0003	0.0026
1.877	0.0007	0.0005	0.001
1.878	0.0005	0.0005	0.0023
1.879	0.0004	0.0008	0.0029
1.88	0.0008	0.0009	0.0016
1.881	0.0011	0.0003	0.002
1.882	0.0005	0.0004	0.0018
1.883	0.0013	0.0009	0.0017
1.884	0.0009	0.0007	0.0011
1.885	0.0006	0.0007	0.0018
1.886	0.0005	0.0001	0.0019
1.887	0.0006	0.0009	0.001
1.888	0.0006	0.0002	0.00070021
1.889	0.0006	0.0009	0.0021
1.89	0.0002	0.0007	0.0014
1.891	0.0007	0.0008	0.0012
1.892	0.0009	0.0004	0.0015
1.893	0.0013	0.0008	0.0021
1.894	0.0008	0.0006	0.002
1.895	0.0011	0.0008	0.0017
1.896	0.0002	0.0005	0.0015
1.897	0.0006	0.0006	0.0016
1.898	0.0008	0.0006	0.0011
1.899	0.0004	0.0004	0.0031
1.9	0.0005	0.0007	0.0019
1.901	0.0004	0.0005	0.002
1.902	0.0007	0.0006	0.001
1.903	0.0007	0.0002	0.0012
1.904	0.001	0.0004	0.0013
1.905	0.0003	0.0005	0.0021
1.906	0.0013	0.0007	0.0022
1.907	0.0005	0.0007	0.0025
1.908	0.0003	0.0007	0.0012
1.909	0.001	0.0007	0.0016
1.91	0.0008	0.0003	0.0014
1.911	0.0006	0.0005	0.00080024
1.912	0.0004	0.0004	0.0023
1.913	0.0008	0.0008	0.0015
1.914	0.0006	0.0009	0.002
1.915	0.0008	0.0003	0.00090027
1.916	0.0001	0.0004	0.0015
1.917	0.0005	0.0005	0.0013
1.918	0.0005	0.0006	0.0016
1.919	0.0005	0.001	0.0014
1.92	0.0009	0.0006	0.0016
1.921	0.0011	0.001	0.0022
1.922	0.0005	0.0007	0.0011
1.923	0.0005	0.0003	0.0013
1.924	0.0005	0.001	0.0024
1.925	0.0007	0.0002	0.0017
1.926	0.0006	0.0007	0.0016
1.927	0.0005	0.0007	0.0012
1.928	0.0007	0.0006	0.0016
1.929	0.001	0.0009	0.0018
1.93	0.0007	0.0004	0.0015
1.931	0.0005	0.0006	0.0018
1.932	0.001	0.0009	0.00070021
1.933	0.0006	0.0008	0.0019
1.934	0.0008	0.0006	0.0012
1.935	0.0009	0.0006	0.0017
1.936	0.0005	0.0003	0.0018
1.937	0.0011	0.0008	0.0014
1.938	0.0007	0.0005	0.0015
1.939	0.0007	0.0011	0.0015
1.94	0.0006	0.0004	0.0021
1.941	0.0003	0.0006	0.0021
1.942	0.0003	0.0009	0.0015
1.943	0.0004	0.0004	0.002
1.944	0.0005	0.0008	0.0019
1.945	0.0004	0.0008	0.0012
1.946	0.0004	0.0006	0.0021
1.947	0.0008	0.0006	0.0023
1.948	0.0003	0.0009	0.0021
1.949	0.0009	0.0006	0.0018
1.95	0.0005	0.0006	0.0018
1.951	0.0006	0.0003	0.0018
1.952	0.0008	0.0005	0.0023
1.953	0.0009	0.0007	0.002
1.954	0.0003	0.0009	0.0011
1.955	0.0005	0.0004	0.0014
1.956	0.001	0.0004	0.0026
1.957	0.0005	0.0005	0.0014
1.958	0.0003	0.0004	0.0013
1.959	0.0009	0.0007	0.0015
1.96	0.001	0.0008	0.0015
1.961	0.0008	0.0005	0.0011
1.962	0.0006	0.0011	0.0013
1.963	0.0012	0.0006	0.0019
1.964	0.0009	0.0005	0.0016
1.965	0.0004	0.0004	0.0016
1.966	0.0008	0.0006	0.0019
1.967	0.0006	0.0002	0.0011
1.968	0.0002	0.0008	0.00090027
1.969	0.0009	0.0006	0.0016
1.97	0.0007	0.0005	0.0013
1.971	0.0005	0.0004	0.0019
1.972	0.0008	0.0006	0.0011
1.973	0.0011	0.0007	0.0013
1.974	0.001	0.0005	0.0017
1.975	0.0004	0.0005	0.0014
1.976	0.0005	0.0006	0.001
1.977	0.0005	0.0004	0.0016
1.978	0.0008	0.0007	0.0018
1.979	0.0006	0.0006	0.0012
1.98	0.0008	0.0008	0.0017
1.981	0.0004	0.0005	0.002
1.982	0.001	0.0003	0.00070021
1.983	0.001	0.0008	0.0011
1.984	0.0007	0.0007	0.0019
1.985	0.0006	0.0002	0.0015
1.986	0.0005	0.001	0.0021
1.987	0.0007	0.0006	0.0016
1.988	0.001	0.0004	0.0013
1.989	0.0009	0.0005	0.00090027
1.99	0.0006	0.0004	0.0018
1.991	0.0004	0.0004	0.0017
1.992	0.0004	0.0007	0.00080024
1.993	0.0006	0.0003	0.0025
1.994	0.001	0.0005	0.0011
1.995	0.0005	0.0003	0.0013
1.996	0.0007	0.0006	0.0015
1.997	0.0005	0.0006	0.0015
1.998	0.001	0.0004	0.0015
[truncated: 2,001 more rows]
