# Supplementary material for: Enhancement of single upconversion nanoparticle imaging by topologically segregated core-shell structure with inward energy migration
Source: Nat Commun. 2022 Oct 7;13:5927. doi: 10.1038/s41467-022-33660-8 (PMC9546905; doi:10.1038/s41467-022-33660-8)
Supplement: Supplementary file 7 — Source Data [file 41467_2022_33660_MOESM7_ESM.zip › source data-220904/Supplymentary Figure 13.xlsx]

## Sheet: S13a
wavelength (nm)	local Yb0.5Lu0.475Er0.025@Lu	inside-out Yb@Lu0.95Er0.05@Lu	outside-in Lu0.95Er0.05@Yb@Lu
400	11.9948	8.72349	13.0852
401	19.4122	7.54918	14.0199
402	31.99	3.199	35.1891
403	85.4291	6.32808	60.1168
404	222.171	33.3777	160.63
405	335.014	45.4957	276.076
406	318.893	32.918	281.86
407	455.361	36.8382	404.197
408	470.552	34.4801	458.383
409	349.809	31.1612	326.69
410	371.156	32.4762	308.524
411	384.956	32.2718	310.04
412	334.866	29.715	297.15
413	193.739	10.1968	185.809
414	100.25	16.8961	114.893
415	52.7075	10.0929	34.7645
416	31.2459	13.3911	24.5503
417	18.8763	5.55187	18.8763
418	15.4691	4.41974	16.574
419	16.5094	0	9.90561
420	7.68523	0	8.78312
421	8.76492	10.9561	17.5298
422	5.46646	6.55975	9.83963
423	6.54253	8.72338	5.45211
424	8.69848	11.9604	7.61117
425	1.08491	5.42453	10.8491
426	6.50428	10.8405	3.25214
427	8.67212	13.0082	5.42007
428	6.49687	10.8281	8.66249
429	11.8851	6.48279	4.32186
430	11.8612	7.54806	8.62636
431	9.6962	16.1603	11.8509
432	2.15288	3.22931	8.6115
433	6.43059	4.28706	6.43059
434	9.61211	9.61211	4.27205
435	7.50695	15.0139	12.8691
436	15.1206	16.2006	25.921
437	6.50867	6.50867	17.3565
438	2.18079	8.72316	19.6271
439	5.51641	6.6197	8.82626
440	13.4528	6.72642	12.3318
441	6.82931	6.82931	14.7968
442	15.008	16.1625	16.1625
443	9.36869	7.02652	2.34217
444	16.6434	2.37763	3.56644
445	9.64246	6.02654	14.4637
446	13.4092	2.43804	8.53312
447	25.8745	9.85696	9.85696
448	22.4049	9.95772	14.9366
449	27.6342	8.79269	26.3781
450	15.2009	8.86722	16.4677
451	19.1234	11.4741	26.7728
452	33.2778	8.95941	17.9188
453	24.3934	8.98703	32.0965
454	29.5869	12.8639	19.2958
455	20.5868	11.5801	18.0135
456	12.8443	8.99103	14.1288
457	16.6383	8.95908	19.198
458	10.2019	12.7524	10.2019
459	20.3364	2.54205	8.89718
460	11.3904	5.0624	11.3904
461	18.8849	8.81293	15.1079
462	6.26111	3.75667	10.0178
463	6.22958	13.7051	6.22958
464	8.68031	4.96018	9.92036
465	13.57	9.86905	8.63542
466	18.4042	15.9503	14.7233
467	13.4373	14.6589	23.2099
468	8.52242	6.08744	17.0448
469	9.71404	13.3568	24.2851
470	4.84899	8.48573	30.3062
471	20.5719	15.7314	45.9842
472	2.41536	19.3229	45.8919
473	9.65458	18.1023	56.7207
474	13.2751	20.5161	56.7209
475	15.6816	18.0941	48.251
476	8.44801	16.896	48.2743
477	8.46399	13.3006	50.7839
478	9.69482	23.0252	52.1097
479	6.07522	15.7956	70.4725
480	13.4079	10.9701	53.6314
481	9.78858	11.0122	42.825
482	12.2753	11.0477	17.1854
483	13.5406	11.0786	27.0811
484	17.3144	13.6041	14.8409
485	11.1969	8.70874	24.8821
486	13.7511	7.50062	12.501
487	21.3319	6.27409	20.0771
488	12.6104	11.3494	16.3935
489	13.9607	12.6915	24.1139
490	19.1569	11.4942	25.5426
491	17.9873	6.42405	17.9873
492	16.7983	12.9218	20.6749
493	5.19851	12.9963	11.6966
494	22.2456	9.15996	17.0113
495	9.22395	3.95312	9.22395
496	10.6164	26.5409	14.5975
497	13.3686	14.7055	6.68432
498	17.5017	6.73144	20.1943
499	9.49133	9.49133	13.559
500	9.55865	6.82761	16.3863
501	22.0095	9.62917	42.6435
502	41.5849	19.4063	34.6541
503	41.9238	9.78222	39.1289
504	33.8275	9.86637	40.8749
505	29.8304	12.7844	29.8304
506	17.1724	10.0173	15.7414
507	21.648	8.65918	23.0911
508	10.1916	11.6475	14.5594
509	38.1604	7.33855	36.6927
510	23.6746	10.3577	51.7883
511	37.3053	16.4143	41.7819
512	52.6623	15.0464	64.6993
513	74.3112	15.1655	101.609
514	81.0779	12.2382	107.084
515	151.359	26.2562	211.594
516	522.186	102.879	721.708
517	1367.34	226.579	1851.97
518	1751.31	293.738	2241.93
519	1986.72	408.23	2726.34
520	2946.63	536.339	4242.25
521	3491.35	701.532	4972.72
522	2851.14	513.897	3951.41
523	2517.91	457.348	3610.55
524	2505.01	444.925	3356.25
525	2322.41	376.332	3261.54
526	2337.06	424.609	3201.69
527	2750.1	423.225	3802.11
528	3330.58	575.14	4554.06
529	3460.66	603.766	4925.18
530	3075.82	473.202	4495.42
531	2322.06	398.991	3184.74
532	1576.03	265.093	2093.51
533	1078.67	179.778	1539.12
534	974.297	161.148	1278.07
535	950.664	110.412	1251.96
536	1045.93	192.919	1545.25
537	1855.98	328.763	2586.14
538	5483.01	1016.23	7795.61
539	13886.6	2452.41	19871.2
540	19213.8	3391.71	26385.9
541	20286.9	3441.98	28070.3
542	17641.6	2891.25	23349.6
543	13485.9	2206.6	18043.7
544	9443.83	1698.9	13368.8
545	8683.61	1574.67	12122.5
546	9638.39	1718.96	14258.8
547	10139.2	1724.91	13710.1
548	8797.32	1423.98	11857.9
549	9713.79	1791.04	12859
550	10381	1797.94	14220.9
551	10052.5	1609.12	13288.5
552	6349	1118.43	8893.54
553	3923.87	660.409	5448.94
554	2734.85	443.552	3883.95
555	2117.79	346.759	2613.49
556	1927.63	282.437	2226.55
557	1611.87	249.994	1859.48
558	1177.54	146.892	1396.67
559	798.381	131.441	890.876
560	635.303	86.1845	677.164
561	401.371	67.3107	538.486
562	285.278	68.1637	439.277
563	217.25	48.5619	332.265
564	191.323	36.1963	274.058
565	136.107	34.0267	219.865
566	159.066	21.2088	164.368
567	93.8613	34.8628	123.361
568	73.2471	18.99	67.8214
569	74.1685	21.9759	54.9396
570	52.8233	19.4612	77.8448
571	64.7258	16.885	73.1683
572	37.0517	42.752	71.2533
573	23.0753	2.88441	46.1506
574	58.3931	5.83932	29.1966
575	50.2618	5.91316	26.6092
576	50.857	20.9411	20.9411
577	24.2114	12.1057	24.2114
578	33.7214	12.2623	21.4591
579	40.3707	21.7381	46.5816
580	28.2636	18.8424	28.2636
581	22.2486	6.35675	19.0703
582	32.2153	16.1076	45.1014
583	32.6053	39.1263	42.3869
584	42.89	23.0946	42.89
585	26.737	23.3949	26.737
586	47.3724	20.3025	23.6862
587	17.1122	17.1122	20.5347
588	13.8526	45.021	24.2421
589	35.0809	14.0323	35.0809
590	35.5082	14.2033	17.7541
591	43.1184	17.966	35.932
592	21.8412	7.28041	36.4021
593	22.1217	22.1217	18.4348
594	14.934	14.934	37.335
595	26.5032	3.78617	30.2893
596	38.4265	3.84265	30.7412
597	23.3512	15.5675	31.1349
598	27.5607	15.749	27.5607
599	31.9332	15.9666	23.9499
600	28.3479	20.2485	12.1491
601	41.0231	12.3069	45.1254
602	33.2544	4.1568	29.0976
603	29.5355	33.7548	46.4129
604	34.2744	21.4215	38.5587
605	39.1224	26.0816	65.204
606	4.41055	8.82111	48.5161
607	26.8744	8.95813	31.3534
608	36.4029	31.8526	50.054
609	46.166	32.3162	41.5494
610	32.7584	37.4382	51.4775
611	57.0166	28.5083	71.2708
612	91.7468	38.6302	48.2878
613	49.0662	14.7199	19.6265
614	49.854	19.9416	44.8686
615	25.3293	40.5269	45.5928
616	56.6551	5.15046	30.9028
617	26.1674	20.9339	20.9339
618	63.7929	10.6321	26.5804
619	75.7328	10.819	16.2284
620	38.5361	16.5155	38.5361
621	27.9578	5.59157	39.141
622	56.8004	11.3601	17.0401
623	52.0301	23.1245	57.8113
624	29.4476	5.88952	41.2266
625	29.9612	47.9379	53.9301
626	36.5121	30.4268	12.1707
627	55.6917	30.9398	61.8796
628	63.0867	25.2347	37.852
629	128.463	25.6925	51.385
630	52.2342	19.5878	32.6463
631	66.4623	19.9387	19.9387
632	47.3856	33.8468	54.1549
633	82.6711	20.6678	55.114
634	63.064	42.0427	14.0142
635	92.6414	28.505	85.5151
636	87.0604	36.2752	72.5503
637	177.423	22.1778	96.1039
638	195.792	52.7133	135.548
639	153.454	38.3635	130.436
640	171.912	78.1416	171.912
641	222.525	47.6838	190.735
642	347.855	40.4482	307.406
643	354.749	24.7499	247.499
644	403.487	75.6538	268.991
645	581.856	17.1134	282.371
646	653.622	87.1496	427.033
647	1154.15	177.562	639.222
648	2017.85	90.4867	995.354
649	3268.06	258.491	1606.33
650	4739.54	329.789	2581.78
651	4970.28	221.115	2970.63
652	5863	333.348	3460.93
653	9125.51	499.754	5247.42
654	13154.2	1050.3	8004.68
655	13012.4	759.927	6704.01
656	9664.66	615.99	5915.62
657	8331.93	617.581	4583.1
658	8718.31	586.384	5056.18
659	9421.71	576.148	4835.12
660	9576.64	772.124	5623.83
661	10140.1	870.497	5540.6
662	11616.4	685.438	5471.48
663	10306.9	737.965	5374.85
664	8766.71	654.044	5119.15
665	7978.61	501.881	4529.79
666	6459.66	342.757	3836.24
667	5394.36	215.236	3013.31
668	4102.37	340.728	2671.31
669	3482.14	290.178	2210.88
670	2851.25	338.763	1919.66
671	2293.95	129.846	1269.61
672	1754.02	116.934	1242.43
673	1282.53	58.9669	737.086
674	996.689	14.8759	520.658
675	780.551	30.0212	510.36
676	515.044	30.2967	318.116
677	596.604	30.5951	351.843
678	587.345	139.108	170.021
679	499.921	78.1126	156.225
680	410.672	110.565	505.442
681	415.997	47.9996	239.998
682	291.282	64.7294	161.823
683	114.677	65.5298	180.207
684	182.681	66.4295	149.466
685	252.37	16.8247	100.948
686	187.592	34.1076	187.592
687	121.153	155.768	173.076
688	193.399	17.5818	193.399
689	249.946	53.5599	142.826
690	199.35	18.1228	289.964
691	386.848	55.264	128.949
692	299.659	37.4574	206.016
693	399.897	38.0855	152.342
694	193.838	19.3837	271.373
695	138.166	39.4761	276.333
696	261.326	140.714	381.938
697	122.814	61.4068	184.22
698	437.379	83.3104	249.931
699	445.755	106.132	466.981
700	303.297	43.3281	194.976

## Sheet: S13b
wavelength (nm)	local Yb0.5Lu0.475Er0.025@Lu	inside-out Yb@Lu0.95Er0.05@Lu	outside-in Lu0.95Er0.05@Yb@Lu
400	630.273	202.821	1407.75
401	625.504	195.2	1341.6
402	577.953	218.599	1240.15
403	1676.94	618.043	3286.38
404	7454.71	2604.51	14214.7
405	11138.2	4018.1	21368.5
406	11891.6	4232.02	22930.5
407	15748.3	5733.46	31220.4
408	21937.5	7739.77	42772.6
409	12512.7	4470.12	24476.6
410	11411.9	3971.37	22308.8
411	15409.8	5428.58	29960.9
412	13596.9	4881.27	26536.7
413	6755.95	2407.58	13696.6
414	3886.1	1361.82	7234.9
415	1562.16	602.212	3206.19
416	903.898	307.995	1786.59
417	597.381	228.737	1152.57
418	391.147	122.648	774.56
419	256.445	75.943	454.557
420	158.096	66.9712	312.899
421	97.5098	50.3983	191.733
422	72.1573	37.1719	115.889
423	33.8031	23.9893	64.3349
424	32.6193	10.8731	63.064
425	21.6981	17.3585	47.7359
426	14.0926	15.1766	41.1938
427	30.3524	20.5963	23.8483
428	17.325	10.8281	42.2297
429	23.7702	21.6093	30.253
430	32.3488	16.1744	24.8008
431	24.7792	12.9283	29.0886
432	24.7581	19.3759	34.446
433	26.7941	15.0047	30.0094
434	25.6323	9.61211	37.3804
435	33.2451	9.65179	39.6796
436	24.841	25.921	30.2412
437	32.5434	13.0174	44.4759
438	32.7118	3.27118	49.0678
439	29.7886	14.3427	63.9904
440	50.4481	25.7846	84.0803
441	97.8868	37.5612	144.554
442	117.755	57.7232	187.023
443	93.6869	49.1856	156.926
444	71.3288	51.119	136.714
445	78.345	32.5433	154.279
446	99.9595	51.1987	181.634
447	150.319	52.9811	278.459
448	536.472	231.517	954.697
449	509.976	199.72	989.806
450	535.833	212.813	1212.28
451	436.014	200.159	1019.92
452	747.471	289.261	1492.38
453	795.994	308.127	1449.48
454	611.035	250.846	1050.98
455	505.664	214.875	903.248
456	390.467	160.554	746.255
457	295.65	117.748	581.06
458	137.726	52.2848	270.351
459	77.5326	25.4205	124.561
460	54.4208	29.1088	124.029
461	51.6186	36.5107	98.2012
462	42.5756	37.5667	96.4211
463	54.8203	31.1479	112.132
464	40.9215	32.2412	171.126
465	43.1771	35.7753	208.484
466	46.6239	67.4819	322.686
467	191.787	90.3964	830.67
468	331.157	169.231	1124.96
469	354.562	216.137	1429.18
470	286.09	220.629	1590.47
471	156.104	232.341	1617.92
472	71.2532	260.859	1548.25
473	67.5821	314.981	1830.75
474	89.3053	277.57	1836.79
475	71.1703	291.919	1804.59
476	86.8938	254.647	1751.15
477	119.705	292.612	2053.12
478	118.762	261.76	2097.72
479	100.849	264.879	1817.7
480	81.666	227.934	1534.59
481	99.1094	184.759	1188.09
482	74.8791	111.705	904.687
483	49.2384	77.5505	551.47
484	51.9431	64.3105	418.018
485	72.1581	72.1581	320.979
486	57.5048	52.5044	252.521
487	124.227	71.5246	323.743
488	104.666	64.3131	263.558
489	121.839	69.8035	327.442
490	155.81	57.4708	351.21
491	115.633	61.6709	264.671
492	113.712	64.609	204.165
493	105.27	53.2847	176.749
494	94.2167	52.3426	147.868
495	86.9687	35.5781	177.89
496	66.3524	29.195	165.881
497	48.1271	36.0953	108.286
498	61.9292	35.0035	158.862
499	111.184	36.6094	218.301
500	304.511	113.338	690.954
501	665.788	233.851	1454
502	1150.52	364.561	2489.55
503	1963.43	721.089	4404.79
504	1798.5	648.361	3852.11
505	806.841	294.042	1880.73
506	589.587	190.328	1206.36
507	393.993	127.001	819.736
508	256.245	107.739	569.271
509	195.205	99.8042	454.99
510	221.95	109.495	489.769
511	302.919	156.682	686.417
512	358.103	210.649	911.809
513	503.496	236.582	1281.49
514	567.545	351.847	1638.39
515	956.033	543.657	2347.61
516	2397.38	1203.37	6143.09
517	10929.3	5955.57	28372.7
518	10649.2	6073.23	26971.5
519	13071.4	7309.72	34381
520	20705.6	11431.1	55301.1
521	27336.9	15774.7	72220.3
522	17965	10136.3	47761.1
523	16353.1	8905.8	42112.6
524	17157.3	9242.69	44505.9
525	14970.2	8474.25	39075.8
526	15573.6	8719.89	41538.1
527	17851.5	9784.27	46043.4
528	23364.6	12862.2	61707.3
529	24456.9	13571.5	62832.2
530	21705	11927.9	56248.8
531	15325.2	8501.03	39228.8
532	9670.44	5554.24	25783
533	7446.11	4166.08	18761.1
534	5714.27	3124.79	14601.5
535	5531.81	3188.84	14626.7
536	6926.18	3867.84	18357.6
537	10212.7	5508.69	27369.5
538	24192.5	13158.8	62592.9
539	112979	60441.4	291523
540	116388	64320.2	302200
541	153571	82667.3	392188
542	114449	62344.1	294599
543	89955.8	48596.2	229493
544	61551.7	34342.5	159967
545	53316	30295.8	138617
546	68400.8	37209.1	178635
547	73068.8	39473.3	188952
548	54429.1	29753.2	142194
549	65070.9	35053.5	167282
550	74981.7	40161.4	192384
551	79986.8	40919.1	197888
552	51101.9	25357.8	124941
553	36792.3	17828.8	86906.2
554	31170.4	14480.9	72053.1
555	29390.7	12760.3	64050.3
556	30562.1	12097.7	63837.9
557	39563.4	15135.4	80683.8
558	22269.7	8322.25	44337.2
559	14894.2	6275.08	31937.7
560	8985.35	3735.48	19379.2
561	4883.77	2266.13	10959.2
562	3986.31	1759.63	8947.12
563	2514.99	1175.71	6129.02
564	2145.92	917.835	4604.69
565	1745.83	732.882	4119.84
566	1296.39	670.729	3183.98
567	1204.11	445.171	2306.31
568	878.966	393.364	1806.76
569	678.504	340.626	1373.49
570	522.672	275.237	1056.47
571	424.939	168.85	773.896
572	313.515	168.158	618.479
573	297.095	126.914	516.31
574	183.938	110.947	440.868
575	183.308	85.7408	342.963
576	122.655	98.7223	227.361
577	130.137	45.3965	178.559
578	73.574	76.6396	211.525
579	71.4252	74.5306	133.534
580	122.476	69.0888	157.02
581	85.8162	54.0324	117.6
582	80.5383	83.7598	99.8674
583	78.2527	61.95	78.2527
584	75.8823	52.7877	72.5831
585	40.1056	30.0792	100.264
586	87.9774	50.7562	111.664
587	78.7163	54.7592	51.3368
588	90.042	38.0947	107.358
589	70.1618	73.6699	101.735
590	42.6099	63.9148	102.974
591	71.864	53.898	89.83
592	54.6031	43.6825	58.2433
593	58.9913	58.9913	114.296
594	74.67	37.335	52.269
595	71.9372	56.7925	113.585
596	111.437	26.8985	88.3809
597	85.6211	58.378	105.08
598	66.9331	43.3096	86.6193
599	75.8413	79.833	51.8914
600	80.994	56.6958	72.8946
601	61.5346	36.9208	110.762
602	99.7632	54.0384	103.92
603	84.3871	59.071	130.8
604	72.8331	77.1174	59.9802
605	91.2856	34.7754	86.9386
606	101.443	66.1583	92.6216
607	107.498	58.2278	76.1441
608	68.2555	63.7052	95.5577
609	101.565	50.7826	120.031
610	79.5561	51.4775	98.2751
611	76.0221	66.5194	76.0221
612	48.2878	57.9453	144.863
613	93.2258	44.1596	166.825
614	164.518	84.7517	179.474
615	177.305	55.7245	243.161
616	185.417	87.5578	221.47
617	162.238	62.8017	193.638
618	138.218	74.425	244.539
619	140.647	75.7328	259.655
620	82.5773	22.0206	143.134
621	61.5072	50.3241	162.155
622	68.1604	102.241	90.8806
623	46.249	46.249	109.841
624	94.2323	76.5637	88.3427
625	119.845	83.8913	119.845
626	152.134	60.8536	146.049
627	86.6315	80.4435	105.195
628	170.334	56.778	164.025
629	109.193	32.1156	160.578
630	130.585	104.468	202.407
631	199.387	112.986	186.095
632	392.623	94.7712	324.93
633	406.466	130.896	365.131
634	497.505	70.0711	539.548
635	676.995	149.651	791.015
636	1088.26	297.456	1400.22
637	1655.94	421.379	2025.57
638	2183.84	707.864	2823.93
639	2708.46	598.471	3544.79
640	3852.38	718.903	4039.92
641	4140.55	802.678	4005.44
642	4190.43	857.502	5322.98
643	5296.48	1253.99	6509.22
644	7002.18	1176.84	8010.89
645	9147.11	1523.09	10473.4
646	14850.3	2492.48	16549.7
647	21369.5	3551.23	23020.9
648	44039.9	6496.95	47596
649	55280.1	7847.04	58788.1
650	103394	14482.5	103535
651	103453	15093.5	109702
652	106289	15373.2	107720
653	180061	26227.1	185309
654	310959	42256.5	307186
655	268785	37444.6	264902
656	218390	31033.1	212134
657	159834	22287.1	167495
658	175174	25269.8	178637
659	201414	28525	205809
660	195186	27865.6	194621
661	222424	32384.9	221412
662	238845	33778.9	234648
663	213444	29973.7	209410
664	188553	26061.1	186956
665	171952	24489.2	172853
666	135284	20024.9	141717
667	105035	16223.4	112703
668	86940.2	11830.1	93918.3
669	76151.1	11358.4	83972.1
670	64576.7	9513.59	68218.4
671	49529.2	7516.66	50712.2
672	32390.8	4531.21	34057.2
673	23291.9	3169.47	24397.5
674	18788.3	3109.07	19279.2
675	14830.5	2416.7	14965.6
676	13027.6	1863.25	13118.5
677	10432.9	1621.54	10631.8
678	9119.3	1282.88	9428.43
679	7405.08	1093.58	7561.3
680	5623.04	1042.47	5875.77
681	5167.96	975.992	4911.96
682	3883.76	970.94	4385.41
683	3489.46	589.768	3604.14
684	3255.04	597.865	2707
685	2405.93	605.688	2826.54
686	2182.88	596.882	2012.35
687	1834.6	276.921	2024.98
688	2039.48	334.054	2654.85
689	2535.17	928.372	4677.57
690	3533.94	1159.86	5454.95
691	2910.57	884.223	5618.5
692	2416	955.163	5468.78
693	2799.28	895.008	5979.42
694	3450.31	1337.48	7152.6
695	2289.62	1085.59	4618.71
696	1588.06	844.284	2774.08
697	2067.36	736.881	4134.72
698	8601.79	3103.31	16891.2
699	9636.79	3841.98	17002.4
700	6520.88	2079.75	12478.5

## Sheet: S13c
power density (W/cm2)	outside-in Lu0.95Er0.05@Yb@Lu	local Yb0.5Lu0.475Er0.025@Lu	inside-out Yb@Lu0.95Er0.05@Lu
529.89	3634580	1451250	757077
502.616	3391630	1374260	701494
457.42	2924150	1247850	656344
367.806	2506510	1102030	541792
257.932	1302890	651556	256206
155.85	690005	380391	125010
100.134	333103	211674	57481.2
54.5475	119619	80320	16982.9
14.575	14879	11691.3	1958.3

## Sheet: S13d
power density (W/cm2)	outside-in Lu0.95Er0.05@Yb@Lu	local Yb0.5Lu0.475Er0.025@Lu	inside-out Yb@Lu0.95Er0.05@Lu
529.89	3960690	3900610	560575
502.616	3644090	3629800	515627
457.42	3078560	3246920	479014
367.806	2516950	2770590	393251
257.932	1085740	1424500	165029
155.85	516498	743881	73250.6
100.134	208347	350763	31956.5
54.5475	62569	107017	9075.79
14.575	6809.89	12323.7	949.864

## Sheet: S13e
power density(kw/cm^2)	outside-in Lu0.95Er0.05@Yb@Lu		local Yb0.5Lu0.475Er0.025@Lu		inside-out Yb@Lu0.95Er0.05@Lu
	mean	std	mean	std	mean	std
21.7	6183.6	2000	4302.62	1456.64	2433.1	856.04
11.6	3369.2	1192.3	2162.56	720.58	1437.92	496.14
5.89	1883.5	586	1215.82	287.74	720.011	208.42
2.83	778.7	271	461.864	89.494	281.535	64.024
1.42	278.2	107	182.351	46.01	107.117	11.72
0.69	79	32	61.4115	19.344	30.501	5.938
