# Supplementary material for: Enhancement of single upconversion nanoparticle imaging by topologically segregated core-shell structure with inward energy migration
Source: Nat Commun. 2022 Oct 7;13:5927. doi: 10.1038/s41467-022-33660-8 (PMC9546905; doi:10.1038/s41467-022-33660-8)
Supplement: Supplementary file 7 — Source Data [file 41467_2022_33660_MOESM7_ESM.zip › source data-220904/Supplymentary Figure 14.xlsx]

## Sheet: S14a
2θ(degree)	outside-in Lu0.95Er0.05@Yb@Lu	outside-in Lu0.9Er0.1@Yb@Lu	outside-in Lu0.8Er0.2@Yb@Lu	outside-in Lu0.7Er0.3@Yb@Lu
10.0021	282	377	384	395
10.0223	346	361	416	378
10.0426	341	385	396	395
10.0628	311	390	420	447
10.0831	366	380	411	403
10.1033	343	390	429	388
10.1236	374	412	381	435
10.1438	333	398	401	453
10.164	369	382	390	408
10.1843	328	356	406	399
10.2045	370	343	427	417
10.2248	352	385	443	436
10.245	378	384	420	405
10.2653	348	400	415	441
10.2855	361	409	439	429
10.3057	350	402	416	436
10.326	364	359	413	427
10.3462	376	413	445	423
10.3665	387	405	430	475
10.3867	332	406	433	436
10.407	351	390	401	455
10.4272	350	410	410	467
10.4474	350	432	428	437
10.4677	331	352	459	437
10.4879	314	407	428	422
10.5082	340	397	447	469
10.5284	354	377	414	451
10.5487	376	372	425	452
10.5689	358	386	414	449
10.5892	342	388	403	462
10.6094	367	365	390	428
10.6296	334	422	414	431
10.6499	307	406	374	452
10.6701	352	393	403	434
10.6904	405	405	362	446
10.7106	344	416	406	386
10.7309	321	417	397	399
10.7511	323	401	389	420
10.7713	336	403	395	407
10.7916	360	403	378	444
10.8118	314	399	402	426
10.8321	332	385	381	367
10.8523	351	354	430	412
10.8726	320	401	412	387
10.8928	307	384	395	426
10.913	347	357	403	399
10.9333	295	384	433	429
10.9535	326	396	404	379
10.9738	332	396	406	411
10.994	329	359	395	387
11.0143	338	360	413	438
11.0345	364	379	405	416
11.0547	339	393	382	393
11.075	281	420	391	400
11.0952	299	405	393	393
11.1155	346	371	377	413
11.1357	318	394	374	409
11.156	309	371	386	388
11.1762	324	385	414	410
11.1964	342	371	389	413
11.2167	352	381	418	390
11.2369	334	382	365	402
11.2572	316	388	376	429
11.2774	311	399	373	443
11.2977	302	366	426	439
11.3179	346	384	401	442
11.3382	318	365	368	412
11.3584	314	386	371	386
11.3786	315	353	368	373
11.3989	322	389	409	386
11.4191	338	409	393	401
11.4394	303	377	387	377
11.4596	333	383	389	408
11.4799	339	371	391	407
11.5001	322	391	391	412
11.5203	354	354	405	392
11.5406	336	386	386	389
11.5608	306	370	373	366
11.5811	332	374	388	429
11.6013	326	382	401	410
11.6215	318	391	419	386
11.6418	303	361	395	411
11.662	355	379	406	398
11.6823	318	399	386	425
11.7025	330	430	403	390
11.7228	347	390	371	426
11.743	329	381	345	392
11.7632	309	334	384	360
11.7835	316	365	372	374
11.8037	318	357	373	416
11.824	283	370	456	419
11.8442	329	357	376	379
11.8645	331	338	360	383
11.8847	298	352	364	420
11.9049	282	336	405	372
11.9252	305	392	394	391
11.9454	311	408	421	370
11.9657	306	393	363	425
11.9859	326	407	399	391
12.0062	311	368	397	389
12.0264	352	348	351	367
12.0467	319	362	346	393
12.0669	312	337	374	359
12.0871	301	382	388	415
12.1074	314	382	365	415
12.1276	346	363	365	396
12.1479	313	351	347	391
12.1681	338	405	396	407
12.1884	342	377	423	383
12.2086	302	355	373	405
12.2288	320	362	402	374
12.2491	347	363	375	352
12.2693	315	373	393	410
12.2896	308	380	384	351
12.3098	329	354	378	389
12.3301	309	368	414	406
12.3503	290	384	414	394
12.3705	325	380	353	425
12.3908	309	362	402	395
12.411	323	398	380	387
12.4313	339	373	337	400
12.4515	300	372	349	410
12.4718	305	389	369	372
12.492	313	349	368	430
12.5122	310	382	378	378
12.5325	352	384	372	405
12.5527	351	376	390	378
12.573	342	376	360	380
12.5932	345	346	362	400
12.6135	337	361	405	420
12.6337	310	395	364	395
12.654	321	362	378	375
12.6742	276	395	383	428
12.6944	319	349	362	400
12.7147	266	421	362	416
12.7349	334	375	374	389
12.7552	340	368	375	396
12.7754	309	375	368	394
12.7957	322	363	373	365
12.8159	305	346	346	394
12.8361	308	354	403	367
12.8564	298	427	436	379
12.8766	318	316	366	378
12.8969	296	361	383	419
12.9171	321	351	418	403
12.9374	298	371	380	360
12.9576	305	391	369	396
12.9778	337	381	359	391
12.9981	323	380	378	392
13.0183	317	394	389	404
13.0386	328	342	360	358
13.0588	274	365	402	410
13.0791	288	393	370	356
13.0993	332	360	355	391
13.1195	310	408	379	376
13.1398	316	374	405	358
13.16	290	375	371	364
13.1803	328	353	371	355
13.2005	309	379	339	385
13.2208	347	335	375	358
13.241	334	339	367	402
13.2612	327	373	380	398
13.2815	333	366	360	371
13.3017	347	346	361	395
13.322	323	383	377	358
13.3422	297	369	360	390
13.3625	328	346	376	379
13.3827	327	353	395	395
13.403	310	388	338	353
13.4232	305	346	391	384
13.4434	327	373	340	332
13.4637	311	376	352	407
13.4839	321	373	360	382
13.5042	352	383	393	409
13.5244	313	372	380	391
13.5447	290	376	362	358
13.5649	305	329	342	354
13.5851	295	376	353	371
13.6054	309	378	373	392
13.6256	279	387	393	387
13.6459	290	346	365	385
13.6661	334	341	361	401
13.6863	294	372	347	391
13.7066	299	367	366	398
13.7268	325	325	351	374
13.7471	313	350	366	361
13.7673	318	343	336	385
13.7876	301	343	351	376
13.8078	340	402	355	367
13.828	289	343	381	345
13.8483	325	395	380	381
13.8685	327	316	392	362
13.8888	314	375	335	410
13.909	319	370	366	403
13.9293	302	349	367	335
13.9495	338	369	332	360
13.9697	289	363	359	382
13.99	283	375	348	369
14.0102	283	406	317	406
14.0305	306	373	334	351
14.0507	304	359	344	353
14.071	327	363	387	389
14.0912	343	389	384	339
14.1115	345	387	349	404
14.1317	336	365	379	387
14.1519	324	348	375	336
14.1722	328	348	363	383
14.1924	309	345	340	381
14.2127	302	377	364	341
14.2329	316	385	349	367
14.2532	301	354	349	363
14.2734	330	305	355	391
14.2936	337	359	362	380
14.3139	331	342	338	357
14.3341	324	373	351	363
14.3544	325	365	347	370
14.3746	332	368	343	390
14.3949	302	411	351	358
14.4151	341	368	386	413
14.4353	330	372	371	354
14.4556	326	383	338	358
14.4758	300	375	352	360
14.4961	320	355	349	361
14.5163	347	354	361	366
14.5366	324	324	337	395
14.5568	342	395	325	360
14.577	310	371	347	317
14.5973	337	333	342	350
14.6175	334	383	379	401
14.6378	328	323	346	422
14.658	346	312	367	407
14.6783	323	396	376	364
14.6985	295	353	389	362
14.7188	266	372	358	400
14.739	312	349	351	392
14.7592	307	383	377	360
14.7795	318	366	381	377
14.7997	322	361	355	387
14.82	343	342	366	347
14.8402	319	342	359	401
14.8605	301	358	360	435
14.8807	304	375	372	379
14.9009	340	391	370	429
14.9212	333	372	347	362
14.9414	291	380	368	396
14.9617	309	350	333	407
14.9819	308	375	354	392
15.0022	328	338	362	361
15.0224	357	338	340	373
15.0426	320	387	339	354
15.0629	331	360	371	405
15.0831	292	372	336	368
15.1034	350	396	345	407
15.1236	331	367	344	383
15.1439	319	327	355	358
15.1641	335	364	368	371
15.1843	340	366	383	395
15.2046	319	402	368	364
15.2248	303	392	379	364
15.2451	321	379	354	336
15.2653	361	370	376	360
15.2856	356	350	364	356
15.3058	332	357	348	392
15.326	322	353	347	372
15.3463	335	367	393	381
15.3665	330	321	359	369
15.3868	346	363	360	398
15.407	339	414	385	366
15.4273	339	389	386	363
15.4475	320	397	360	392
15.4678	375	396	374	361
15.488	338	401	376	369
15.5082	326	379	351	341
15.5285	338	360	399	388
15.5487	317	397	331	385
15.569	313	439	341	370
15.5892	334	365	342	390
15.6095	377	360	353	355
15.6297	319	396	365	377
15.6499	329	381	354	412
15.6702	350	427	398	368
15.6904	341	312	411	391
15.7107	368	367	401	390
15.7309	375	332	395	374
15.7512	327	382	355	418
15.7714	344	370	343	412
15.7916	345	360	346	390
15.8119	308	355	362	417
15.8321	359	363	355	368
15.8524	350	380	379	394
15.8726	347	399	343	406
15.8928	364	392	357	404
15.9131	360	388	397	421
15.9333	348	343	368	349
15.9536	368	395	392	375
15.9738	353	407	396	372
15.9941	384	385	379	356
16.0143	360	373	347	395
16.0345	371	398	336	393
16.0548	352	388	414	374
16.075	368	385	375	387
16.0953	361	410	390	422
16.1155	367	385	365	385
16.1358	380	435	394	408
16.156	380	413	369	416
16.1763	449	419	418	405
16.1965	399	389	387	400
16.2167	368	437	379	414
16.237	400	395	401	357
16.2572	396	452	399	403
16.2775	391	447	394	436
16.2977	361	424	396	408
16.318	404	426	435	382
16.3382	432	419	434	442
16.3584	375	407	408	422
16.3787	358	417	400	417
16.3989	412	408	397	435
16.4192	409	406	431	434
16.4394	447	420	400	421
16.4597	422	480	403	427
16.4799	418	416	376	414
16.5002	418	456	413	452
16.5204	439	462	439	423
16.5406	475	464	435	431
16.5609	449	472	450	470
16.5811	493	438	437	518
16.6014	531	473	488	467
16.6216	483	518	466	521
16.6419	555	556	494	452
16.6621	537	519	543	509
16.6823	577	560	513	551
16.7026	581	566	515	563
16.7228	653	620	561	632
16.7431	707	671	586	589
16.7633	707	669	622	622
16.7836	758	763	673	674
16.8038	806	694	683	664
16.824	793	799	686	750
16.8443	926	828	729	734
16.8645	908	843	811	769
16.8848	926	847	807	790
16.905	1027	867	811	813
16.9252	1048	930	852	807
16.9455	1106	953	907	853
16.9657	1143	1029	844	867
16.986	1148	993	964	854
17.0062	1288	1070	1001	855
17.0265	1211	994	873	912
17.0467	1225	1060	927	921
17.0669	1218	1036	949	939
17.0872	1233	1091	913	911
17.1074	1270	1013	953	978
17.1277	1181	1108	891	940
17.1479	1143	1017	974	965
17.1682	1196	1004	941	961
17.1884	1183	999	848	910
17.2087	1188	931	845	849
17.2289	1110	993	821	844
17.2491	1126	962	818	803
17.2694	1091	949	786	767
17.2896	1043	936	767	855
17.3099	996	900	752	749
17.3301	960	873	768	706
17.3504	976	794	724	744
17.3706	921	733	667	692
17.3908	861	771	686	656
17.4111	859	717	651	662
17.4313	818	700	591	593
17.4516	709	627	598	617
17.4718	700	654	565	528
17.4921	697	604	548	563
17.5123	636	601	531	555
17.5325	593	557	485	555
17.5528	555	568	506	521
17.573	610	502	442	482
17.5933	539	534	475	485
17.6135	518	502	463	497
17.6338	505	474	445	454
17.654	524	473	389	452
17.6743	454	446	465	500
17.6945	469	470	425	463
17.7147	411	475	453	431
17.735	452	464	418	429
17.7552	430	399	383	455
17.7755	419	426	429	438
17.7957	428	477	399	430
17.816	436	415	388	456
17.8362	407	434	416	406
17.8564	362	400	376	374
17.8767	462	413	396	372
17.8969	386	392	399	451
17.9172	392	458	396	427
17.9374	382	398	395	430
17.9577	402	451	405	398
17.9779	363	411	449	402
17.9981	390	426	379	431
18.0184	390	428	387	419
18.0386	378	441	407	408
18.0589	363	419	382	391
18.0791	365	434	429	447
18.0994	363	404	394	401
18.1196	409	411	369	389
18.1398	407	413	370	373
18.1601	397	400	404	374
18.1803	417	423	429	407
18.2006	381	428	406	426
18.2208	377	384	399	395
18.2411	362	392	425	425
18.2613	406	363	368	405
18.2815	380	421	364	355
18.3018	370	406	372	373
18.322	382	403	416	395
18.3423	361	407	403	383
18.3625	359	400	374	408
18.3828	316	377	407	373
18.403	367	400	358	394
18.4232	344	413	386	403
18.4435	345	433	394	359
18.4637	369	368	411	391
18.484	335	373	380	387
18.5042	334	350	371	339
18.5245	372	381	353	404
18.5447	346	376	389	392
18.5649	344	395	367	369
18.5852	358	381	373	383
18.6054	343	387	394	391
18.6257	346	398	371	361
18.6459	382	369	349	440
18.6662	370	400	349	426
18.6864	369	390	376	370
18.7066	368	390	374	373
18.7269	371	400	331	387
18.7471	319	366	416	369
18.7674	351	379	348	376
18.7876	349	385	342	384
18.8079	326	356	364	355
18.8281	342	392	365	378
18.8483	318	376	368	390
18.8686	349	381	367	371
18.8888	374	364	387	386
18.9091	340	365	415	353
18.9293	330	350	371	387
18.9496	321	387	362	399
18.9698	368	392	377	367
18.9901	322	392	356	380
19.0103	354	383	373	405
19.0305	348	374	352	399
19.0508	327	361	377	388
19.071	341	334	387	379
19.0913	350	364	364	343
19.1115	314	374	384	392
19.1318	337	371	347	387
19.152	360	398	363	348
19.1722	320	401	377	369
19.1925	335	327	365	401
19.2127	342	361	382	377
19.233	332	383	379	360
19.2532	339	400	357	350
19.2735	372	382	392	389
19.2937	318	353	369	364
19.3139	315	357	396	382
19.3342	326	379	372	390
19.3544	326	373	360	404
19.3747	366	367	366	390
19.3949	309	359	348	389
19.4152	368	373	350	376
19.4354	302	357	333	389
19.4556	324	368	358	372
19.4759	331	371	347	358
19.4961	319	408	391	394
19.5164	298	360	353	388
19.5366	335	381	344	394
19.5569	296	349	348	370
19.5771	332	373	345	354
19.5973	315	383	344	418
19.6176	326	345	367	415
19.6378	314	389	376	372
19.6581	293	359	369	366
19.6783	357	353	351	389
19.6986	307	344	337	369
19.7188	341	365	400	380
19.739	332	353	381	361
19.7593	349	372	352	338
19.7795	335	353	335	427
19.7998	364	378	347	367
19.82	347	372	370	360
19.8403	317	339	368	375
19.8605	336	370	363	397
19.8807	323	369	336	403
19.901	337	349	337	387
19.9212	340	349	391	364
19.9415	344	394	384	374
19.9617	313	370	365	365
19.982	305	343	327	386
20.0022	316	373	380	390
20.0224	316	378	363	344
20.0427	328	358	358	383
20.0629	328	381	375	350
20.0832	321	362	340	406
20.1034	310	368	373	375
20.1237	344	376	348	363
20.1439	323	365	336	339
20.1641	323	338	364	372
20.1844	339	349	389	339
20.2046	316	342	364	358
20.2249	347	399	362	379
20.2451	321	384	406	376
20.2654	351	374	330	385
20.2856	344	322	372	350
20.3059	324	365	353	380
20.3261	361	351	389	376
20.3463	322	335	365	378
20.3666	340	365	387	407
20.3868	293	371	373	371
20.4071	334	381	353	390
20.4273	278	328	339	361
20.4476	331	371	334	378
20.4678	298	355	365	360
20.488	348	379	349	338
20.5083	298	351	355	387
20.5285	297	345	376	339
20.5488	334	366	398	359
20.569	331	338	386	350
20.5893	324	358	350	388
20.6095	287	324	367	393
20.6298	306	328	396	357
20.65	312	338	359	365
20.6702	334	354	389	373
20.6905	329	352	346	361
20.7107	344	350	389	348
20.731	308	380	377	377
20.7512	338	363	365	350
20.7715	313	362	353	349
20.7917	313	338	380	363
20.8119	317	349	361	397
20.8322	294	348	350	394
20.8524	318	386	348	377
20.8727	328	363	345	342
20.8929	306	361	380	378
20.9132	297	335	316	397
20.9334	309	317	357	367
20.9536	305	376	366	347
20.9739	334	339	364	393
20.9941	339	365	368	369
21.0144	319	331	376	367
21.0346	339	342	375	350
21.0548	310	336	387	385
21.0751	312	341	365	366
21.0953	318	350	380	355
21.1156	340	358	388	416
21.1358	299	356	323	345
21.1561	317	362	356	376
21.1763	323	334	379	331
21.1965	298	377	358	376
21.2168	299	355	355	389
21.237	312	392	399	376
21.2573	309	309	333	338
21.2775	292	367	357	331
21.2978	325	351	354	352
21.318	330	321	366	366
21.3383	331	333	377	377
21.3585	321	379	356	391
21.3787	275	338	353	363
21.399	284	340	367	403
21.4192	335	327	360	332
21.4395	331	355	364	386
21.4597	332	344	362	342
21.48	303	327	361	367
21.5002	318	405	363	394
21.5204	332	333	374	370
21.5407	294	365	404	396
21.5609	293	359	347	360
21.5812	303	366	341	331
21.6014	321	328	379	341
21.6217	318	371	337	360
21.6419	305	384	369	387
21.6621	308	392	363	377
21.6824	300	370	342	392
21.7026	295	371	333	345
21.7229	307	405	341	370
21.7431	295	347	351	361
21.7634	350	336	382	396
21.7836	300	357	351	366
21.8039	314	342	337	366
21.8241	297	335	349	374
21.8443	313	362	356	349
21.8646	283	374	351	329
21.8848	321	356	338	351
21.9051	331	332	374	368
21.9253	311	336	344	369
21.9456	311	355	355	363
21.9658	337	333	340	354
21.986	291	376	371	358
22.0063	316	371	382	366
22.0265	325	390	334	347
22.0468	304	350	361	358
22.067	296	373	329	402
22.0873	319	353	335	355
22.1075	338	309	322	368
22.1277	273	359	382	390
22.148	315	372	367	350
22.1682	285	327	349	392
22.1885	321	347	351	377
22.2087	299	344	356	371
22.229	265	360	365	402
22.2492	341	362	360	348
22.2694	282	348	357	353
22.2897	289	339	397	364
22.3099	297	354	359	345
22.3302	317	344	365	357
22.3504	312	338	346	311
22.3707	295	357	361	378
22.3909	319	371	350	409
22.4111	298	368	358	338
22.4314	312	339	376	361
22.4516	305	345	378	370
22.4719	325	346	348	359
22.4921	305	370	351	336
22.5124	317	393	367	374
22.5326	278	326	369	364
22.5528	288	356	353	378
22.5731	297	347	359	353
22.5933	276	340	329	339
22.6136	293	317	350	351
22.6338	289	349	383	354
22.6541	306	392	321	305
22.6743	297	395	346	395
22.6945	324	323	373	360
22.7148	319	361	344	357
22.735	281	338	359	370
22.7553	311	337	342	400
22.7755	305	346	377	357
22.7958	308	347	387	339
22.816	297	341	349	379
22.8362	337	355	351	365
22.8565	297	334	360	358
22.8767	326	347	346	344
22.897	283	363	374	341
22.9172	281	357	379	358
22.9375	286	366	364	378
22.9577	297	325	352	338
22.9779	323	321	363	351
22.9982	316	331	354	334
23.0184	289	302	384	338
23.0387	296	383	366	359
23.0589	322	333	377	390
23.0792	303	334	358	334
23.0994	299	351	335	385
23.1197	275	355	345	325
23.1399	304	398	359	362
23.1601	319	350	344	344
23.1804	299	342	354	377
23.2006	312	349	364	350
23.2209	283	343	346	386
23.2411	308	354	343	350
23.2614	311	370	337	335
23.2816	288	346	392	342
23.3018	290	338	358	362
23.3221	294	353	373	380
23.3423	276	338	363	335
23.3626	338	357	352	342
23.3828	310	377	352	353
23.4031	309	368	355	342
23.4233	300	395	356	395
23.4435	305	357	373	388
23.4638	298	343	341	359
23.484	299	358	367	362
23.5043	317	325	364	379
23.5245	309	335	376	379
23.5448	334	336	365	353
23.565	331	366	365	381
23.5852	302	358	356	369
23.6055	283	366	334	363
23.6257	327	358	329	352
23.646	321	316	378	377
23.6662	279	341	363	352
23.6865	275	362	342	364
23.7067	293	365	374	321
23.7269	295	345	375	354
23.7472	329	344	369	339
23.7674	304	363	347	377
23.7877	300	382	360	347
23.8079	291	349	402	343
23.8282	298	306	335	324
23.8484	287	306	367	361
23.8686	309	337	333	361
23.8889	314	320	363	386
23.9091	341	347	373	374
23.9294	293	370	338	358
23.9496	304	370	375	334
23.9699	296	339	372	335
23.9901	329	309	363	408
24.0103	311	367	359	366
24.0306	327	314	353	334
24.0508	301	317	353	366
24.0711	305	362	340	359
24.0913	300	338	384	381
24.1116	317	315	371	394
24.1318	314	343	350	347
24.152	307	343	347	354
24.1723	316	360	370	352
24.1925	295	366	387	338
24.2128	337	363	365	373
24.233	283	355	320	312
24.2533	291	349	365	366
24.2735	299	335	352	348
24.2937	303	342	366	360
24.314	298	366	383	372
24.3342	273	352	356	287
24.3545	290	348	323	365
24.3747	274	344	359	343
24.395	305	336	361	367
24.4152	321	344	358	395
24.4354	327	339	355	352
24.4557	280	345	336	365
24.4759	309	377	334	382
24.4962	327	357	316	329
24.5164	313	311	373	348
24.5367	301	355	353	340
24.5569	312	317	330	345
24.5772	310	359	340	368
24.5974	275	355	345	338
24.6176	326	341	331	356
24.6379	270	378	360	347
24.6581	332	354	356	367
24.6784	301	340	394	366
24.6986	331	345	353	325
24.7189	290	385	363	362
24.7391	275	348	342	341
24.7594	247	362	304	341
24.7796	272	346	346	380
24.7998	292	365	333	379
24.8201	298	340	377	325
24.8403	271	350	365	316
24.8606	311	348	349	371
24.8808	261	334	370	366
24.9011	283	342	370	378
24.9213	278	288	351	366
24.9415	284	363	374	360
24.9618	273	369	348	369
24.982	280	367	370	387
25.0023	333	340	388	374
25.0225	316	332	338	361
25.0428	294	363	355	355
25.063	267	348	356	369
25.0832	293	344	387	369
25.1035	318	332	335	348
25.1237	271	365	359	377
25.144	294	364	363	348
25.1642	295	372	342	318
25.1844	296	383	362	359
25.2047	279	371	387	333
25.2249	305	353	343	364
25.2452	306	394	365	352
25.2654	327	381	365	373
25.2857	309	362	344	376
25.3059	298	339	361	355
25.3261	320	350	377	382
25.3464	301	368	366	365
25.3666	296	363	379	364
25.3869	270	334	408	408
25.4071	297	373	344	419
25.4274	318	380	359	367
25.4476	328	384	379	374
25.4678	300	370	375	379
25.4881	336	393	386	424
25.5083	317	342	409	390
25.5286	325	415	378	376
25.5488	297	377	380	350
25.5691	323	354	379	422
25.5893	306	382	409	364
25.6096	319	365	372	384
25.6298	308	367	406	387
25.65	306	324	385	383
25.6703	305	378	383	420
25.6905	326	353	378	381
25.7108	302	394	396	402
25.731	316	391	440	413
25.7513	284	386	411	393
25.7715	312	374	386	375
25.7917	287	388	408	381
25.812	320	371	413	421
25.8322	296	361	387	377
25.8525	310	377	366	421
25.8727	306	393	404	422
25.893	307	363	360	387
25.9132	275	362	381	414
25.9335	329	387	388	389
25.9537	335	324	381	372
25.9739	309	401	391	388
25.9942	306	349	382	392
26.0144	334	386	383	396
26.0347	303	374	350	412
26.0549	315	338	402	375
26.0752	289	366	365	381
26.0954	322	336	366	394
26.1156	297	336	367	370
26.1359	298	366	370	371
26.1561	284	371	370	403
26.1764	285	363	363	399
26.1966	312	370	339	369
26.2169	294	356	378	394
26.2371	298	367	365	379
26.2573	306	345	342	350
26.2776	279	339	357	338
26.2978	326	317	412	368
26.3181	279	356	358	372
26.3383	286	329	353	334
26.3586	326	383	363	380
26.3788	287	327	347	366
26.399	287	346	348	353
26.4193	265	335	362	341
26.4395	271	323	359	356
26.4598	315	312	354	314
26.48	303	367	317	355
26.5003	301	325	334	379
26.5205	286	337	329	378
26.5407	307	332	365	357
26.561	278	325	326	335
26.5812	304	324	346	365
26.6015	279	333	354	385
26.6217	265	325	325	394
26.642	265	331	351	361
26.6622	330	350	358	368
26.6824	271	318	332	351
26.7027	318	327	368	308
26.7229	299	355	344	361
26.7432	318	330	366	322
26.7634	318	299	382	352
26.7837	255	327	350	347
26.8039	290	327	357	351
26.8241	264	299	342	335
26.8444	270	355	341	327
26.8646	287	313	298	381
26.8849	278	302	344	343
26.9051	294	301	341	309
26.9254	269	358	317	369
26.9456	288	320	316	344
26.9658	304	356	324	385
26.9861	280	340	332	371
27.0063	290	332	307	301
27.0266	324	306	331	366
27.0468	267	343	345	367
27.0671	277	350	334	326
27.0873	298	322	381	321
27.1075	276	330	334	336
27.1278	267	339	295	320
27.148	288	343	325	344
27.1683	282	305	359	366
27.1885	257	333	357	360
27.2088	259	331	320	343
27.229	297	323	379	357
27.2492	269	284	331	362
27.2695	292	379	356	348
27.2897	252	340	342	370
27.31	285	319	320	358
27.3302	264	341	326	357
27.3505	257	313	318	350
27.3707	292	353	336	337
27.391	262	331	334	334
27.4112	299	325	317	321
27.4314	295	316	343	323
27.4517	285	317	339	324
27.4719	294	322	325	320
27.4922	274	323	337	343
27.5124	270	311	364	343
27.5327	247	321	356	331
27.5529	270	324	362	308
27.5731	285	314	356	342
27.5934	272	296	337	368
27.6136	275	319	330	372
27.6339	272	317	370	338
27.6541	300	316	327	348
27.6744	278	317	361	350
27.6946	275	372	349	318
27.7148	251	323	308	331
27.7351	285	329	332	312
27.7553	275	362	325	310
27.7756	310	337	338	367
27.7958	303	324	320	348
27.8161	281	339	328	341
27.8363	283	331	364	352
27.8565	286	338	333	334
27.8768	294	320	334	317
27.897	278	307	346	316
27.9173	260	327	345	320
27.9375	289	334	357	331
27.9578	301	315	333	359
27.978	308	287	341	342
27.9982	301	319	305	314
28.0185	279	338	357	290
28.0387	266	316	342	342
28.059	270	311	340	323
28.0792	260	316	318	312
28.0995	308	323	336	351
28.1197	284	312	341	291
28.1399	279	334	326	374
28.1602	280	364	339	314
28.1804	268	311	333	332
28.2007	298	324	358	338
28.2209	323	361	361	309
28.2412	285	355	331	356
28.2614	308	334	337	335
28.2816	268	326	327	317
28.3019	283	310	354	312
28.3221	282	333	346	336
28.3424	291	321	340	316
28.3626	278	337	352	364
28.3829	274	344	344	362
28.4031	277	344	326	359
28.4233	285	331	336	329
28.4436	281	334	353	364
28.4638	285	310	330	335
28.4841	286	342	324	365
28.5043	287	320	360	384
28.5246	280	328	321	370
28.5448	287	315	320	348
28.565	279	324	329	304
28.5853	281	330	334	339
28.6055	280	318	305	310
28.6258	293	357	353	318
28.646	312	347	341	335
28.6663	304	328	331	319
28.6865	295	347	343	340
28.7068	285	276	325	332
28.727	329	366	357	342
28.7472	298	337	365	326
28.7675	317	337	317	357
28.7877	290	335	337	350
28.808	305	319	337	350
28.8282	305	344	384	327
28.8485	331	349	351	337
28.8687	301	353	339	322
28.8889	285	324	374	379
28.9092	304	349	333	318
28.9294	300	329	332	342
28.9497	313	349	326	360
28.9699	334	353	364	343
28.9902	340	357	316	340
29.0104	304	338	360	346
29.0307	335	323	331	356
29.0509	307	363	321	407
29.0711	319	368	315	370
29.0914	314	337	373	321
29.1116	316	338	340	340
29.1319	341	354	373	346
29.1521	283	350	369	343
29.1724	344	335	305	384
29.1926	316	320	346	366
29.2128	336	339	378	352
29.2331	300	373	352	363
29.2533	364	333	386	366
29.2736	351	354	347	383
29.2938	333	382	336	385
29.3141	395	350	355	367
29.3343	335	362	385	364
29.3545	309	364	384	383
29.3748	375	380	410	385
29.395	384	379	346	418
29.4153	396	347	360	451
29.4355	431	370	448	437
29.4557	400	378	398	448
29.476	396	466	430	451
29.4962	427	444	431	470
29.5165	434	428	415	479
29.5367	502	489	465	533
29.557	499	460	454	547
29.5772	540	489	450	564
29.5974	553	463	495	563
29.6177	605	574	494	579
29.6379	613	517	509	547
29.6582	627	585	575	645
29.6784	701	565	574	694
29.6987	732	618	611	713
29.7189	715	639	595	679
29.7392	765	661	605	699
29.7594	772	668	611	781
29.7796	875	648	641	813
29.7999	874	704	639	824
29.8201	886	743	711	802
29.8404	897	751	745	899
29.8606	982	747	682	835
29.8809	975	778	732	839
29.9011	966	820	715	907
29.9213	984	800	698	922
29.9416	965	850	783	917
29.9618	987	859	784	921
29.9821	939	828	763	883
30.0023	1053	770	718	866
30.0226	1014	834	733	861
30.0428	1009	781	765	846
30.0631	1010	804	756	834
30.0833	955	771	658	825
30.1035	914	790	626	832
30.1238	929	728	694	856
30.144	881	714	659	738
30.1643	851	701	612	724
30.1845	833	642	660	750
30.2048	752	667	627	711
30.225	774	619	594	664
30.2452	743	583	566	639
30.2655	741	582	591	620
30.2857	635	608	525	631
30.306	663	497	562	629
30.3262	608	527	523	565
30.3465	582	505	545	580
30.3667	599	492	511	565
30.3869	574	519	500	590
30.4072	497	423	495	544
30.4274	507	458	524	578
30.4477	511	427	533	543
30.4679	503	490	456	572
30.4882	488	442	511	546
30.5084	486	471	466	548
30.5286	489	466	550	578
30.5489	499	433	493	605
30.5691	490	496	508	571
30.5894	479	501	552	627
30.6096	514	494	590	623
30.6299	514	556	621	709
30.6501	562	517	651	712
30.6703	610	559	690	796
30.6906	602	594	695	749
30.7108	663	646	700	774
30.7311	633	672	744	799
30.7513	669	681	741	840
30.7716	734	704	790	853
30.7918	754	672	881	943
30.812	813	722	813	909
30.8323	807	762	835	882
30.8525	786	768	888	983
30.8728	822	762	875	1005
30.893	852	839	910	1001
30.9133	857	771	949	986
30.9335	880	808	936	1012
30.9537	847	804	952	983
30.974	933	752	899	978
30.9942	931	823	936	1019
31.0145	920	856	949	1001
31.0347	945	800	934	939
31.055	937	834	880	968
31.0752	878	874	893	909
31.0954	926	836	851	848
31.1157	862	757	867	891
31.1359	837	741	773	839
31.1562	830	724	810	844
31.1764	765	714	763	813
31.1967	796	700	729	738
31.2169	725	666	710	705
31.2371	755	613	656	712
31.2574	675	596	633	696
31.2776	661	604	558	655
31.2979	587	542	569	609
31.3181	580	508	536	561
31.3384	549	473	553	570
31.3586	509	455	505	493
31.3788	465	434	522	537
31.3991	513	497	452	460
31.4193	428	410	450	482
31.4396	442	409	377	437
31.4598	399	374	423	429
31.4801	419	397	389	386
31.5003	404	391	386	393
31.5206	397	476	378	383
31.5408	403	476	336	401
31.561	347	396	333	347
31.5813	309	420	321	397
31.6015	305	387	338	357
31.6218	340	388	359	319
31.642	318	384	347	385
31.6623	290	365	339	350
31.6825	325	342	353	349
31.7027	323	329	338	312
31.723	306	341	349	334
31.7432	283	338	321	320
31.7635	259	300	337	321
31.7837	319	343	349	329
31.804	303	319	323	319
31.8242	297	324	303	341
31.8444	289	325	336	312
31.8647	269	311	310	361
31.8849	301	289	300	310
31.9052	287	301	318	327
31.9254	274	341	294	336
31.9457	313	317	296	333
31.9659	270	314	302	294
31.9861	289	302	332	295
32.0064	272	295	329	325
32.0266	279	305	329	305
32.0469	310	287	296	308
32.0671	275	287	301	344
32.0874	269	287	312	321
32.1076	244	303	289	293
32.1279	272	295	284	292
32.1481	241	308	295	263
32.1683	230	282	307	319
32.1886	263	310	301	305
32.2088	283	274	293	308
32.2291	277	277	297	277
32.2493	275	265	311	269
32.2696	264	302	305	280
32.2898	264	320	337	297
32.31	235	270	276	307
32.3303	253	293	286	319
32.3505	240	287	295	318
32.3708	258	271	291	265
32.391	228	277	283	291
32.4113	274	252	291	278
32.4315	249	275	287	299
32.4517	259	280	281	284
32.472	266	279	289	299
32.4922	243	284	273	288
32.5125	230	299	300	283
32.5327	250	268	293	284
32.553	231	274	268	263
32.5732	260	286	249	282
32.5934	254	298	280	291
32.6137	266	264	306	291
32.6339	246	255	276	254
32.6542	220	281	298	321
32.6744	248	242	287	295
32.6947	248	267	278	285
32.7149	245	283	283	272
32.7351	247	236	290	275
32.7554	272	275	300	278
32.7756	210	262	296	296
32.7959	274	278	320	288
32.8161	250	269	239	319
32.8364	257	274	289	256
32.8566	234	276	263	299
32.8768	244	230	314	269
32.8971	249	290	264	264
32.9173	245	273	241	271
32.9376	217	268	297	279
32.9578	258	238	277	267
32.9781	250	256	281	315
32.9983	234	274	275	293
33.0185	231	272	298	301
33.0388	219	272	271	279
33.059	257	249	260	282
33.0793	246	249	253	237
33.0995	248	248	262	263
33.1198	278	278	269	241
33.14	248	280	255	282
33.1602	250	260	287	261
33.1805	245	270	296	239
33.2007	216	267	262	269
33.221	234	248	285	282
33.2412	233	268	250	274
33.2615	237	292	283	271
33.2817	225	279	233	314
33.3019	222	272	259	243
33.3222	246	282	275	297
33.3424	209	292	252	245
33.3627	233	266	285	251
33.3829	232	235	268	247
33.4032	231	274	253	253
33.4234	229	237	267	279
33.4436	235	243	268	271
33.4639	244	228	249	294
33.4841	249	213	280	268
33.5044	241	243	256	274
33.5246	245	277	250	295
33.5449	254	249	268	267
33.5651	237	267	248	286
33.5853	218	251	276	258
33.6056	258	215	241	246
33.6258	244	280	249	286
33.6461	224	247	250	268
33.6663	255	273	285	240
33.6866	233	232	267	260
33.7068	238	274	272	250
33.727	215	258	261	261
33.7473	236	254	239	274
33.7675	235	257	243	258
33.7878	229	257	251	280
33.808	229	232	257	253
33.8283	242	237	234	264
33.8485	243	264	221	260
33.8688	248	263	240	276
33.889	247	268	271	265
33.9092	234	247	232	269
33.9295	239	282	271	249
33.9497	239	265	285	255
33.97	214	259	287	270
33.9902	222	267	271	252
34.0105	246	295	228	250
34.0307	245	269	238	291
34.0509	240	240	279	277
34.0712	206	269	258	284
34.0914	261	290	265	238
34.1117	240	250	262	244
34.1319	236	273	276	279
34.1522	247	292	264	286
34.1724	243	248	269	263
34.1926	244	276	274	259
34.2129	282	267	258	235
34.2331	268	259	283	254
34.2534	246	289	248	290
34.2736	261	281	265	232
34.2939	237	258	270	287
34.3141	269	266	295	303
34.3344	264	259	283	316
34.3546	293	270	307	241
34.3748	299	285	298	300
34.3951	246	279	273	295
34.4153	267	269	286	311
34.4356	270	274	275	278
34.4558	301	273	267	322
34.4761	301	310	282	281
34.4963	298	299	325	319
34.5165	331	334	306	310
34.5368	312	310	318	316
34.557	327	326	338	289
34.5773	341	290	330	331
34.5975	327	314	315	349
34.6178	350	322	305	357
34.638	336	352	352	363
34.6582	329	331	329	366
34.6785	357	322	317	319
34.6987	352	340	306	329
34.719	376	332	328	321
34.7392	344	319	337	319
34.7595	369	321	314	338
34.7797	375	325	360	353
34.7999	350	302	358	310
34.8202	369	338	340	324
34.8404	341	308	338	336
34.8607	332	355	337	302
34.8809	331	323	312	299
34.9012	337	311	326	321
34.9214	353	312	296	306
34.9416	376	324	312	301
34.9619	298	339	296	321
34.9821	359	295	347	285
35.0024	325	317	306	356
35.0226	298	254	282	303
35.0429	344	303	300	283
35.0631	267	291	297	293
35.0833	302	246	244	315
35.1036	300	271	284	268
35.1238	293	276	273	307
35.1441	272	253	284	259
35.1643	260	279	265	265
35.1846	262	272	270	266
35.2048	283	257	261	290
35.2251	248	232	278	248
35.2453	238	277	242	282
35.2655	238	248	260	276
35.2858	240	257	254	284
35.306	215	241	251	268
35.3263	195	256	259	256
35.3465	268	255	259	253
35.3668	246	219	277	243
35.387	246	231	244	250
35.4072	227	242	255	250
35.4275	237	243	245	266
35.4477	225	258	244	260
35.468	212	253	221	241
35.4882	243	230	269	262
35.5085	228	237	256	264
35.5287	216	229	246	228
35.5489	231	212	232	223
35.5692	230	252	255	229
35.5894	235	243	228	227
35.6097	239	222	259	241
35.6299	254	249	235	247
35.6501	240	230	258	252
35.6704	193	212	223	228
35.6906	217	202	226	234
35.7109	239	220	221	229
35.7311	227	220	228	230
35.7514	216	218	229	233
35.7716	217	226	198	255
35.7918	192	207	240	229
35.8121	241	247	217	227
35.8323	212	235	222	206
35.8526	222	242	213	237
35.8728	197	234	236	238
35.8931	218	226	200	240
35.9133	228	223	211	232
35.9335	198	229	243	250
35.9538	224	206	225	241
35.974	196	193	216	254
35.9943	184	242	216	227
36.0145	204	224	219	236
36.0348	191	255	238	223
36.055	223	221	206	257
36.0753	195	214	212	270
36.0955	227	244	238	240
36.1157	223	229	212	239
36.136	197	231	211	203
36.1562	232	207	223	242
36.1765	205	246	204	231
36.1967	226	241	233	242
36.217	232	198	220	240
36.2372	197	203	222	242
36.2574	190	233	230	207
36.2777	207	226	223	233
36.2979	220	224	260	216
36.3182	201	227	189	223
36.3384	215	250	197	223
36.3587	189	234	230	228
36.3789	209	216	238	212
36.3991	203	214	213	247
36.4194	215	236	220	233
36.4396	192	202	218	191
36.4599	204	232	224	228
36.4801	215	230	203	212
36.5004	201	226	199	232
36.5206	202	224	203	233
36.5408	211	206	216	222
36.5611	221	231	211	205
36.5813	202	214	220	225
36.6016	207	222	197	224
36.6218	204	233	214	210
36.6421	212	202	217	213
36.6623	172	227	238	213
36.6825	192	220	208	211
36.7028	195	221	212	210
36.723	202	211	227	212
36.7433	219	221	194	236
36.7635	186	207	204	224
36.7838	201	241	232	197
36.804	206	240	233	233
36.8242	205	201	203	204
36.8445	182	238	208	225
36.8647	190	229	223	227
36.885	206	227	212	228
36.9052	202	204	205	211
36.9255	202	216	220	203
36.9457	193	189	228	205
36.966	228	221	223	212
36.9862	208	208	202	217
37.0064	198	210	218	216
37.0267	200	219	213	190
37.0469	190	244	226	221
37.0672	206	220	214	221
37.0874	222	237	197	211
37.1077	179	214	216	222
37.1279	209	200	177	204
37.1481	182	201	209	241
37.1684	228	217	194	207
37.1886	215	222	196	220
37.2089	204	219	221	201
37.2291	195	223	212	200
37.2494	190	172	197	221
37.2696	213	203	210	221
37.2899	184	204	217	202
37.3101	202	227	184	223
37.3303	204	218	201	238
37.3506	192	199	195	220
37.3708	213	219	219	238
37.3911	224	207	193	213
37.4113	183	195	222	193
37.4316	188	208	217	240
37.4518	188	227	221	196
37.472	196	189	196	202
37.4923	198	207	208	235
37.5125	193	220	208	213
37.5328	205	203	199	199
37.553	190	217	214	225
37.5733	211	187	205	203
37.5935	187	223	196	199
37.6137	209	211	233	216
37.634	192	210	159	200
37.6542	208	205	225	233
37.6745	174	177	198	221
37.6947	207	206	208	218
37.715	188	219	208	217
37.7352	191	198	210	221
37.7554	188	192	204	202
37.7757	203	206	212	208
37.7959	199	208	217	224
37.8162	193	196	191	232
37.8364	224	168	221	213
37.8567	205	200	233	215
37.8769	174	211	200	212
37.8971	204	197	199	189
37.9174	186	242	211	216
37.9376	224	225	224	231
37.9579	201	233	226	212
37.9781	184	206	181	181
37.9984	177	202	205	192
38.0186	204	200	195	196
38.0388	186	207	223	206
38.0591	189	193	218	182
38.0793	195	207	227	192
38.0996	181	190	204	203
38.1198	177	210	184	243
38.1401	224	215	210	248
38.1603	208	216	207	204
38.1805	201	210	214	245
38.2008	215	202	208	235
38.221	188	212	219	213
38.2413	195	197	188	232
38.2615	193	217	199	191
38.2818	203	217	229	235
38.302	193	177	210	220
38.3222	197	201	218	231
38.3425	183	210	192	222
38.3627	183	224	175	237
38.383	211	207	193	195
38.4032	210	216	210	205
38.4235	174	202	212	229
38.4437	204	205	230	227
38.4639	207	210	198	181
38.4842	227	212	235	211
38.5044	184	196	203	216
38.5247	210	234	203	209
38.5449	199	204	192	212
38.5652	229	240	207	208
38.5854	194	219	212	208
38.6056	206	205	215	193
38.6259	195	200	212	204
38.6461	187	225	222	237
38.6664	208	213	191	229
38.6866	196	208	217	220
38.7069	186	203	164	223
38.7271	201	193	185	209
38.7473	193	244	198	206
38.7676	189	188	221	221
38.7878	196	218	180	218
38.8081	188	207	223	228
38.8283	221	215	196	214
38.8486	180	204	202	208
38.8688	191	223	221	211
38.889	192	215	212	207
38.9093	200	203	206	195
38.9295	180	224	215	205
38.9498	190	202	191	229
38.97	192	224	221	218
38.9903	203	195	211	200
39.0105	177	205	193	209
39.0307	170	209	190	213
39.051	204	201	204	195
39.0712	186	192	196	208
39.0915	204	205	203	214
39.1117	182	213	232	213
39.132	184	217	217	200
39.1522	194	196	212	207
39.1725	210	198	208	211
39.1927	217	192	200	214
39.2129	209	225	207	213
39.2332	222	228	219	220
39.2534	216	231	205	224
39.2737	211	226	230	242
39.2939	196	221	197	214
39.3142	199	239	208	218
39.3344	240	207	226	237
39.3546	221	228	226	208
39.3749	189	218	216	231
39.3951	223	193	208	239
39.4154	234	211	207	231
39.4356	216	225	221	216
39.4559	215	203	245	245
39.4761	234	230	226	237
39.4963	213	208	236	228
39.5166	215	223	238	247
39.5368	208	265	254	232
39.5571	248	245	254	254
39.5773	245	241	228	242
39.5976	222	235	254	260
39.6178	269	244	238	285
39.638	226	221	268	256
39.6583	234	269	224	267
39.6785	246	219	271	282
39.6988	257	278	243	260
39.719	267	257	251	248
39.7393	259	290	285	262
39.7595	262	286	258	252
39.7797	233	275	288	271
39.8	284	253	255	265
39.8202	285	257	261	271
39.8405	294	266	267	244
39.8607	281	264	293	274
39.881	286	255	262	275
39.9012	254	244	294	293
39.9215	267	285	273	268
39.9417	266	227	258	263
39.9619	281	268	259	278
39.9822	258	279	272	251
40.0024	249	258	246	278
40.0227	259	263	272	271
40.0429	253	262	227	256
40.0632	242	232	239	240
40.0834	235	243	232	251
40.1036	254	222	262	231
40.1239	253	249	253	243
40.1441	246	229	229	225
40.1644	257	250	198	263
40.1846	207	220	263	249
40.2049	225	255	240	229
40.2251	231	215	231	207
40.2453	242	217	244	238
40.2656	203	220	221	216
40.2858	235	217	226	209
40.3061	213	212	217	191
40.3263	200	238	227	207
40.3466	210	196	219	207
40.3668	217	218	187	214
40.3871	218	242	221	210
40.4073	210	201	237	218
40.4275	204	200	180	192
40.4478	201	212	191	226
40.468	214	216	199	211
40.4883	195	194	180	212
40.5085	199	189	225	208
40.5288	176	192	203	211
40.549	180	214	176	186
40.5692	210	200	185	219
40.5895	186	162	203	186
40.6097	186	194	194	197
40.63	218	197	222	197
40.6502	212	207	193	215
40.6705	172	182	198	176
40.6907	205	241	187	210
40.7109	219	231	198	221
40.7312	177	210	185	190
40.7514	201	181	182	210
40.7717	197	183	186	193
40.7919	203	180	201	195
40.8122	201	179	211	204
40.8324	197	213	192	204
40.8526	213	207	201	212
40.8729	198	207	205	193
40.8931	217	197	218	188
40.9134	218	189	200	200
40.9336	210	180	194	215
40.9539	193	214	185	216
40.9741	202	192	189	205
40.9943	201	218	192	187
41.0146	209	192	195	198
41.0348	199	206	208	208
41.0551	220	198	201	223
41.0753	191	174	188	205
41.0956	189	209	210	188
41.1158	206	182	213	212
41.136	200	210	213	201
41.1563	202	210	196	205
41.1765	214	209	208	223
41.1968	180	202	193	202
41.217	166	194	205	212
41.2373	170	194	184	188
41.2575	215	209	209	193
41.2777	178	206	191	198
41.298	178	208	198	183
41.3182	179	207	201	177
41.3385	193	188	206	193
41.3587	180	198	207	205
41.379	188	178	204	199
41.3992	193	194	186	204
41.4194	188	210	197	210
41.4397	170	184	202	218
41.4599	186	206	180	218
41.4802	201	202	207	173
41.5004	192	217	179	199
41.5207	196	204	202	196
41.5409	224	198	183	198
41.5611	202	205	223	202
41.5814	193	204	199	209
41.6016	205	214	204	207
41.6219	203	213	186	207
41.6421	213	204	203	214
41.6624	212	204	229	189
41.6826	195	203	184	216
41.7028	186	179	203	210
41.7231	192	211	201	213
41.7433	194	184	185	201
41.7636	202	204	188	209
41.7838	199	205	195	220
41.8041	193	216	210	188
41.8243	213	226	187	196
41.8445	214	196	190	220
41.8648	200	183	206	201
41.885	193	187	205	211
41.9053	196	215	191	212
41.9255	190	209	185	193
41.9458	199	187	189	188
41.966	200	225	194	202
41.9862	183	190	206	203
42.0065	191	182	199	202
42.0267	206	201	201	205
42.047	222	180	222	190
42.0672	203	202	198	237
42.0875	213	196	203	197
42.1077	205	190	194	193
42.1279	231	204	203	186
42.1482	188	225	204	202
42.1684	197	222	196	186
42.1887	195	215	229	188
42.2089	210	182	200	201
42.2292	189	194	212	198
42.2494	194	226	203	194
42.2697	199	212	229	202
42.2899	197	237	210	214
42.3101	194	191	215	213
42.3304	225	217	194	225
42.3506	188	204	226	222
42.3709	200	200	205	200
42.3911	230	211	210	201
42.4114	201	204	212	186
42.4316	230	185	224	210
42.4518	234	229	212	215
42.4721	230	211	194	223
42.4923	225	201	198	205
42.5126	228	190	204	224
42.5328	203	223	225	222
42.5531	211	242	223	223
42.5733	200	199	212	203
42.5936	217	255	218	241
42.6138	233	238	214	230
42.634	221	212	223	230
42.6543	230	194	197	220
42.6745	229	247	212	223
42.6948	251	239	194	235
42.715	227	222	246	216
42.7353	197	243	202	210
42.7555	227	250	219	235
42.7757	217	231	219	225
42.796	214	233	218	199
42.8162	231	264	237	226
42.8365	226	211	248	237
42.8567	238	232	216	216
42.877	268	222	210	213
42.8972	243	228	267	248
42.9174	257	247	231	229
42.9377	255	220	218	217
42.9579	254	248	209	222
42.9782	271	255	224	254
42.9984	241	233	252	214
43.0187	239	256	250	230
43.0389	253	255	247	235
43.0591	290	223	238	259
43.0794	294	275	247	280
43.0996	267	281	264	287
43.1199	272	270	285	271
43.1401	273	285	251	295
43.1604	277	286	287	302
43.1806	310	330	309	316
43.2008	311	341	299	345
43.2211	335	331	323	310
43.2413	363	338	345	362
43.2616	392	383	352	389
43.2818	432	423	383	408
43.3021	411	401	380	404
43.3223	477	438	420	423
43.3425	460	478	444	482
43.3628	490	505	460	482
43.383	562	495	427	495
43.4033	575	518	499	524
43.4235	650	531	534	541
43.4438	647	595	511	598
43.464	709	611	607	616
43.4842	704	643	582	577
43.5045	769	738	605	665
43.5247	717	697	626	620
43.545	773	750	640	675
43.5652	785	778	641	630
43.5855	876	830	660	687
43.6057	869	819	669	683
43.626	898	803	709	703
43.6462	906	824	706	684
43.6664	949	866	737	697
43.6867	983	851	705	704
43.7069	934	852	678	676
43.7272	949	843	692	732
43.7474	890	876	694	692
43.7677	967	880	704	714
43.7879	980	830	716	602
43.8081	955	814	667	656
43.8284	943	792	670	624
43.8486	911	783	654	625
43.8689	847	726	636	636
43.8891	896	715	608	594
43.9094	785	698	585	563
43.9296	811	707	572	557
43.9498	782	653	534	541
43.9701	726	612	524	511
43.9903	750	640	520	486
44.0106	682	549	473	430
44.0308	675	525	411	445
44.051	630	482	408	431
44.0713	536	453	405	403
44.0915	532	452	389	374
44.1118	497	432	368	382
44.132	467	404	327	356
44.1523	395	405	295	343
44.1725	454	352	288	313
44.1927	410	349	290	323
44.213	394	359	293	291
44.2332	336	339	284	274
44.2535	354	305	253	266
44.2737	322	280	267	244
44.294	338	271	262	259
44.3142	304	252	228	264
44.3345	297	261	209	238
44.3547	245	238	223	226
44.3749	266	256	245	232
44.3952	239	227	255	240
44.4154	233	244	236	211
44.4357	236	249	233	216
44.4559	236	218	217	258
44.4762	233	229	202	236
44.4964	238	226	211	202
44.5166	238	212	221	196
44.5369	198	212	251	210
44.5571	233	227	239	220
44.5774	259	218	222	197
44.5976	211	189	219	198
44.6179	232	212	197	249
44.6381	233	222	186	216
44.6583	232	224	192	234
44.6786	229	229	191	240
44.6988	191	206	211	226
44.7191	232	235	201	216
44.7393	208	222	220	222
44.7596	209	219	205	212
44.7798	227	207	188	226
44.8	196	196	203	233
44.8203	202	210	194	205
44.8405	202	207	183	190
44.8608	211	186	204	186
44.881	233	208	187	215
44.9013	206	217	209	204
44.9215	209	182	196	206
44.9417	220	205	190	203
44.962	202	198	189	215
44.9822	191	229	198	207
45.0025	226	207	224	210
45.0227	209	222	200	191
45.043	219	175	199	224
45.0632	206	211	208	217
45.0834	206	180	190	193
45.1037	194	212	198	193
45.1239	188	189	245	207
45.1442	198	191	176	193
45.1644	199	197	207	192
45.1847	185	205	212	208
45.2049	198	214	169	214
45.2251	205	191	181	189
45.2454	213	195	169	188
45.2656	209	211	204	185
45.2859	212	229	192	181
45.3061	179	216	182	215
45.3264	205	212	201	200
45.3466	217	207	200	178
45.3669	189	206	182	210
45.3871	188	223	207	187
45.4073	204	201	185	164
45.4276	203	221	194	186
45.4478	191	212	190	205
45.4681	195	196	199	214
45.4883	180	210	187	200
45.5086	187	181	212	172
45.5288	201	204	178	190
45.549	218	202	200	228
45.5693	190	211	194	181
45.5895	211	199	164	186
45.6098	179	159	205	191
45.63	185	196	177	191
45.6503	198	162	196	186
45.6705	189	206	204	198
45.6908	184	201	170	183
45.711	216	213	198	192
45.7312	195	194	195	202
45.7515	197	215	213	202
45.7717	192	186	193	192
45.792	194	186	195	183
45.8122	205	190	170	202
45.8325	187	189	193	185
45.8527	193	220	188	217
45.8729	193	210	204	191
45.8932	188	180	179	202
45.9134	191	205	168	182
45.9337	203	197	199	192
45.9539	190	186	182	170
45.9742	201	212	206	172
45.9944	207	182	178	201
46.0146	209	193	152	194
46.0349	222	192	189	171
46.0551	173	202	198	196
46.0754	203	212	183	199
46.0956	218	184	194	195
46.1159	210	185	178	220
46.1361	209	203	187	181
46.1563	200	210	184	194
46.1766	212	207	177	198
46.1968	218	201	185	219
46.2171	208	214	189	227
46.2373	221	191	224	219
46.2576	214	210	191	216
46.2778	207	222	190	222
46.298	230	218	224	211
46.3183	217	220	212	221
46.3385	235	251	204	245
46.3588	227	232	196	248
46.379	253	229	232	252
46.3993	266	209	204	239
46.4195	263	200	203	244
46.4397	256	239	233	248
46.46	247	224	234	248
46.4802	274	237	225	220
46.5005	264	195	213	270
46.5207	264	251	226	263
46.541	270	224	215	241
46.5612	280	230	198	260
46.5814	259	263	227	253
46.6017	289	243	234	265
46.6219	266	259	243	242
46.6422	238	229	229	252
46.6624	254	223	230	238
46.6827	277	239	216	248
46.7029	261	215	204	270
46.7231	237	230	219	242
46.7434	266	234	214	243
46.7636	285	222	220	250
46.7839	251	229	218	237
46.8041	241	239	201	230
46.8244	237	221	210	229
46.8446	229	238	203	199
46.8648	252	235	233	238
46.8851	224	217	219	213
46.9053	229	220	222	232
46.9256	239	213	201	207
46.9458	227	219	210	219
46.9661	235	213	181	216
46.9863	231	188	208	196
47.0065	240	180	196	220
47.0268	220	207	187	183
47.047	201	193	220	206
47.0673	186	196	204	192
47.0875	199	173	186	183
47.1078	191	188	192	184
47.128	206	172	191	186
47.1482	186	203	213	200
47.1685	199	216	223	205
47.1887	206	177	205	185
47.209	202	191	178	213
47.2292	201	177	191	177
47.2495	193	193	184	185
47.2697	196	158	178	153
47.2899	199	184	176	172
47.3102	188	166	181	177
47.3304	175	209	159	189
47.3507	189	205	179	185
47.3709	213	162	167	215
47.3912	191	179	193	202
47.4114	174	185	193	193
47.4317	176	185	182	188
47.4519	188	178	192	199
47.4721	167	168	173	192
47.4924	191	181	199	174
47.5126	153	178	194	174
47.5329	172	193	160	177
47.5531	198	186	182	190
47.5734	182	181	175	199
47.5936	176	191	186	178
47.6138	203	167	163	179
47.6341	168	162	185	181
47.6543	185	163	197	196
47.6746	187	192	163	188
47.6948	191	175	193	210
47.7151	180	201	157	190
47.7353	152	167	171	165
47.7555	171	170	172	167
47.7758	212	176	173	150
47.796	192	172	172	175
47.8163	213	196	186	182
47.8365	194	156	172	167
47.8568	167	168	172	178
47.877	196	169	196	181
47.8972	194	180	191	164
47.9175	182	150	186	158
47.9377	196	158	159	169
47.958	180	195	191	182
47.9782	191	162	203	181
47.9985	160	177	155	171
48.0187	161	176	195	170
48.0389	165	162	173	184
48.0592	180	193	201	196
48.0794	188	173	182	171
48.0997	168	168	190	178
48.1199	163	178	189	145
48.1402	170	165	183	190
48.1604	180	172	163	177
48.1806	195	176	171	156
48.2009	185	178	158	175
48.2211	158	155	152	157
48.2414	155	147	173	191
48.2616	175	160	186	164
48.2819	199	190	179	194
48.3021	170	173	181	196
48.3224	169	160	176	182
48.3426	167	168	155	176
48.3628	166	172	181	170
48.3831	160	176	180	193
48.4033	187	184	152	155
48.4236	161	161	143	218
48.4438	189	141	159	145
48.4641	185	155	173	173
48.4843	174	176	188	167
48.5045	167	174	186	174
48.5248	176	166	173	181
48.545	180	169	189	160
48.5653	164	164	184	165
48.5855	212	180	166	167
48.6058	170	152	179	178
48.626	170	153	166	174
48.6462	167	183	146	179
48.6665	179	170	150	177
48.6867	180	173	154	187
48.707	170	177	177	180
48.7272	167	176	176	205
48.7475	185	167	165	172
48.7677	181	160	175	155
48.788	180	192	155	163
48.8082	163	162	172	169
48.8284	157	172	183	192
48.8487	169	190	159	197
48.8689	182	161	164	177
48.8892	204	193	181	188
48.9094	176	166	179	172
48.9297	181	180	182	162
48.9499	179	165	170	165
48.9701	176	168	170	187
48.9904	162	182	183	183
49.0106	173	175	170	178
49.0309	179	166	202	181
49.0511	153	161	174	161
49.0714	167	182	166	179
49.0916	178	160	182	156
49.1118	164	181	144	169
49.1321	173	172	170	175
49.1523	153	182	169	178
49.1726	190	173	169	184
49.1928	188	180	169	162
49.2131	150	171	169	197
49.2333	158	177	177	175
49.2535	153	157	190	182
49.2738	166	158	177	179
49.294	158	167	148	175
49.3143	176	169	151	159
49.3345	179	191	173	167
49.3548	161	183	183	189
49.375	163	151	154	179
49.3952	173	172	140	196
49.4155	178	181	153	183
49.4357	159	165	172	173
49.456	185	175	208	187
49.4762	170	169	183	165
49.4965	155	186	151	167
49.5167	157	156	173	153
49.5369	184	153	173	168
49.5572	164	168	168	151
49.5774	162	166	181	196
49.5977	174	160	162	184
49.6179	141	161	160	182
49.6382	154	162	177	179
49.6584	189	194	160	174
49.6786	170	159	157	161
49.6989	172	141	166	196
49.7191	164	142	195	180
49.7394	160	180	162	173
49.7596	181	176	184	184
49.7799	181	169	175	179
49.8001	170	176	187	189
49.8203	163	170	173	165
49.8406	172	156	186	185
49.8608	162	186	160	180
49.8811	175	168	192	177
49.9013	158	189	158	166
49.9216	149	154	168	185
49.9418	147	167	171	188
49.962	155	180	156	195
49.9823	171	171	176	179
50.0025	167	172	175	193
50.0228	204	152	186	190
50.043	168	170	186	160
50.0633	170	165	156	186
50.0835	166	189	172	171
50.1037	166	184	152	162
50.124	158	146	171	172
50.1442	197	165	178	182
50.1645	153	173	174	202
50.1847	171	165	161	185
50.205	168	180	168	169
50.2252	160	153	175	191
50.2454	161	177	161	174
50.2657	155	169	158	197
50.2859	175	162	196	157
50.3062	160	170	162	169
50.3264	169	174	164	174
50.3467	188	177	160	182
50.3669	174	157	161	171
50.3871	179	169	167	187
50.4074	157	156	175	171
50.4276	176	156	173	167
50.4479	177	145	178	170
[truncated: 965 more rows]

## Sheet: S14b
wavelength (nm)	outside-in Lu0.95Er0.05@Yb@Lu	outside-in Lu0.9Er0.1@Yb@Lu	outside-in Lu0.8Er0.2@Yb@Lu	outside-in Lu0.7Er0.3@Yb@Lu
400	1307.43	1246.37	668.438	216.997
401	1144.24	1248.85	758.154	232.946
402	1072.73	1327.59	953.303	367.885
403	2557.6	3719.86	2804.39	976.634
404	11553.9	17101.9	12726.3	4585.27
405	13179.3	20473.1	15188.3	5514.28
406	16492.9	24674.1	18560.6	6648.41
407	27782.2	42545.1	31946.9	11277.6
408	27962.4	42815.2	32694.3	11582.3
409	17291.4	26309.1	20197.5	6792.13
410	16733.3	25572.7	19615.6	6716.77
411	20400.4	30963.6	23685.2	8277.72
412	18574.2	28582.4	21728.6	7729.34
413	9087.63	13124.4	10193.4	3534.89
414	4468.45	6849.67	5120.64	1786.48
415	1931.11	3059.28	2220.45	857.899
416	1230.86	1794.41	1311.21	475.383
417	763.937	1089.28	801.69	283.145
418	444.184	679.536	545.838	170.16
419	320.281	471.067	362.105	123.27
420	193.229	320.584	215.186	79.048
421	123.805	166.534	131.474	41.6334
422	77.6237	142.128	73.2506	31.7055
423	58.8828	88.3242	70.8774	20.718
424	33.7066	64.1513	41.3178	17.397
425	31.4623	43.3963	26.0378	13.0189
426	33.6054	44.4459	17.3447	8.67237
427	39.0245	35.7725	20.5963	15.1762
428	35.7328	43.3125	46.5609	14.0765
429	27.0116	33.4944	27.0116	12.9656
430	28.0357	24.8008	14.0178	10.7829
431	28.0113	35.5527	9.6962	11.8509
432	32.2931	35.5224	23.6816	8.6115
433	42.8706	35.3682	16.0765	10.7176
434	26.7003	28.8363	11.7481	13.8842
435	40.752	32.1726	22.5208	5.36211
436	37.8015	35.6414	20.5208	8.64034
437	23.8651	40.1368	19.526	16.2717
438	42.5254	41.435	15.2655	11.9943
439	47.4412	46.3379	36.4083	19.8591
440	80.717	84.0803	84.0803	38.1164
441	128.619	160.489	185.53	92.1958
442	130.454	210.112	196.259	94.666
443	139.359	167.465	161.61	103.056
444	104.616	150.979	147.413	84.4058
445	137.405	116.915	128.968	61.4707
446	138.968	171.881	188.948	98.7404
447	182.354	301.869	285.852	147.854
448	867.567	1126.47	1211.11	646.007
449	737.33	958.403	1130.49	592.879
450	834.785	990.595	1228.74	511.765
451	763.662	812.109	1053.06	511.233
452	1070.01	1428.39	1647.25	750.03
453	1197.84	1414.82	1713.95	867.89
454	695.936	1011.1	1160.32	576.302
455	703.813	958.575	1039.64	485.078
456	509.92	615.243	751.393	357.072
457	353.244	523.466	636.095	313.568
458	177.258	190.011	241.02	126.249
459	115.663	122.019	116.934	52.1121
460	118.966	108.842	84.7952	46.8272
461	79.3164	96.9423	83.0934	31.4748
462	110.196	71.3767	73.8811	33.81
463	99.6733	67.2795	61.0499	27.4102
464	142.605	84.323	50.8418	35.9613
465	192.447	128.298	67.8498	38.2426
466	341.091	213.488	73.6167	26.9928
467	774.477	525.276	267.524	56.1923
468	877.809	636.746	280.022	57.2219
469	1307.75	972.618	414.061	98.3547
470	1154.06	734.622	304.274	63.0369
471	1219.79	683.713	283.166	67.7662
472	1241.5	625.579	225.836	64.0071
473	1465.08	695.13	318.601	53.1002
474	1485.6	716.856	298.086	92.9257
475	1460.8	683.959	323.282	53.0761
476	1457.88	692.737	296.887	76.0321
477	1533.19	756.922	388.134	88.2673
478	1545.11	793.764	405.971	96.9482
479	1334.12	748.467	347.502	80.1929
480	1190.86	598.478	266.938	76.7905
481	801.44	489.429	239.82	40.3779
482	614.991	365.803	177.991	71.1965
483	423.45	243.73	119.403	56.6242
484	299.291	184.274	105.123	46.9961
485	245.089	153.025	105.749	34.835
486	218.768	156.263	135.011	58.7549
487	281.079	287.353	233.396	145.559
488	252.208	201.767	180.329	126.104
489	266.522	280.483	248.754	170.067
490	259.257	312.897	321.836	167.304
491	169.595	238.975	258.247	131.051
492	156.354	180.905	197.704	105.959
493	157.255	183.247	183.247	102.671
494	109.919	154.411	140.016	69.3539
495	123.864	143.63	148.901	76.427
496	96.8744	134.032	134.032	55.736
497	76.2013	92.2436	93.5805	42.7797
498	110.396	95.5864	84.8161	44.4275
499	181.691	229.148	195.25	74.5748
500	588.54	655.45	585.809	222.58
501	1238.04	1555.8	1282.05	518.599
502	1772.9	2392.52	2065.38	752.687
503	3271.45	4221.73	3493.65	1305.23
504	2594.85	3162.88	2858.43	930.257
505	1174.75	1470.21	1214.52	461.661
506	827.139	1074.71	880.087	279.052
507	544.085	681.189	531.096	212.15
508	349.425	473.18	397.471	151.417
509	303.816	428.571	344.912	117.417
510	387.672	461.656	363.998	184.958
511	465.57	628.221	447.663	186.526
512	698.151	804.98	547.687	275.348
513	859.886	1119.22	756.761	342.741
514	1081.55	1389.03	1018.83	435.985
515	1533.67	2018.64	1425.56	687.294
516	4135.4	5235.89	3730.13	1762.96
517	20064.8	24914.3	17685.8	8844.45
518	15168	19361.3	14332.8	6929.04
519	22531.1	28111.8	19732.7	9855.15
520	37540.5	45598.5	33115.7	16453.6
521	42956.6	54132.2	38680.5	19184.5
522	31278.5	38417.1	27564.3	13738.5
523	28836.2	35513.4	25333.7	12546.3
524	27452.7	34274.3	24815.1	12604
525	23939.5	29887.9	21050.9	10430.5
526	26669.9	33367.8	23800.4	11950.7
527	30669.1	39537.8	28876	13866.2
528	39635.8	49432.4	35697	17770.1
529	38994.9	49978.8	35460.3	17882.4
530	34547.3	43410.1	30941.4	15306.1
531	23369.8	29951.3	21083.6	10837.5
532	15562.4	19709.5	14086.2	6854.28
533	11287.5	13951.1	9856.6	5114.5
534	8772.38	11391.5	8148.16	4110.2
535	9098.67	11825.3	8539.13	4287.34
536	11113.7	13996.1	10620	4985.64
537	17030.7	21469	15537.9	7819.58
538	38937.5	48956.8	35655	17894.2
539	222086	277691	201547	100098
540	168429	211381	155194	78680.2
541	222412	286923	212770	105393
542	173098	221187	163070	81766.8
543	119533	151388	110066	54723.4
544	91127	116506	84967.7	42567.3
545	79012.8	98375.4	70810.3	36117.5
546	110922	141902	101532	50695.7
547	98026.9	123752	89389.6	44412.3
548	87292.3	112033	81501.9	41469.4
549	101452	131250	97400.9	48210.3
550	120141	153603	111591	54727.4
551	113585	147532	106144	50175.9
552	68129.9	87920.3	63860.6	29485.7
553	52052	68757.4	50788	22347.2
554	43895.6	61102.2	44734.4	19484.1
555	43300.6	62425.9	46321.4	18480.6
556	46275	67067.1	50137.3	19476.4
557	55570.1	83560	61784.3	23494.7
558	29053.2	41787	30517.3	11917.5
559	18034.2	25896.3	18737.6	7385.03
560	10701.7	14742.5	10837.1	4124.54
561	7060.15	9256.47	6865.69	2787.16
562	5508.64	7876.69	5490.96	2277.17
563	3348.21	5050.43	3529.68	1436.41
564	3180.1	3999.69	2973.27	1290.14
565	2444.69	3263.94	2470.86	934.425
566	1871.68	2579.52	1810.7	784.727
567	1421.33	2118.58	1590.28	506.851
568	1155.68	1524.63	1133.97	463.899
569	846.07	1164.72	862.552	387.324
570	647.78	861.853	645	255.776
571	576.904	658.515	571.276	242.018
572	339.166	501.624	418.97	159.607
573	331.708	398.049	265.366	149.99
574	201.456	303.644	169.34	87.5897
575	159.655	201.047	121.22	82.7842
576	134.621	215.394	101.714	56.8401
577	124.084	181.586	96.8458	45.3965
578	150.214	119.558	52.1149	73.574
579	133.534	124.218	80.7415	40.3707
580	91.0717	125.616	69.0888	37.6848
581	114.422	139.849	63.5675	82.6378
582	106.311	115.975	57.9875	45.1014
583	52.1684	61.95	39.1263	55.429
584	85.78	69.2839	36.2916	46.1893
585	66.8426	50.132	63.5005	63.5005
586	57.5237	101.512	37.2212	30.4537
587	37.6469	51.3368	23.9571	44.4918
588	41.5578	86.5788	20.7789	3.46315
589	42.0971	70.1618	31.5728	38.589
590	35.5082	74.5673	53.2623	28.4066
591	97.0164	57.4912	46.7116	28.7456
592	69.1639	58.2433	21.8412	32.7618
593	81.1131	81.1131	18.4348	29.4957
594	56.0025	89.6039	33.6015	48.5355
595	64.3648	45.434	26.5032	30.2893
596	65.325	111.437	15.3706	42.2691
597	66.1617	23.3512	35.0268	46.7024
598	62.9959	102.368	27.5607	19.6862
599	47.8998	55.8831	27.9415	23.9499
600	105.292	48.5964	48.5964	28.3479
601	110.762	65.6369	36.9208	16.4092
602	78.9792	49.8816	41.568	29.0976
603	71.729	59.071	21.0968	46.4129
604	81.4017	77.1174	21.4215	8.5686
605	52.1632	113.02	26.0816	39.1224
606	74.9794	74.9794	39.695	26.4633
607	85.1022	26.8744	49.2697	22.3953
608	72.8059	59.1548	54.6044	31.8526
609	115.415	87.7153	46.166	46.166
610	74.8763	107.635	18.7191	51.4775
611	85.5249	114.033	99.7791	28.5083
612	82.0892	106.233	96.5756	9.65755
613	132.479	166.825	112.852	49.0662
614	179.474	119.65	129.62	64.8101
615	222.898	243.161	131.712	55.7245
616	200.868	231.771	92.7083	66.956
617	167.471	193.638	94.2025	57.5682
618	180.746	186.062	154.166	63.7929
619	86.5517	232.608	97.3707	37.8664
620	110.103	132.124	60.5567	60.5567
621	150.972	100.648	50.3241	44.7325
622	56.8004	90.8806	28.4002	39.7602
623	75.1546	237.026	75.1546	40.4679
624	123.68	100.122	100.122	47.1161
625	71.9068	137.821	77.899	59.9223
626	91.2804	127.793	97.3657	54.7682
627	129.947	129.947	99.0074	68.0676
628	88.3213	126.173	100.939	82.0127
629	109.193	154.155	128.463	70.6544
630	137.115	176.29	150.173	97.9391
631	126.278	172.802	212.679	119.632
632	318.16	385.854	243.697	155.695
633	254.902	330.684	337.574	227.345
634	434.441	511.519	560.569	231.235
635	505.964	762.51	705.5	270.798
636	1066.49	1240.61	1269.63	594.913
637	1515.48	2151.25	2003.4	1101.5
638	2048.29	2914.29	2665.79	1445.85
639	2723.81	3644.53	3084.43	1749.38
640	3180.36	4000.85	3657.03	2141.08
641	3401.45	3965.71	4108.76	2384.19
642	3761.68	4408.85	4586.83	2184.2
643	5180.98	6022.48	5807.98	2639.99
644	5985.05	7153.48	6792.03	3480.07
645	7564.12	9412.37	8813.4	5005.67
646	12863.3	15634.6	13970.1	7181.13
647	16699.7	21884.5	20011.2	9925.7
648	39008.8	48917.1	45596.3	22983.6
649	39936.8	53055.2	50378	25369
650	74815	99332.5	94413.9	47150.4
651	75727	98415.3	91330	46847.5
652	78866.1	100406	94298.1	48609.9
653	136593	178802	168607	86867.3
654	230626	304035	296928	147123
655	169339	225240	214195	108097
656	143398	191413	188302	95520.9
657	114968	146963	138035	69624.2
658	126637	170970	160725	81153.4
659	142094	185644	175657	90138.9
660	138026	180954	171896	88264.1
661	155925	205579	199779	101307
662	163736	216490	206882	106423
663	140496	185488	182683	89871.8
664	129803	171460	165423	82749.1
665	121159	155120	146459	74201.1
666	95576.5	122549	116221	59099.3
667	76973.9	97488.6	92309.5	45132.4
668	66482.9	83410.2	77863.2	40492.1
669	57303.3	73981.6	67639.2	34089
670	46424.6	59100	55641.8	28343.2
671	32519.3	44450.8	38896.2	21165
672	22743.8	28941.3	27026.5	12672.8
673	15891.6	23056	21036.4	10584.5
674	12079.3	16378.4	16973.5	8226.4
675	10267.2	13704.7	12894.1	7220.09
676	9255.65	11527.9	10437.2	5786.67
677	7495.79	9606.85	8979.65	4910.51
678	5904.36	8021.89	7527.29	4204.15
679	5795.96	6795.8	7139.49	3608.8
680	4612.16	5449.3	5180.78	2811.52
681	3759.97	4831.96	4159.97	2063.98
682	3204.1	3705.76	3333.56	2119.89
683	2850.54	3686.05	2981.6	1572.71
684	2308.42	2790.04	2507.71	1278.77
685	1833.89	2321.8	1934.84	1059.95
686	1688.32	2012.35	1790.65	801.528
687	1367.3	2024.98	1799.99	692.302
688	1582.36	2971.32	2285.63	1019.74
689	3409.98	5266.73	3802.75	1624.65
690	4168.24	6379.22	4766.29	1721.66
691	3647.42	5415.87	4236.9	1528.97
692	3614.64	5150.39	3783.2	1723.04
693	3580.03	5122.49	4436.96	1694.8
694	4768.4	7016.92	5679.44	2461.74
695	2822.54	4638.45	4046.3	1697.47
696	1608.16	2613.26	1728.77	944.794
697	3315.97	4585.04	3766.28	1412.36
698	12788.1	20327.7	15058.3	5644.28
699	11504.7	17299.5	12799.5	4224.06
700	6737.52	9120.56	6217.58	2664.68
