# Supplementary material for: Enhancement of single upconversion nanoparticle imaging by topologically segregated core-shell structure with inward energy migration
Source: Nat Commun. 2022 Oct 7;13:5927. doi: 10.1038/s41467-022-33660-8 (PMC9546905; doi:10.1038/s41467-022-33660-8)
Supplement: Supplementary file 7 — Source Data [file 41467_2022_33660_MOESM7_ESM.zip › source data-220904/Supplymentary Figure 19.xlsx]

## Sheet: S19a
Time (ms)	local Yb0.5Y0.45Er0.05@Y	inside-out Yb@Y0.9Er0.1@Y	outside-in Y0.9Er0.1@Yb@Y
0	0.00019984	0.00019998	0.00070028
0.001	0.00019984	0.00029997	0.0012
0.002	0	0.00049995	0.00090036
0.003	0.0004996	0.00029997	0.0011
0.004	0.00019984	0.00019998	0.00080032
0.005	9.99201e-05	9.999e-05	0.001
0.006	9.99201e-05	0.00029997	0.0012
0.007	0.00029976	0.00019998	0.0005002
0.008	0.00069944	0.00029997	0.00080032
0.009	0.0012	0.0013	0.00080032
0.01	0.0024	0.00059994	0.00090036
0.011	0.003	0.002	0.0018
0.012	0.0045	0.0022	0.001
0.013	0.00719	0.0018	0.0017
0.014	0.00799	0.0037	0.00080032
0.015	0.01209	0.0045	0.0027
0.016	0.01589	0.0053	0.0035
0.017	0.01719	0.0095	0.0052
0.018	0.02038	0.009	0.0043
0.019	0.02758	0.0111	0.0063
0.02	0.02998	0.0149	0.0054
0.021	0.03417	0.0168	0.0065
0.022	0.03777	0.0191	0.0075
0.023	0.04616	0.0221	0.0093
0.024	0.05066	0.0258	0.0081
0.025	0.06175	0.0297	0.0115
0.026	0.06715	0.033	0.01341
0.027	0.07834	0.0352	0.01411
0.028	0.07944	0.0402	0.01601
0.029	0.08733	0.0425	0.01961
0.03	0.09732	0.0479	0.02081
0.031	0.10182	0.05319	0.02591
0.032	0.11101	0.06169	0.02471
0.033	0.1198	0.06619	0.02921
0.034	0.1304	0.06339	0.03061
0.035	0.14049	0.07579	0.03451
0.036	0.14768	0.07879	0.03611
0.037	0.15528	0.08789	0.03912
0.038	0.16817	0.09519	0.04382
0.039	0.18865	0.10069	0.04212
0.04	0.19794	0.10949	0.05132
0.041	0.21503	0.11569	0.05572
0.042	0.21413	0.11879	0.05562
0.043	0.23211	0.12959	0.06182
0.044	0.2508	0.12979	0.06943
0.045	0.2514	0.14709	0.07403
0.046	0.27098	0.15388	0.07763
0.047	0.28137	0.16828	0.08693
0.048	0.28987	0.17858	0.08373
0.049	0.29886	0.19358	0.10294
0.05	0.32164	0.19478	0.10244
0.051	0.32894	0.20078	0.10764
0.052	0.34952	0.21148	0.11475
0.053	0.35052	0.22998	0.11905
0.054	0.372	0.22518	0.12305
0.055	0.38899	0.24218	0.13285
0.056	0.39418	0.24618	0.13896
0.057	0.41197	0.26087	0.15186
0.058	0.42416	0.26807	0.15466
0.059	0.43175	0.26937	0.15766
0.06	0.45883	0.29897	0.17737
0.061	0.44624	0.30397	0.18207
0.062	0.46193	0.31487	0.18117
0.063	0.47292	0.33747	0.18527
0.064	0.48261	0.35056	0.19748
0.065	0.5017	0.36266	0.20938
0.066	0.51948	0.35286	0.21519
0.067	0.52678	0.37256	0.23129
0.068	0.54456	0.38226	0.23579
0.069	0.54416	0.39816	0.247
0.07	0.56984	0.40506	0.2516
0.071	0.58353	0.41076	0.2565
0.072	0.58863	0.43186	0.27031
0.073	0.60312	0.43866	0.27351
0.074	0.60871	0.44366	0.28631
0.075	0.6215	0.46095	0.30022
0.076	0.6305	0.46595	0.31503
0.077	0.63229	0.47685	0.32553
0.078	0.65927	0.49955	0.33063
0.079	0.65348	0.51195	0.33954
0.08	0.68106	0.53515	0.35234
0.081	0.67976	0.52585	0.37885
0.082	0.69135	0.54015	0.37845
0.083	0.70913	0.55474	0.38906
0.084	0.71882	0.57974	0.39336
0.085	0.73761	0.58324	0.39946
0.086	0.7486	0.60864	0.40696
0.087	0.76339	0.60384	0.42827
0.088	0.76049	0.62224	0.43177
0.089	0.76609	0.62854	0.45028
0.09	0.77318	0.64044	0.47929
0.091	0.78717	0.65643	0.47659
0.092	0.80855	0.65223	0.4954
0.093	0.80176	0.67583	0.5027
0.094	0.82484	0.67853	0.5085
0.095	0.81785	0.69713	0.52161
0.096	0.83943	0.70223	0.53521
0.097	0.83333	0.72363	0.55092
0.098	0.85352	0.72613	0.56012
0.099	0.84382	0.74163	0.58243
0.1	0.88249	0.75492	0.59014
0.101	0.8708	0.78942	0.61345
0.102	0.8754	0.78452	0.60994
0.103	0.89039	0.78722	0.62575
0.104	0.8752	0.79742	0.63695
0.105	0.89838	0.81752	0.64286
0.106	0.89988	0.80922	0.67057
0.107	0.90917	0.82342	0.67277
0.108	0.90378	0.84942	0.70478
0.109	0.94005	0.86531	0.69748
0.11	0.92906	0.85411	0.71168
0.111	0.94275	0.86501	0.72699
0.112	0.94235	0.88661	0.73619
0.113	0.94265	0.89101	0.7554
0.114	0.95244	0.89471	0.77341
0.115	0.94414	0.92521	0.77221
0.116	0.97082	0.92131	0.80482
0.117	0.99181	0.92901	0.81493
0.118	0.9973	0.94001	0.81993
0.119	0.96613	0.94351	0.85194
0.12	0.97332	0.9672	0.85814
0.121	0.9957	0.9771	0.85034
0.122	1	0.9819	0.87065
0.123	0.97552	1	0.87975
0.124	0.96253	0.96	0.88495
0.125	0.97122	0.9755	0.88906
0.126	0.97742	0.9741	0.92677
0.127	0.96523	0.9741	0.90556
0.128	0.95983	0.953	0.93107
0.129	0.93315	0.9642	0.93567
0.13	0.91667	0.9648	0.93838
0.131	0.91647	0.93211	0.93988
0.132	0.91227	0.94111	0.94248
0.133	0.88519	0.92811	0.94188
0.134	0.8793	0.92851	0.95498
0.135	0.8722	0.92191	0.94788
0.136	0.86721	0.91601	0.95208
0.137	0.83743	0.89741	0.98309
0.138	0.82684	0.89181	0.96879
0.139	0.82744	0.87781	0.96238
0.14	0.80516	0.87101	0.97719
0.141	0.78088	0.86811	0.98079
0.142	0.77278	0.85931	0.97809
0.143	0.77368	0.83762	0.98529
0.144	0.7507	0.81502	0.9946
0.145	0.73511	0.81932	0.97419
0.146	0.71653	0.79402	1
0.147	0.71083	0.80152	0.98139
0.148	0.68435	0.78212	0.97069
0.149	0.68345	0.77422	0.97099
0.15	0.66767	0.75632	0.9889
0.151	0.64269	0.75682	0.98309
0.152	0.6309	0.73483	0.97939
0.153	0.64089	0.73383	0.988
0.154	0.6291	0.71313	0.97919
0.155	0.60162	0.70363	0.9965
0.156	0.60362	0.71683	0.9966
0.157	0.58593	0.68533	0.97309
0.158	0.57134	0.68323	0.95888
0.159	0.55506	0.68363	0.98539
0.16	0.54886	0.66043	0.97179
0.161	0.53317	0.64644	0.97199
0.162	0.51928	0.63074	0.96759
0.163	0.52928	0.62094	0.97219
0.164	0.5019	0.61214	0.95978
0.165	0.49051	0.59724	0.95488
0.166	0.49321	0.58054	0.95558
0.167	0.46463	0.58564	0.95338
0.168	0.45663	0.57374	0.97619
0.169	0.45304	0.56994	0.95008
0.17	0.44634	0.55544	0.94598
0.171	0.43066	0.56604	0.97999
0.172	0.41896	0.53695	0.94398
0.173	0.41747	0.53625	0.94648
0.174	0.39958	0.52785	0.94258
0.175	0.40448	0.51205	0.93828
0.176	0.39149	0.51745	0.96499
0.177	0.38419	0.50245	0.93007
0.178	0.36221	0.48855	0.92747
0.179	0.36151	0.48715	0.93287
0.18	0.36111	0.47235	0.91677
0.181	0.35532	0.45585	0.93087
0.182	0.34402	0.45735	0.92067
0.183	0.33173	0.43066	0.91807
0.184	0.31904	0.44066	0.92707
0.185	0.32614	0.42646	0.91377
0.186	0.30635	0.43136	0.92647
0.187	0.30266	0.40976	0.90356
0.188	0.29666	0.40546	0.90026
0.189	0.29866	0.38756	0.91717
0.19	0.28917	0.39256	0.90356
0.191	0.28627	0.38726	0.87115
0.192	0.26649	0.38346	0.89526
0.193	0.27408	0.36586	0.87635
0.194	0.26759	0.35686	0.88435
0.195	0.25659	0.35776	0.88735
0.196	0.26289	0.36016	0.87805
0.197	0.24341	0.35296	0.89116
0.198	0.23891	0.33387	0.87535
0.199	0.22692	0.33997	0.87365
0.2	0.22582	0.33387	0.87485
0.201	0.21513	0.31507	0.86835
0.202	0.21892	0.31957	0.85944
0.203	0.21103	0.30747	0.85524
0.204	0.20733	0.30247	0.84644
0.205	0.20893	0.30337	0.85784
0.206	0.20014	0.29447	0.85164
0.207	0.18945	0.29257	0.84444
0.208	0.19394	0.29587	0.83103
0.209	0.18285	0.28467	0.84844
0.21	0.18305	0.28117	0.81883
0.211	0.18135	0.27177	0.82943
0.212	0.17876	0.27277	0.81863
0.213	0.17146	0.26097	0.80462
0.214	0.16577	0.25897	0.80442
0.215	0.15917	0.24418	0.79922
0.216	0.16307	0.24818	0.80202
0.217	0.15787	0.24768	0.81883
0.218	0.15647	0.23798	0.80922
0.219	0.15138	0.23758	0.79342
0.22	0.14948	0.22918	0.79772
0.221	0.14868	0.22128	0.78671
0.222	0.14269	0.22178	0.79252
0.223	0.14029	0.21548	0.7608
0.224	0.13779	0.21318	0.761
0.225	0.1304	0.21018	0.7624
0.226	0.1307	0.19608	0.77931
0.227	0.1221	0.20128	0.76621
0.228	0.1195	0.20078	0.76631
0.229	0.1191	0.20638	0.7474
0.23	0.1199	0.19978	0.7495
0.231	0.1197	0.19378	0.753
0.232	0.11761	0.18658	0.7455
0.233	0.11081	0.18158	0.739
0.234	0.10442	0.17948	0.7436
0.235	0.10911	0.17668	0.72929
0.236	0.10382	0.17148	0.7382
0.237	0.10112	0.17828	0.71068
0.238	0.09792	0.16348	0.73459
0.239	0.09732	0.16738	0.71078
0.24	0.09592	0.16248	0.71359
0.241	0.09173	0.16238	0.72169
0.242	0.09063	0.15598	0.70318
0.243	0.08463	0.15878	0.70268
0.244	0.08973	0.14069	0.70608
0.245	0.07864	0.14159	0.70038
0.246	0.08084	0.14909	0.70938
0.247	0.08533	0.14279	0.68968
0.248	0.08024	0.14219	0.69028
0.249	0.07694	0.13619	0.68117
0.25	0.07614	0.13989	0.68447
0.251	0.07344	0.14159	0.69098
0.252	0.07154	0.12699	0.67477
0.253	0.06515	0.12909	0.66577
0.254	0.07314	0.12599	0.66347
0.255	0.07364	0.12799	0.66126
0.256	0.07054	0.12499	0.66056
0.257	0.07254	0.12489	0.65296
0.258	0.06415	0.11829	0.65556
0.259	0.06745	0.12039	0.64456
0.26	0.06205	0.11599	0.64566
0.261	0.06015	0.11419	0.63926
0.262	0.06405	0.10669	0.64916
0.263	0.05655	0.11519	0.62505
0.264	0.05625	0.10899	0.64686
0.265	0.05675	0.09399	0.63465
0.266	0.05556	0.10679	0.62505
0.267	0.05805	0.10109	0.60504
0.268	0.05516	0.09919	0.62315
0.269	0.05176	0.10349	0.61385
0.27	0.05016	0.09759	0.61465
0.271	0.04816	0.09119	0.60794
0.272	0.04796	0.09629	0.60594
0.273	0.04936	0.09999	0.61054
0.274	0.04836	0.09409	0.59934
0.275	0.04307	0.09069	0.60554
0.276	0.04796	0.08979	0.59524
0.277	0.04586	0.08869	0.60064
0.278	0.04476	0.08979	0.59034
0.279	0.04536	0.08889	0.58213
0.28	0.03977	0.08659	0.58233
0.281	0.04227	0.07939	0.58213
0.282	0.04237	0.07419	0.57103
0.283	0.04027	0.08509	0.57733
0.284	0.04087	0.07519	0.58383
0.285	0.03827	0.07499	0.57733
0.286	0.04067	0.07749	0.55972
0.287	0.03757	0.07409	0.56753
0.288	0.03627	0.07509	0.56743
0.289	0.03817	0.07349	0.55852
0.29	0.03437	0.06849	0.56953
0.291	0.03717	0.07439	0.55332
0.292	0.03697	0.07249	0.53401
0.293	0.03157	0.06739	0.56343
0.294	0.03307	0.07149	0.53651
0.295	0.03048	0.06409	0.53812
0.296	0.03177	0.06699	0.54342
0.297	0.03407	0.06169	0.53571
0.298	0.03197	0.06349	0.53451
0.299	0.02958	0.06199	0.52361
0.3	0.02908	0.05769	0.52551
0.301	0.02788	0.05829	0.51891
0.302	0.02768	0.06289	0.5109
0.303	0.02938	0.05789	0.52341
0.304	0.03237	0.05619	0.52511
0.305	0.02548	0.05639	0.52261
0.306	0.02758	0.05609	0.5081
0.307	0.02798	0.05969	0.4999
0.308	0.02708	0.05409	0.5035
0.309	0.02698	0.0498	0.5108
0.31	0.02878	0.0487	0.4956
0.311	0.02708	0.05479	0.4993
0.312	0.02508	0.0458	0.48199
0.313	0.02688	0.05079	0.4918
0.314	0.02548	0.0457	0.47169
0.315	0.02558	0.05169	0.4951
0.316	0.02298	0.0461	0.4881
0.317	0.02238	0.0484	0.47949
0.318	0.02318	0.0475	0.47239
0.319	0.02458	0.0481	0.47429
0.32	0.02268	0.0438	0.48279
0.321	0.02048	0.0465	0.46409
0.322	0.02138	0.0424	0.47469
0.323	0.02248	0.0464	0.47049
0.324	0.02448	0.0431	0.46369
0.325	0.01958	0.0443	0.46589
0.326	0.01988	0.0429	0.45578
0.327	0.02178	0.0409	0.46329
0.328	0.01968	0.0426	0.44928
0.329	0.02108	0.0419	0.43968
0.33	0.02318	0.0381	0.44288
0.331	0.01729	0.0396	0.45348
0.332	0.01859	0.0347	0.45188
0.333	0.01699	0.0379	0.44408
0.334	0.01539	0.0358	0.44048
0.335	0.01839	0.035	0.42897
0.336	0.01759	0.034	0.45148
0.337	0.01769	0.0363	0.42667
0.338	0.01489	0.0372	0.43818
0.339	0.01659	0.034	0.43177
0.34	0.01679	0.0355	0.43627
0.341	0.01859	0.0325	0.41667
0.342	0.01539	0.037	0.42087
0.343	0.01679	0.0333	0.40586
0.344	0.01699	0.0319	0.42117
0.345	0.01729	0.0323	0.42077
0.346	0.01659	0.0314	0.42767
0.347	0.01519	0.0326	0.41056
0.348	0.01549	0.0341	0.41287
0.349	0.01489	0.0338	0.41076
0.35	0.01609	0.0317	0.39466
0.351	0.01649	0.0294	0.40356
0.352	0.01449	0.0312	0.40776
0.353	0.01339	0.0288	0.39976
0.354	0.01389	0.0338	0.39656
0.355	0.01529	0.0294	0.40506
0.356	0.01439	0.0298	0.40636
0.357	0.01239	0.03	0.38325
0.358	0.01469	0.0307	0.40616
0.359	0.01529	0.0266	0.39546
0.36	0.01289	0.0295	0.39126
0.361	0.01399	0.0258	0.38355
0.362	0.01279	0.0272	0.38095
0.363	0.01189	0.0297	0.38355
0.364	0.01329	0.027	0.38265
0.365	0.01389	0.0275	0.37045
0.366	0.01389	0.0258	0.36815
0.367	0.01499	0.0231	0.37445
0.368	0.01359	0.0259	0.37805
0.369	0.01229	0.0263	0.36685
0.37	0.01209	0.0257	0.37115
0.371	0.01399	0.0266	0.37035
0.372	0.01049	0.0263	0.36004
0.373	0.01319	0.0253	0.36134
0.374	0.01399	0.0238	0.36194
0.375	0.01179	0.0228	0.35644
0.376	0.01129	0.0243	0.35124
0.377	0.01249	0.0192	0.36004
0.378	0.01379	0.0222	0.34084
0.379	0.00989	0.0235	0.35354
0.38	0.01129	0.0226	0.35314
0.381	0.01169	0.0229	0.35714
0.382	0.01169	0.0219	0.34654
0.383	0.01189	0.0198	0.34204
0.384	0.01019	0.0216	0.33844
0.385	0.01009	0.0209	0.34434
0.386	0.01099	0.0201	0.33533
0.387	0.00989	0.0189	0.33533
0.388	0.01229	0.0187	0.33643
0.389	0.01339	0.0212	0.33824
0.39	0.01259	0.0221	0.32983
0.391	0.01149	0.019	0.32563
0.392	0.01119	0.0195	0.32203
0.393	0.01069	0.0174	0.32053
0.394	0.01269	0.0189	0.31823
0.395	0.01309	0.0196	0.32593
0.396	0.01099	0.0211	0.31313
0.397	0.00989	0.0203	0.32773
0.398	0.01079	0.0175	0.32633
0.399	0.01019	0.018	0.32183
0.4	0.00889	0.0171	0.30262
0.401	0.01069	0.0169	0.30512
0.402	0.01019	0.0181	0.30612
0.403	0.01029	0.0174	0.30582
0.404	0.00849	0.0188	0.30902
0.405	0.01039	0.0184	0.30172
0.406	0.01119	0.0168	0.29782
0.407	0.01019	0.0167	0.30562
0.408	0.00979	0.0169	0.30132
0.409	0.00859	0.0159	0.29452
0.41	0.00869	0.0172	0.29422
0.411	0.00889	0.0174	0.30462
0.412	0.01019	0.0143	0.29662
0.413	0.00899	0.0155	0.29712
0.414	0.00939	0.0164	0.28741
0.415	0.00849	0.016	0.29852
0.416	0.00769	0.0145	0.28621
0.417	0.00929	0.0151	0.28772
0.418	0.00899	0.0137	0.28902
0.419	0.00949	0.0141	0.29122
0.42	0.00829	0.0158	0.28581
0.421	0.00879	0.0149	0.28641
0.422	0.00949	0.0144	0.28071
0.423	0.00909	0.0137	0.27581
0.424	0.00909	0.0149	0.27781
0.425	0.00979	0.014	0.28521
0.426	0.00889	0.0161	0.27171
0.427	0.00919	0.0139	0.28051
0.428	0.00689	0.0139	0.27161
0.429	0.00909	0.0139	0.27031
0.43	0.00919	0.012	0.27511
0.431	0.00979	0.014	0.26761
0.432	0.00829	0.0142	0.26841
0.433	0.00719	0.0125	0.27291
0.434	0.0062	0.0143	0.26401
0.435	0.00929	0.0128	0.26371
0.436	0.00829	0.0145	0.26431
0.437	0.00839	0.0138	0.26281
0.438	0.00679	0.0154	0.26711
0.439	0.00809	0.0147	0.27341
0.44	0.00869	0.0117	0.2564
0.441	0.00839	0.0123	0.26401
0.442	0.00679	0.0126	0.2537
0.443	0.00699	0.0124	0.259
0.444	0.00709	0.0115	0.2579
0.445	0.0061	0.0128	0.2472
0.446	0.00659	0.0113	0.2527
0.447	0.00799	0.0125	0.2499
0.448	0.00639	0.0134	0.2393
0.449	0.01029	0.0123	0.2481
0.45	0.00859	0.0109	0.2506
0.451	0.00659	0.0117	0.23709
0.452	0.00689	0.0103	0.2528
0.453	0.00649	0.0103	0.246
0.454	0.0058	0.0117	0.2449
0.455	0.00719	0.0103	0.2418
0.456	0.00699	0.012	0.2434
0.457	0.00879	0.012	0.246
0.458	0.00669	0.0128	0.2407
0.459	0.00689	0.0128	0.2401
0.46	0.00699	0.0114	0.23149
0.461	0.00669	0.0125	0.2389
0.462	0.00879	0.0104	0.2411
0.463	0.00679	0.0103	0.23629
0.464	0.00789	0.01	0.22509
0.465	0.0053	0.0113	0.23539
0.466	0.00739	0.0107	0.22789
0.467	0.00709	0.0123	0.22799
0.468	0.00719	0.0103	0.22449
0.469	0.00709	0.0096	0.22269
0.47	0.00739	0.009	0.22739
0.471	0.00669	0.0094	0.22159
0.472	0.00709	0.0079	0.22119
0.473	0.00739	0.0121	0.21829
0.474	0.00679	0.0081	0.21889
0.475	0.00739	0.0105	0.21228
0.476	0.00699	0.0093	0.21789
0.477	0.00889	0.0106	0.21078
0.478	0.00699	0.0095	0.21088
0.479	0.0059	0.0112	0.21819
0.48	0.00749	0.0105	0.20858
0.481	0.00759	0.0094	0.20998
0.482	0.0061	0.0095	0.21319
0.483	0.00659	0.0101	0.20828
0.484	0.0056	0.0107	0.20628
0.485	0.00759	0.0078	0.21369
0.486	0.00699	0.0093	0.20848
0.487	0.0049	0.0062	0.20218
0.488	0.00799	0.009	0.20168
0.489	0.00669	0.0086	0.20478
0.49	0.00659	0.0113	0.20358
0.491	0.00729	0.0097	0.20598
0.492	0.00739	0.0095	0.20408
0.493	0.00649	0.0097	0.20278
0.494	0.0058	0.0095	0.20458
0.495	0.0047	0.0097	0.19878
0.496	0.0049	0.0101	0.20458
0.497	0.0062	0.0092	0.20308
0.498	0.00669	0.0087	0.20168
0.499	0.00639	0.0085	0.20318
0.5	0.0044	0.01	0.19148
0.501	0.00719	0.0075	0.19248
0.502	0.0054	0.0072	0.19238
0.503	0.0057	0.0067	0.18557
0.504	0.0057	0.0085	0.19848
0.505	0.00639	0.0079	0.19048
0.506	0.00729	0.0067	0.20258
0.507	0.00659	0.0083	0.18217
0.508	0.00669	0.0078	0.18627
0.509	0.0045	0.0085	0.18597
0.51	0.0056	0.0091	0.18768
0.511	0.0054	0.0068	0.19098
0.512	0.00659	0.0074	0.19258
0.513	0.00729	0.0082	0.18327
0.514	0.0062	0.0073	0.18437
0.515	0.00659	0.0069	0.17877
0.516	0.0057	0.008	0.18447
0.517	0.00679	0.0073	0.17877
0.518	0.0057	0.0089	0.17027
0.519	0.00629	0.0071	0.17417
0.52	0.00639	0.0086	0.17717
0.521	0.00709	0.0077	0.16827
0.522	0.0057	0.0072	0.17927
0.523	0.00629	0.0081	0.18197
0.524	0.0056	0.0071	0.17767
0.525	0.00629	0.0089	0.17717
0.526	0.005	0.0074	0.17757
0.527	0.00629	0.0074	0.17337
0.528	0.005	0.0079	0.16467
0.529	0.0053	0.007	0.17257
0.53	0.0054	0.0068	0.17187
0.531	0.0059	0.0062	0.17797
0.532	0.0057	0.0066	0.17587
0.533	0.0056	0.0059	0.16607
0.534	0.0055	0.0073	0.16927
0.535	0.0059	0.0067	0.16597
0.536	0.0062	0.0084	0.16557
0.537	0.0057	0.0076	0.17497
0.538	0.0054	0.0067	0.16797
0.539	0.00629	0.0061	0.16397
0.54	0.0054	0.0079	0.15836
0.541	0.0047	0.0088	0.15666
0.542	0.0061	0.0064	0.17357
0.543	0.00629	0.0067	0.16257
0.544	0.0057	0.006	0.16046
0.545	0.006	0.0076	0.16437
0.546	0.0044	0.0053	0.15376
0.547	0.0058	0.0062	0.16206
0.548	0.00639	0.0074	0.15766
0.549	0.0058	0.0071	0.15746
0.55	0.006	0.0077	0.15776
0.551	0.00679	0.0063	0.15496
0.552	0.0053	0.0061	0.14896
0.553	0.0054	0.0065	0.15646
0.554	0.0059	0.0066	0.14896
0.555	0.00669	0.0064	0.15256
0.556	0.0058	0.0071	0.15256
0.557	0.00659	0.0069	0.15616
0.558	0.0057	0.0073	0.14816
0.559	0.0057	0.0054	0.15346
0.56	0.005	0.0057	0.15526
0.561	0.0057	0.0068	0.15336
0.562	0.0048	0.0061	0.14796
0.563	0.0059	0.0064	0.14996
0.564	0.0052	0.0062	0.15016
0.565	0.00689	0.0059	0.14836
0.566	0.0051	0.0064	0.14256
0.567	0.0053	0.0058	0.13786
0.568	0.0053	0.007	0.14726
0.569	0.0041	0.0062	0.14526
0.57	0.006	0.0065	0.14596
0.571	0.0059	0.0065	0.14796
0.572	0.0049	0.0057	0.14376
0.573	0.0056	0.0057	0.14736
0.574	0.0048	0.0058	0.14986
0.575	0.00639	0.0051	0.14226
0.576	0.0055	0.0053	0.14266
0.577	0.0055	0.0061	0.13836
0.578	0.0054	0.0063	0.13465
0.579	0.0054	0.0055	0.14086
0.58	0.0052	0.0052	0.14526
0.581	0.00629	0.0049	0.13105
0.582	0.0053	0.0066	0.13585
0.583	0.0044	0.0051	0.13735
0.584	0.0061	0.0046	0.14116
0.585	0.0049	0.0066	0.13455
0.586	0.0045	0.0052	0.13315
0.587	0.0045	0.0064	0.13776
0.588	0.0054	0.0058	0.13605
0.589	0.0048	0.005	0.13465
0.59	0.0042	0.0064	0.13565
0.591	0.0044	0.0055	0.13075
0.592	0.0056	0.005	0.13215
0.593	0.0043	0.0042	0.12945
0.594	0.0034	0.0049	0.12605
0.595	0.0056	0.0064	0.12075
0.596	0.0051	0.0055	0.13295
0.597	0.0034	0.0056	0.13045
0.598	0.0059	0.0045	0.13165
0.599	0.0045	0.0036	0.12935
0.6	0.0059	0.0055	0.12845
0.601	0.0041	0.0056	0.12525
0.602	0.0057	0.0048	0.12945
0.603	0.004	0.0048	0.12845
0.604	0.0039	0.0058	0.12935
0.605	0.0035	0.0062	0.12625
0.606	0.0051	0.0052	0.11905
0.607	0.0048	0.0045	0.12265
0.608	0.0054	0.0048	0.12455
0.609	0.00629	0.0051	0.12105
0.61	0.0038	0.0049	0.12095
0.611	0.0056	0.0059	0.11785
0.612	0.0047	0.0059	0.11895
0.613	0.0046	0.0035	0.12145
0.614	0.0043	0.0047	0.12485
0.615	0.0039	0.0041	0.11865
0.616	0.0047	0.004	0.11575
0.617	0.005	0.0043	0.11285
0.618	0.0046	0.0042	0.10664
0.619	0.0043	0.005	0.11505
0.62	0.0039	0.0041	0.10964
0.621	0.0057	0.0048	0.12155
0.622	0.0051	0.0043	0.11315
0.623	0.004	0.0032	0.11735
0.624	0.0045	0.0036	0.11345
0.625	0.0038	0.0052	0.11204
0.626	0.0049	0.0044	0.11875
0.627	0.0052	0.0052	0.11184
0.628	0.0033	0.0038	0.11214
0.629	0.0054	0.0046	0.11495
0.63	0.00629	0.0047	0.11765
0.631	0.005	0.0038	0.10944
0.632	0.0053	0.0051	0.10844
0.633	0.0037	0.0034	0.11395
0.634	0.0039	0.0043	0.11495
0.635	0.0036	0.0041	0.11214
0.636	0.0044	0.0046	0.10864
0.637	0.0044	0.0053	0.11515
0.638	0.0042	0.0051	0.11054
0.639	0.0044	0.0063	0.11084
0.64	0.0042	0.0052	0.09894
0.641	0.004	0.0048	0.11214
0.642	0.0044	0.0047	0.11054
0.643	0.0045	0.0055	0.10954
0.644	0.0033	0.0052	0.10404
0.645	0.003	0.0037	0.10504
0.646	0.0052	0.0055	0.11405
0.647	0.0048	0.0038	0.11134
0.648	0.0042	0.0049	0.10654
0.649	0.0047	0.0046	0.10504
0.65	0.0049	0.0045	0.10864
0.651	0.0051	0.0049	0.10424
0.652	0.0041	0.0053	0.10134
0.653	0.0041	0.0051	0.10184
0.654	0.0042	0.0051	0.10064
0.655	0.0047	0.0044	0.10284
0.656	0.0043	0.0029	0.10124
0.657	0.0041	0.005	0.09804
0.658	0.0053	0.0045	0.11275
0.659	0.005	0.003	0.09814
0.66	0.0049	0.0034	0.09814
0.661	0.0036	0.0042	0.10084
0.662	0.0031	0.0035	0.10094
0.663	0.0034	0.0042	0.10104
0.664	0.0046	0.0042	0.09944
0.665	0.005	0.0047	0.09554
0.666	0.0044	0.0043	0.09984
0.667	0.0036	0.0036	0.09824
0.668	0.0052	0.0052	0.09984
0.669	0.0041	0.0039	0.09464
0.67	0.0048	0.0045	0.09284
0.671	0.0036	0.0037	0.09974
0.672	0.0041	0.0036	0.09344
0.673	0.0038	0.0036	0.10154
0.674	0.0036	0.0037	0.09674
0.675	0.0035	0.0028	0.10044
0.676	0.0046	0.0046	0.09114
0.677	0.0043	0.0032	0.09104
0.678	0.0043	0.0041	0.10294
0.679	0.0038	0.0039	0.09834
0.68	0.0048	0.0045	0.09414
0.681	0.0049	0.0037	0.09224
0.682	0.005	0.0036	0.09474
0.683	0.0041	0.0038	0.09174
0.684	0.0045	0.0034	0.09194
0.685	0.004	0.0034	0.09094
0.686	0.0032	0.0033	0.08884
0.687	0.0032	0.0049	0.08984
0.688	0.0051	0.0051	0.09164
0.689	0.004	0.004	0.08854
0.69	0.0041	0.0044	0.09744
0.691	0.0054	0.0033	0.08653
0.692	0.0048	0.0031	0.08804
0.693	0.0037	0.0037	0.09114
0.694	0.0053	0.0051	0.08754
0.695	0.0033	0.0037	0.08914
0.696	0.003	0.004	0.08673
0.697	0.0042	0.0036	0.09474
0.698	0.0049	0.0039	0.08513
0.699	0.0047	0.0036	0.08754
0.7	0.0046	0.0051	0.08774
0.701	0.0039	0.0044	0.09434
0.702	0.0039	0.005	0.09114
0.703	0.0041	0.0051	0.08633
0.704	0.0045	0.0046	0.08764
0.705	0.0038	0.0034	0.09004
0.706	0.0041	0.0039	0.09154
0.707	0.0032	0.004	0.08623
0.708	0.0044	0.0025	0.08974
0.709	0.0034	0.0027	0.08573
0.71	0.0038	0.0032	0.08874
0.711	0.0027	0.0037	0.08533
0.712	0.0036	0.0037	0.08543
0.713	0.0045	0.0032	0.08463
0.714	0.0043	0.0029	0.08443
0.715	0.004	0.0033	0.08213
0.716	0.003	0.0043	0.08033
0.717	0.004	0.0024	0.07793
0.718	0.0034	0.0035	0.08203
0.719	0.0031	0.0044	0.08784
0.72	0.0024	0.0028	0.08233
0.721	0.0037	0.0031	0.08834
0.722	0.0031	0.0033	0.08023
0.723	0.0035	0.0034	0.07983
0.724	0.0029	0.0032	0.07913
0.725	0.0037	0.0037	0.08023
0.726	0.0025	0.0032	0.07963
0.727	0.0042	0.0036	0.08183
0.728	0.0033	0.005	0.08333
0.729	0.0045	0.0038	0.07543
0.73	0.0035	0.0033	0.07983
0.731	0.0038	0.0045	0.07983
0.732	0.0038	0.0038	0.07963
0.733	0.0041	0.0024	0.07933
0.734	0.0038	0.0033	0.08263
0.735	0.0043	0.0033	0.07653
0.736	0.0041	0.0029	0.07603
0.737	0.0042	0.004	0.07933
0.738	0.0034	0.0025	0.07363
0.739	0.0036	0.0039	0.07243
0.74	0.0033	0.0038	0.07883
0.741	0.0026	0.0034	0.07293
0.742	0.0042	0.0035	0.07443
0.743	0.003	0.0022	0.07533
0.744	0.0035	0.0035	0.07903
0.745	0.0038	0.0023	0.07933
0.746	0.0037	0.0026	0.07803
0.747	0.0034	0.003	0.07413
0.748	0.0057	0.0025	0.07393
0.749	0.0044	0.0031	0.07613
0.75	0.0031	0.0027	0.07783
0.751	0.0031	0.0036	0.07643
0.752	0.0031	0.0035	0.07223
0.753	0.004	0.0027	0.07593
0.754	0.0036	0.0033	0.07283
0.755	0.0042	0.0035	0.07133
0.756	0.0033	0.0021	0.08053
0.757	0.0044	0.0029	0.07373
0.758	0.0042	0.0031	0.07443
0.759	0.0028	0.0036	0.07373
0.76	0.0037	0.0027	0.06893
0.761	0.0024	0.0039	0.07453
0.762	0.0029	0.0029	0.06923
0.763	0.0043	0.0032	0.07293
0.764	0.0037	0.0034	0.07463
0.765	0.003	0.0025	0.07593
0.766	0.0033	0.0023	0.07133
0.767	0.0033	0.0027	0.07103
0.768	0.0039	0.0029	0.06733
0.769	0.0038	0.0029	0.06813
0.77	0.0037	0.0034	0.06573
0.771	0.003	0.0029	0.06843
0.772	0.0038	0.0034	0.06633
0.773	0.0029	0.0022	0.06783
0.774	0.0037	0.0028	0.06753
0.775	0.0031	0.0025	0.06873
0.776	0.0046	0.0031	0.06543
0.777	0.0045	0.0024	0.07273
0.778	0.0028	0.0016	0.07123
0.779	0.0038	0.0033	0.06813
0.78	0.0031	0.0026	0.07083
0.781	0.0037	0.0026	0.06873
0.782	0.0027	0.0034	0.07043
0.783	0.0023	0.003	0.06693
0.784	0.0035	0.0024	0.06943
0.785	0.0042	0.0029	0.06693
0.786	0.0035	0.0025	0.06473
0.787	0.0025	0.0034	0.06343
0.788	0.0029	0.0036	0.06373
0.789	0.0022	0.0026	0.06603
0.79	0.0032	0.0021	0.07003
0.791	0.0033	0.0032	0.06413
0.792	0.0026	0.0033	0.06263
0.793	0.0025	0.0025	0.06863
0.794	0.0036	0.0025	0.06643
0.795	0.0032	0.0022	0.06663
0.796	0.004	0.0028	0.06283
0.797	0.003	0.0029	0.06303
0.798	0.0035	0.0048	0.06152
0.799	0.0036	0.002	0.06383
0.8	0.003	0.0025	0.06443
0.801	0.0031	0.0022	0.06753
0.802	0.0032	0.0023	0.06222
0.803	0.0036	0.0032	0.05762
0.804	0.0034	0.0024	0.06543
0.805	0.003	0.0027	0.06132
0.806	0.0029	0.0029	0.06423
0.807	0.003	0.0029	0.06212
0.808	0.0021	0.0029	0.06092
0.809	0.0038	0.0021	0.06523
0.81	0.0028	0.0029	0.06753
0.811	0.0042	0.0019	0.06162
0.812	0.0028	0.0028	0.05492
0.813	0.0034	0.0028	0.06493
0.814	0.0026	0.0031	0.05652
0.815	0.0042	0.0029	0.06022
0.816	0.0024	0.0024	0.05922
0.817	0.0034	0.0024	0.06663
0.818	0.0031	0.0017	0.06583
0.819	0.0044	0.0032	0.05982
0.82	0.0026	0.0013	0.06242
0.821	0.0026	0.0021	0.05862
0.822	0.0033	0.0033	0.05382
0.823	0.003	0.0027	0.05972
0.824	0.0041	0.0025	0.05942
0.825	0.0027	0.0017	0.06122
0.826	0.0028	0.0022	0.05612
0.827	0.0046	0.0024	0.05702
0.828	0.0025	0.0014	0.06112
0.829	0.0028	0.002	0.05812
0.83	0.0034	0.0025	0.05892
0.831	0.0021	0.0019	0.05712
0.832	0.0032	0.0021	0.05932
0.833	0.0029	0.0027	0.06152
0.834	0.002	0.0025	0.05332
0.835	0.0024	0.002	0.06082
0.836	0.0035	0.0029	0.05962
0.837	0.0028	0.0025	0.05972
0.838	0.0024	0.0026	0.05822
0.839	0.0036	0.0024	0.05552
0.84	0.0034	0.0024	0.05322
0.841	0.0022	0.0022	0.05512
0.842	0.0032	0.0025	0.05702
0.843	0.0038	0.0025	0.05692
0.844	0.0026	0.0025	0.05592
0.845	0.0039	0.0024	0.06112
0.846	0.0032	0.0025	0.05842
0.847	0.0034	0.0027	0.05732
0.848	0.0025	0.003	0.05812
0.849	0.0031	0.0025	0.05542
0.85	0.0028	0.0032	0.05602
0.851	0.0024	0.0028	0.05912
0.852	0.0026	0.0031	0.05582
0.853	0.0021	0.0013	0.05462
0.854	0.0028	0.0016	0.05212
0.855	0.0033	0.0021	0.05122
0.856	0.0031	0.0016	0.05352
0.857	0.0027	0.0013	0.05432
0.858	0.0027	0.0023	0.05482
0.859	0.0026	0.0025	0.05512
0.86	0.0031	0.0023	0.05622
0.861	0.0035	0.0017	0.05332
0.862	0.0032	0.0023	0.05022
0.863	0.0027	0.0021	0.05132
0.864	0.0025	0.0026	0.05372
0.865	0.002	0.0021	0.05542
0.866	0.0023	0.0018	0.05562
0.867	0.0026	0.0027	0.05392
0.868	0.0015	0.0021	0.05162
0.869	0.0023	0.002	0.05362
0.87	0.0019	0.0016	0.05122
0.871	0.003	0.0021	0.05212
0.872	0.0028	0.0021	0.05212
0.873	0.0034	0.0025	0.05062
0.874	0.003	0.0016	0.05262
0.875	0.0027	0.0019	0.05282
0.876	0.0027	0.0024	0.05192
0.877	0.0027	0.0021	0.05032
0.878	0.0027	0.0021	0.05122
0.879	0.0031	0.0016	0.05202
0.88	0.003	0.0022	0.05042
0.881	0.0034	0.0028	0.04982
0.882	0.0028	0.0013	0.04932
0.883	0.0024	0.0018	0.05132
0.884	0.0034	0.0018	0.04982
0.885	0.0027	0.0025	0.05112
0.886	0.0036	0.0028	0.04912
0.887	0.0021	0.0021	0.04962
0.888	0.0021	0.0017	0.04912
0.889	0.0023	0.002	0.04912
0.89	0.0032	0.0018	0.04822
0.891	0.0026	0.0019	0.04712
0.892	0.0035	0.0027	0.04622
0.893	0.0034	0.0019	0.04902
0.894	0.002	0.002	0.04962
0.895	0.0026	0.0019	0.04672
0.896	0.0016	0.0017	0.05162
0.897	0.0023	0.0015	0.04942
0.898	0.0038	0.0019	0.05032
0.899	0.0037	0.0021	0.04712
0.9	0.0032	0.0023	0.04702
0.901	0.0031	0.0028	0.04722
0.902	0.0024	0.002	0.04692
0.903	0.0033	0.0019	0.04542
0.904	0.0028	0.002	0.05262
0.905	0.0024	0.0018	0.04952
0.906	0.0024	0.0023	0.04512
0.907	0.0016	0.0024	0.05002
0.908	0.003	0.0016	0.05062
0.909	0.0034	0.0029	0.04892
0.91	0.0024	0.0015	0.04252
0.911	0.002	0.0023	0.04532
0.912	0.0026	0.0017	0.04752
0.913	0.0023	0.0023	0.04472
0.914	0.0018	0.0018	0.04302
0.915	0.0024	0.0014	0.04572
0.916	0.0028	0.0027	0.04872
0.917	0.002	0.0027	0.04492
0.918	0.0024	0.00089991	0.04692
0.919	0.003	0.0015	0.04822
0.92	0.0017	0.0015	0.04632
0.921	0.0027	0.0023	0.04252
0.922	0.0021	0.0024	0.04282
0.923	0.0036	0.0015	0.04602
0.924	0.0022	0.0014	0.04492
0.925	0.0019	0.002	0.04422
0.926	0.0022	0.003	0.04282
0.927	0.000999201	0.0013	0.04222
0.928	0.0028	0.0024	0.04272
0.929	0.0018	0.0022	0.04522
0.93	0.0022	0.0024	0.04282
0.931	0.0025	0.0025	0.04352
0.932	0.0024	0.0017	0.04642
0.933	0.0017	0.0015	0.04482
0.934	0.0017	0.0019	0.04262
0.935	0.0019	0.0012	0.04602
0.936	0.0021	0.0023	0.03942
0.937	0.0028	0.0019	0.04652
0.938	0.0023	0.0016	0.04452
0.939	0.0024	0.0022	0.04312
0.94	0.0029	0.0021	0.04452
0.941	0.0023	0.0012	0.03752
0.942	0.0024	0.0021	0.04052
0.943	0.0039	0.0013	0.04262
0.944	0.0021	0.0018	0.04522
0.945	0.0018	0.0026	0.04382
0.946	0.0026	0.0019	0.04242
0.947	0.0024	0.0016	0.04452
0.948	0.0018	0.0018	0.04092
0.949	0.002	0.0014	0.04612
0.95	0.0033	0.0018	0.04242
0.951	0.0019	0.0017	0.04292
0.952	0.002	0.0016	0.04572
0.953	0.0018	0.0021	0.04342
0.954	0.0021	0.0012	0.04232
0.955	0.003	0.0023	0.04562
0.956	0.0026	0.0017	0.04402
0.957	0.0024	0.0009999	0.04482
0.958	0.002	0.0023	0.04402
0.959	0.0018	0.0024	0.04082
0.96	0.0021	0.0024	0.04342
0.961	0.003	0.0014	0.03892
0.962	0.0023	0.0019	0.04352
0.963	0.0026	0.0014	0.04042
0.964	0.0017	0.0018	0.03902
0.965	0.0012	0.0023	0.03942
0.966	0.0022	0.0018	0.04122
0.967	0.0015	0.0021	0.03802
0.968	0.0021	0.0015	0.04292
0.969	0.0024	0.0009999	0.04042
0.97	0.0016	0.0024	0.03832
0.971	0.0012	0.0013	0.04152
0.972	0.0023	0.0014	0.04412
0.973	0.0019	0.002	0.04232
0.974	0.0025	0.0018	0.03982
0.975	0.0027	0.0016	0.03691
0.976	0.002	0.0027	0.04002
0.977	0.002	0.0013	0.04002
0.978	0.0019	0.0016	0.04042
0.979	0.0019	0.0017	0.03701
0.98	0.0017	0.0018	0.04012
0.981	0.0016	0.0013	0.03912
0.982	0.0021	0.0021	0.03792
0.983	0.0022	0.0014	0.03691
0.984	0.0015	0.0021	0.03922
0.985	0.002	0.0016	0.03922
0.986	0.0017	0.0009999	0.03241
0.987	0.0027	0.0016	0.03962
0.988	0.0023	0.0023	0.03631
0.989	0.0021	0.0012	0.04012
0.99	0.0022	0.0014	0.04052
0.991	0.0027	0.0011	0.03611
0.992	0.0019	0.0019	0.03992
0.993	0.002	0.0017	0.04072
0.994	0.0019	0.0024	0.03822
0.995	0.0022	0.0021	0.03862
0.996	0.0022	0.0022	0.04032
0.997	0.0016	0.0011	0.03982
0.998	0.0021	0.0009999	0.03882
0.999	0.0028	0.0012	0.03641
1	0.0012	0.0018	0.03681
1.001	0.0018	0.0015	0.03892
1.002	0.002	0.0018	0.03992
1.003	0.0016	0.0026	0.03491
1.004	0.0022	0.0012	0.03772
1.005	0.0022	0.002	0.03601
1.006	0.0018	0.0014	0.03772
1.007	0.0025	0.00089991	0.03411
1.008	0.0015	0.0015	0.03721
1.009	0.002	0.0015	0.03661
1.01	0.0026	0.0013	0.03711
1.011	0.0024	0.0013	0.03962
1.012	0.002	0.0018	0.03741
1.013	0.002	0.0017	0.03551
1.014	0.0017	0.0013	0.03882
1.015	0.0019	0.0015	0.03481
1.016	0.0016	0.0018	0.03641
1.017	0.0024	0.0013	0.03782
1.018	0.0023	0.0019	0.03361
1.019	0.0023	0.0014	0.03441
1.02	0.0021	0.0015	0.03571
1.021	0.0027	0.0013	0.03551
1.022	0.0023	0.0014	0.03661
1.023	0.0017	0.0011	0.03832
1.024	0.0031	0.0014	0.03621
1.025	0.0021	0.0012	0.03621
1.026	0.0018	0.0015	0.03822
1.027	0.0011	0.0009999	0.03651
1.028	0.0023	0.0018	0.03371
1.029	0.0017	0.0023	0.03511
1.03	0.0021	0.0009999	0.03962
1.031	0.0021	0.0014	0.03531
1.032	0.003	0.0009999	0.03321
1.033	0.002	0.0013	0.03541
1.034	0.0014	0.0016	0.03241
1.035	0.0013	0.0014	0.03701
1.036	0.0018	0.002	0.03731
1.037	0.0014	0.00089991	0.03671
1.038	0.0021	0.0018	0.03371
1.039	0.002	0.0013	0.03241
1.04	0.0019	0.0014	0.03471
1.041	0.0014	0.0013	0.03561
1.042	0.0015	0.0017	0.03541
1.043	0.002	0.0012	0.03501
1.044	0.0017	0.00089991	0.03541
1.045	0.0015	0.0011	0.03211
1.046	0.0014	0.0014	0.03211
1.047	0.0015	0.0012	0.03021
1.048	0.0026	0.0009999	0.03131
1.049	0.0016	0.0013	0.03741
1.05	0.0016	0.00079992	0.03331
1.051	0.0026	0.0018	0.03061
1.052	0.0018	0.0017	0.03591
1.053	0.000999201	0.0015	0.03631
1.054	0.0021	0.0022	0.03301
1.055	0.002	0.00059994	0.03341
1.056	0.0018	0.0011	0.03321
1.057	0.0016	0.0013	0.02991
1.058	0.0015	0.0009999	0.03431
1.059	0.0021	0.00089991	0.03321
1.06	0.002	0.00069993	0.03041
1.061	0.0016	0.0012	0.03351
1.062	0.0016	0.0015	0.03291
1.063	0.0018	0.0018	0.03531
1.064	0.0019	0.0011	0.03001
1.065	0.0021	0.0009999	0.03221
1.066	0.0016	0.0018	0.03611
1.067	0.0013	0.00089991	0.03311
1.068	0.0013	0.0015	0.02711
1.069	0.0018	0.0012	0.03251
1.07	0.0022	0.0012	0.03161
1.071	0.0026	0.0018	0.03281
1.072	0.0018	0.0015	0.03371
1.073	0.0022	0.0021	0.03631
1.074	0.0014	0.0017	0.03591
1.075	0.0015	0.0015	0.03351
1.076	0.0016	0.0009999	0.03031
1.077	0.0012	0.0013	0.03331
1.078	0.0025	0.0022	0.03281
1.079	0.0019	0.0012	0.03281
1.08	0.0015	0.0009999	0.03211
1.081	0.0013	0.0017	0.03181
1.082	0.000999201	0.0014	0.03321
1.083	0.0022	0.0012	0.03311
1.084	0.0018	0.00089991	0.03131
1.085	0.0018	0.0013	0.03201
1.086	0.0018	0.0019	0.03361
1.087	0.0017	0.0017	0.03081
1.088	0.0019	0.002	0.03051
1.089	0.0025	0.0019	0.03371
1.09	0.0012	0.0017	0.03321
1.091	0.000999201	0.0015	0.02881
1.092	0.0014	0.0013	0.02861
1.093	0.0022	0.0009999	0.02871
1.094	0.0017	0.0015	0.03081
1.095	0.0015	0.00089991	0.03021
1.096	0.0019	0.0015	0.02891
1.097	0.0015	0.0012	0.02891
1.098	0.0013	0.0009999	0.03081
1.099	0.0015	0.0011	0.03141
1.1	0.0013	0.0016	0.02871
1.101	0.0018	0.0014	0.02911
1.102	0.000899281	0.0014	0.02961
1.103	0.0011	0.00079992	0.02861
1.104	0.0022	0.00069993	0.03221
1.105	0.0013	0.0019	0.02941
1.106	0.0015	0.0013	0.03021
1.107	0.002	0.0013	0.02921
1.108	0.0017	0.0011	0.03101
1.109	0.000999201	0.0009999	0.03161
1.11	0.0019	0.0011	0.02531
1.111	0.0029	0.00089991	0.03061
1.112	0.0013	0.0009999	0.02711
1.113	0.002	0.0015	0.03071
1.114	0.0019	0.0017	0.03281
1.115	0.0019	0.0013	0.02761
1.116	0.0018	0.0012	0.02841
1.117	0.0022	0.0014	0.02801
1.118	0.0015	0.0023	0.03281
1.119	0.002	0.0019	0.03301
1.12	0.0017	0.0015	0.03061
1.121	0.0011	0.0012	0.02701
1.122	0.0016	0.0017	0.03051
1.123	0.0016	0.0014	0.02761
1.124	0.0011	0.0013	0.02981
1.125	0.0016	0.0023	0.02341
1.126	0.0018	0.00089991	0.02751
1.127	0.0021	0.0017	0.02981
1.128	0.0015	0.00069993	0.02761
1.129	0.0013	0.0021	0.03121
1.13	0.000999201	0.00079992	0.03051
1.131	0.0018	0.0013	0.03081
1.132	0.0013	0.0013	0.03101
1.133	0.0016	0.0012	0.02771
1.134	0.0011	0.0014	0.02471
1.135	0.0011	0.0012	0.02981
1.136	0.0017	0.0011	0.02641
1.137	0.0015	0.0013	0.02711
1.138	0.0015	0.0009999	0.02991
1.139	0.0023	0.00079992	0.02881
1.14	0.000899281	0.0009999	0.02871
1.141	0.0014	0.0017	0.03041
1.142	0.0015	0.0009999	0.02631
1.143	0.0021	0.0014	0.02761
1.144	0.0012	0.0012	0.02951
1.145	0.000999201	0.0011	0.02951
1.146	0.000899281	0.0012	0.02841
1.147	0.0017	0.00049995	0.02791
1.148	0.0014	0.0014	0.02711
1.149	0.0017	0.0011	0.02661
1.15	0.0019	0.00049995	0.02691
1.151	0.0013	0.0009999	0.02671
1.152	0.0014	0.00069993	0.02611
1.153	0.000999201	0.0017	0.02931
1.154	0.0015	0.0009999	0.02491
1.155	0.0018	0.00079992	0.02611
1.156	0.0016	0.0015	0.03011
1.157	0.0016	0.0009999	0.02771
1.158	0.0014	0.0009999	0.02451
1.159	0.0018	0.00079992	0.02541
1.16	0.000999201	0.00089991	0.02531
1.161	0.0018	0.0015	0.02441
1.162	0.0016	0.002	0.02561
1.163	0.000999201	0.0009999	0.02941
1.164	0.0016	0.0019	0.02211
1.165	0.0016	0.00079992	0.02751
1.166	0.0019	0.0018	0.02701
1.167	0.0013	0.00089991	0.02481
1.168	0.0018	0.0013	0.02411
1.169	0.0021	0.0016	0.02391
1.17	0.002	0.0013	0.02551
1.171	0.0013	0.0015	0.02661
1.172	0.0016	0.0016	0.02941
1.173	0.000899281	0.0012	0.02541
1.174	0.000999201	0.0021	0.03001
1.175	0.0021	0.00049995	0.02531
1.176	0.0013	0.00089991	0.02421
1.177	0.002	0.0015	0.02541
1.178	0.0011	0.00079992	0.02381
1.179	0.0016	0.00059994	0.02681
1.18	0.0015	0.0009999	0.02481
1.181	0.0014	0.0012	0.02731
1.182	0.0021	0.0011	0.02601
1.183	0.0014	0.0013	0.02661
1.184	0.000999201	0.0016	0.02521
1.185	0.0013	0.00049995	0.02511
1.186	0.0012	0.0013	0.02561
1.187	0.0012	0.0009999	0.02721
1.188	0.0014	0.00039996	0.02741
1.189	0.0013	0.0012	0.02641
1.19	0.00069944	0.0013	0.02781
1.191	0.000799361	0.0013	0.02441
1.192	0.0017	0.00089991	0.02641
1.193	0.0012	0.0009999	0.02641
1.194	0.0027	0.0016	0.02691
1.195	0.0014	0.0009999	0.02421
1.196	0.0014	0.00089991	0.02721
1.197	0.0013	0.0014	0.02291
1.198	0.000799361	0.0014	0.02541
1.199	0.000899281	0.0014	0.02481
1.2	0.0012	0.0013	0.02581
1.201	0.0012	0.00069993	0.02341
1.202	0.0017	0.0016	0.02351
1.203	0.002	0.0016	0.02491
1.204	0.0023	0.0009999	0.02291
1.205	0.000999201	0.0015	0.02201
1.206	0.0019	0.0014	0.02671
1.207	0.000999201	0.00059994	0.02741
1.208	0.0011	0.00039996	0.02611
1.209	0.0013	0.0012	0.02441
1.21	0.0011	0.0011	0.02431
1.211	0.0019	0.0011	0.02671
1.212	0.0011	0.00059994	0.02331
1.213	0.00059952	0.00089991	0.02281
1.214	0.0012	0.00089991	0.02281
1.215	0.0017	0.00079992	0.02661
1.216	0.000799361	0.0009999	0.02671
1.217	0.0018	0.00059994	0.02471
1.218	0.0026	0.00089991	0.02411
1.219	0.000899281	0.0014	0.02731
1.22	0.0011	0.0013	0.02541
1.221	0.0014	0.0015	0.02231
1.222	0.0017	0.0012	0.02391
1.223	0.000899281	0.00069993	0.02401
1.224	0.000999201	0.0011	0.02371
1.225	0.00069944	0.0016	0.02431
1.226	0.0014	0.00059994	0.02141
1.227	0.0015	0.0012	0.02331
1.228	0.0011	0.0009999	0.02291
1.229	0.0013	0.0012	0.02501
1.23	0.0014	0.0014	0.02401
1.231	0.0012	0.0012	0.02661
1.232	0.000999201	0.00089991	0.02371
1.233	0.0011	0.00069993	0.02261
1.234	0.0013	0.0013	0.02361
1.235	0.000999201	0.00089991	0.02561
1.236	0.000999201	0.0009999	0.02161
1.237	0.0011	0.00059994	0.02621
1.238	0.000999201	0.0015	0.02161
1.239	0.0015	0.00089991	0.02291
1.24	0.0018	0.0009999	0.02361
1.241	0.0012	0.00059994	0.02441
1.242	0.0017	0.0009999	0.02531
1.243	0.000799361	0.00039996	0.02281
1.244	0.000899281	0.0011	0.02271
1.245	0.0016	0.0018	0.02361
1.246	0.0015	0.00089991	0.02321
1.247	0.0019	0.0012	0.02361
1.248	0.0014	0.00059994	0.02111
1.249	0.000799361	0.0017	0.02401
1.25	0.0018	0.00079992	0.02291
1.251	0.000899281	0.00079992	0.02321
1.252	0.0012	0.0011	0.02411
1.253	0.0013	0.00069993	0.02291
1.254	0.00069944	0.00069993	0.02321
1.255	0.0013	0.0014	0.02201
1.256	0.0014	0.0011	0.02311
1.257	0.0013	0.0009999	0.02281
1.258	0.0018	0.0017	0.02231
1.259	0.0014	0.0012	0.02111
1.26	0.0012	0.0014	0.02191
1.261	0.0013	0.0011	0.02211
1.262	0.0011	0.00069993	0.02161
1.263	0.000799361	0.0011	0.02321
1.264	0.000999201	0.0009999	0.02291
1.265	0.0017	0.0011	0.01951
1.266	0.0014	0.00069993	0.02101
1.267	0.000899281	0.00089991	0.02201
1.268	0.0013	0.00089991	0.02551
1.269	0.0012	0.0015	0.02121
1.27	0.000799361	0.00039996	0.02381
1.271	0.0017	0.00079992	0.02341
1.272	0.000899281	0.0015	0.02151
1.273	0.0012	0.0014	0.02161
1.274	0.0017	0.0011	0.02291
1.275	0.0011	0.00069993	0.02291
1.276	0.0015	0.00059994	0.02191
1.277	0.00069944	0.00079992	0.02001
1.278	0.0019	0.0012	0.02131
1.279	0.000799361	0.0009999	0.02151
1.28	0.0022	0.0011	0.02041
1.281	0.00069944	0.0012	0.01991
1.282	0.0011	0.0013	0.02161
1.283	0.0011	0.0011	0.02171
1.284	0.000899281	0.00069993	0.02201
1.285	0.002	0.0013	0.01971
1.286	0.0013	0.00089991	0.02471
1.287	0.000999201	0.00069993	0.02371
1.288	0.0013	0.00059994	0.02041
1.289	0.0011	0.0013	0.02011
1.29	0.0014	0.0012	0.02081
1.291	0.0012	0.00029997	0.02001
1.292	0.00069944	0.00089991	0.01901
1.293	0.0011	0.00029997	0.01971
1.294	0.0011	0.0011	0.02281
1.295	0.0014	0.00079992	0.02091
1.296	0.0018	0.0009999	0.02241
1.297	0.000999201	0.00069993	0.02331
1.298	0.0014	0.00069993	0.02091
1.299	0.0004996	0.0013	0.02101
1.3	0.0013	0.0009999	0.02241
1.301	0.00069944	0.0016	0.02341
1.302	0.00069944	0.0011	0.02191
1.303	0.0011	0.00089991	0.02111
1.304	0.00069944	0.0009999	0.02011
1.305	0.0012	0.0009999	0.02331
1.306	0.000999201	0.00069993	0.02201
1.307	0.0016	0.00059994	0.02021
1.308	0.000899281	0.0009999	0.02091
1.309	0.0011	0.00059994	0.02001
1.31	0.0018	0.00079992	0.02121
1.311	0.000799361	0.00049995	0.02091
1.312	0.00069944	0.0012	0.01911
1.313	0.00069944	0.00089991	0.01921
1.314	0.0017	0.0011	0.02161
1.315	0.0016	0.00059994	0.02281
1.316	0.0012	0.0013	0.02231
1.317	0.0012	0.00079992	0.02011
1.318	0.0011	0.0011	0.01781
1.319	0.0013	0.0009999	0.02361
1.32	0.0011	0.0012	0.02101
1.321	0.0013	0.00079992	0.02101
1.322	0.000999201	0.00089991	0.01961
1.323	0.000899281	0.0011	0.01861
1.324	0.0018	0.00049995	0.02161
1.325	0.00069944	0.00089991	0.02041
1.326	0.000799361	0.00079992	0.02241
1.327	0.00059952	0.0013	0.01941
1.328	0.0012	0.00069993	0.02011
1.329	0.0011	0.00079992	0.02071
1.33	0.00069944	0.00089991	0.01971
1.331	0.000999201	0.00039996	0.02191
1.332	0.0011	0.00059994	0.02111
1.333	0.0016	0.00049995	0.02091
1.334	0.000999201	0.00069993	0.01941
1.335	0.000999201	0.0013	0.01731
1.336	0.0011	0.00049995	0.02011
1.337	0.0012	0.0009999	0.02091
1.338	0.000799361	0.00079992	0.01821
1.339	0.0015	0.00079992	0.01701
1.34	0.000799361	0.00049995	0.01921
1.341	0.0011	0.00059994	0.02011
1.342	0.0013	0.00089991	0.01901
1.343	0.000999201	0.00079992	0.01881
1.344	0.0011	0.00049995	0.02001
1.345	0.000899281	0.00089991	0.01951
1.346	0.000799361	0.00069993	0.02241
1.347	0.00069944	0.00069993	0.01721
1.348	0.0015	0.00029997	0.02031
1.349	0.0011	0.0018	0.01931
1.35	0.0011	0.00079992	0.02111
1.351	0.002	0.0011	0.02091
1.352	0.0012	0.00079992	0.01731
1.353	0.0012	0.00079992	0.02011
1.354	0.0014	0.0009999	0.01671
1.355	0.0015	0.00079992	0.02201
1.356	0.0021	0.00089991	0.01941
1.357	0.000799361	0.0009999	0.02131
1.358	0.0012	0.0012	0.02051
1.359	0.00069944	0.0009999	0.01861
1.36	0.0011	0.00069993	0.01601
1.361	0.0012	0.00049995	0.01781
1.362	0.0012	0.00069993	0.02131
1.363	0.0011	0.00069993	0.01741
1.364	0.00069944	0.0009999	0.01941
1.365	0.000999201	0.00029997	0.02011
1.366	0.0012	0.00059994	0.01941
1.367	0.0016	0.00039996	0.01751
1.368	0.000999201	0.00069993	0.01871
1.369	0.0013	0.00079992	0.01851
1.37	0.0023	0.0011	0.01711
1.371	0.000799361	0.00089991	0.01791
1.372	0.000899281	0.00069993	0.01691
1.373	0.000799361	0.00069993	0.02181
1.374	0.00029976	0.00069993	0.02241
1.375	0.00069944	0.00049995	0.01701
1.376	0.00069944	0.00069993	0.01951
1.377	0.000999201	0.00089991	0.02101
1.378	0.0013	0.00089991	0.01721
1.379	0.0012	0.00079992	0.01951
1.38	0.000799361	0.0009999	0.01661
1.381	0.000999201	0.0011	0.02021
1.382	0.0011	0.00069993	0.01831
1.383	0.000799361	0.00069993	0.02091
1.384	0.0013	0.00089991	0.01941
1.385	0.0012	0.00049995	0.01961
1.386	0.00059952	0.00079992	0.01761
1.387	0.000899281	0.00069993	0.01851
1.388	0.00069944	0.0009999	0.01661
1.389	0.000799361	0.00089991	0.01671
1.39	0.0011	0.0009999	0.01771
1.391	0.0012	0.0011	0.01821
1.392	0.000899281	0.00069993	0.01691
1.393	0.0013	0.00049995	0.01661
1.394	0.000999201	0.0011	0.01871
1.395	0.00059952	0.00059994	0.02001
1.396	0.0012	0.00089991	0.01821
1.397	0.0011	0.0009999	0.01871
1.398	0.0011	0.00079992	0.01741
1.399	0.0004996	0.00079992	0.01961
1.4	0.000799361	0.00059994	0.01861
1.401	0.0012	0.00089991	0.01961
1.402	0.0004996	0.00059994	0.01821
1.403	0.000899281	0.00089991	0.01821
1.404	0.000799361	0.00079992	0.01641
1.405	0.0013	0.00059994	0.01891
1.406	0.0012	0.00019998	0.01851
1.407	0.00069944	0.00039996	0.01881
1.408	0.0012	0.00039996	0.01971
1.409	0.000799361	0.00089991	0.01831
1.41	0.0011	0.0009999	0.01731
1.411	0.0011	0.00029997	0.01871
1.412	0.000999201	0.00069993	0.01621
1.413	0.0014	0.00069993	0.01601
1.414	0.0004996	0.00079992	0.01601
1.415	0.00069944	0.00039996	0.01741
1.416	0.000899281	0.00059994	0.01421
1.417	0.0012	0.0009999	0.01631
1.418	0.0013	0.00079992	0.01871
1.419	0.000899281	0.00029997	0.01581
1.42	0.000799361	0.00089991	0.01381
1.421	0.0004996	0.00029997	0.01561
1.422	0.000799361	0.00069993	0.01911
1.423	0.0012	0.00069993	0.01681
1.424	0.000799361	0.00079992	0.01861
1.425	0.000799361	0.0009999	0.01591
1.426	0.000799361	0.00059994	0.01951
1.427	0.000899281	0.00049995	0.01701
1.428	0.000999201	0.0012	0.01721
1.429	0.0011	0.00069993	0.01681
1.43	0.000899281	0.00069993	0.01651
1.431	0.000799361	0.00059994	0.01741
1.432	0.000899281	0.00079992	0.01591
1.433	0.0013	0.00059994	0.01681
1.434	0.000999201	0.00079992	0.01621
1.435	0.00029976	0.00079992	0.01571
1.436	0.00059952	0.00089991	0.01631
1.437	0.0004996	0.0009999	0.01621
1.438	0.00069944	0.00059994	0.01741
1.439	0.000899281	0.00079992	0.01651
1.44	0.000999201	0.00049995	0.01681
1.441	0.00069944	0.0009999	0.01681
1.442	0.000999201	0.00039996	0.01911
1.443	0.00069944	0.00069993	0.01601
1.444	0.00069944	0.00089991	0.01611
1.445	0.000999201	0.00029997	0.01921
1.446	0.00039968	0.00029997	0.01461
1.447	0.0015	0.00029997	0.01731
1.448	0.00069944	0.00059994	0.01691
1.449	0.00069944	0.00059994	0.01721
1.45	0.0015	0.00089991	0.01601
1.451	0.00069944	0.00039996	0.01811
1.452	0.0011	0.00049995	0.01531
1.453	0.000799361	0.00079992	0.01641
1.454	0.0017	0.0009999	0.01751
1.455	0.000899281	0.0014	0.01671
1.456	0.00069944	0.00069993	0.01521
1.457	0.0011	0.00049995	0.01631
1.458	0.00059952	0.00069993	0.01731
1.459	0.00019984	0.00079992	0.01411
1.46	0.0004996	0.0011	0.01601
1.461	0.00059952	0.00079992	0.01871
1.462	0.0013	0.00049995	0.01621
1.463	0.00039968	0.0011	0.01271
1.464	0.0004996	0.00019998	0.01771
1.465	0.00069944	0.00079992	0.01731
1.466	0.00059952	0.00049995	0.01831
1.467	0.0012	0.00059994	0.01771
1.468	0.000899281	0.00089991	0.01361
1.469	0.000999201	0.0013	0.01391
1.47	0.0013	0.00049995	0.01761
1.471	0.000799361	0.0011	0.01491
1.472	0.000899281	0.00059994	0.01591
1.473	0.00059952	0.00059994	0.01591
1.474	0.000899281	0.00049995	0.01491
1.475	0.00069944	0.00049995	0.01521
1.476	0.00059952	0.0011	0.01551
1.477	0.00059952	0.00049995	0.01651
1.478	0.0011	0.00059994	0.01511
1.479	0.0013	0.00069993	0.01421
1.48	0.0014	0.00069993	0.01591
1.481	0.000899281	0.00019998	0.01671
1.482	0.000999201	0.00079992	0.01591
1.483	0.000899281	0.0011	0.01421
1.484	0.000899281	0.00059994	0.01621
1.485	0.0011	0.0011	0.01531
1.486	0.00069944	0.00049995	0.01601
1.487	0.00039968	0.0009999	0.01471
1.488	0.00039968	0.00049995	0.01451
1.489	0.000999201	0.00069993	0.01561
1.49	0.0004996	0.00039996	0.01691
1.491	0.0015	0.00089991	0.01601
1.492	0.0012	0.00069993	0.01411
1.493	0.000899281	0.0009999	0.01491
1.494	0.0012	0.00069993	0.01481
1.495	0.00059952	0.00039996	0.01511
1.496	0.000999201	0.00039996	0.01551
1.497	0.000999201	0.00019998	0.01801
1.498	0.0015	0.00069993	0.01481
1.499	9.99201e-05	0.00039996	0.01511
1.5	0.000899281	0.00079992	0.01581
1.501	0.000799361	0.00049995	0.01441
1.502	0.0012	0.0009999	0.0123
1.503	0.0012	0.00079992	0.01451
1.504	0.0017	0.00069993	0.01631
1.505	0.00039968	0.00039996	0.01531
1.506	0.0011	0.00059994	0.01611
1.507	0.00059952	0.00089991	0.01391
1.508	0.000999201	0.00029997	0.01751
1.509	0.000799361	0.0011	0.01361
1.51	0.000799361	0.0011	0.01461
1.511	0.0012	0.00089991	0.01351
1.512	0.00059952	0.00059994	0.01351
1.513	0.000799361	9.999e-05	0.01441
1.514	0.000799361	0.00079992	0.01521
1.515	0.00039968	0.00029997	0.01421
1.516	0.00039968	0.00049995	0.01351
1.517	0.00059952	0.00079992	0.01501
1.518	0.000799361	0.00039996	0.01461
1.519	0.0014	0.00029997	0.01431
1.52	0.000899281	0.00029997	0.01581
1.521	0.0012	0.0009999	0.01501
1.522	0.000899281	0.00029997	0.01551
1.523	0.0012	0.00029997	0.0113
1.524	0.0004996	0.0009999	0.01651
1.525	0.000799361	0.0013	0.01421
1.526	0.00069944	0.00049995	0.01441
1.527	0.00069944	0.00059994	0.01521
1.528	0.000799361	0.00059994	0.01301
1.529	0.00069944	0.00089991	0.01521
1.53	0.000799361	0.00029997	0.0123
1.531	0.000899281	0.00049995	0.01781
1.532	0.0014	0.00059994	0.01451
1.533	0.000899281	0.00049995	0.01351
1.534	0.0013	0.00019998	0.0116
1.535	0.000899281	0.00019998	0.01441
1.536	0.00069944	0.00069993	0.01521
1.537	0.00069944	0.00029997	0.01281
1.538	0.00059952	0.00049995	0.01361
1.539	0.0004996	0.00049995	0.01661
1.54	0.000999201	0.0009999	0.01511
1.541	0.0014	0.00079992	0.01251
1.542	0.0004996	0.00059994	0.01331
1.543	0.00059952	0.00089991	0.01371
1.544	0.000999201	0.00039996	0.01461
1.545	0.000899281	0.00079992	0.01571
1.546	0.00039968	0.00069993	0.01411
1.547	0.000799361	0.00079992	0.01471
1.548	0.0014	0.00089991	0.01461
1.549	0.000799361	0.00079992	0.01401
1.55	0.000799361	0.00029997	0.01331
1.551	0.0013	0.0012	0.01431
1.552	0.00069944	0.00029997	0.01361
1.553	0.000799361	0.00039996	0.01641
1.554	0.000899281	0.00089991	0.01491
1.555	0.00039968	0.00029997	0.01361
1.556	0.0012	0.00059994	0.01351
1.557	0.000799361	0.00039996	0.01421
1.558	0.0004996	0.00019998	0.01251
1.559	0.000799361	0.0009999	0.01441
1.56	0.000799361	0.00049995	0.0115
1.561	0.00059952	0.00059994	0.01291
1.562	0.000999201	0.00019998	0.01361
1.563	0.00059952	0.00059994	0.01311
1.564	0.000899281	0.00059994	0.01411
1.565	0.00059952	0.00039996	0.01481
1.566	0.00069944	0.0013	0.0115
1.567	0.000799361	0.00039996	0.01421
1.568	0.000999201	0.00039996	0.01551
1.569	0.000799361	0.00069993	0.01451
1.57	0.00039968	0.00049995	0.01541
1.571	0.00069944	0.00069993	0.01251
1.572	0.00069944	0.00029997	0.01501
1.573	0.000799361	0.00019998	0.01341
1.574	0.000999201	0.00039996	0.01361
1.575	0.00039968	0.00079992	0.01351
1.576	0.000799361	0.00039996	0.01361
1.577	0.000799361	0.0009999	0.01471
1.578	0.000799361	0.00049995	0.01381
1.579	0.00059952	0.00039996	0.01411
1.58	0.00059952	0.00059994	0.01501
1.581	0.00069944	0.00029997	0.01571
1.582	0.00029976	0.00069993	0.012
1.583	0.00029976	0.00059994	0.0118
1.584	0.000799361	0.00069993	0.01391
1.585	0.000899281	0.00089991	0.01341
1.586	0.0012	0.00049995	0.01601
1.587	0.0004996	0.00029997	0.01461
1.588	0.00039968	0.00039996	0.01291
1.589	0.0013	0.00069993	0.01331
1.59	0.000799361	0.00089991	0.01561
1.591	0.000999201	0.0009999	0.01411
1.592	0.000899281	0.00069993	0.01321
1.593	0.0004996	0.00029997	0.0117
1.594	0.00069944	0.00079992	0.0113
1.595	0.000999201	0.00089991	0.0122
1.596	0.0004996	0.00029997	0.01491
1.597	0.00019984	0.00039996	0.01471
1.598	0.00069944	0.00029997	0.0122
1.599	0.00069944	0.00029997	0.0124
1.6	0.000899281	0.00079992	0.0115
1.601	0.00069944	0.00079992	0.01271
1.602	0.00059952	0.0011	0.01531
1.603	0.00059952	0.00079992	0.01391
1.604	0.000799361	0.00079992	0.0119
1.605	0.000999201	0.00039996	0.0124
1.606	0.0012	0.00069993	0.01331
1.607	0.0012	0.00049995	0.0114
1.608	0.0013	0.00069993	0.0124
1.609	0.000999201	0.00089991	0.0115
1.61	0.0004996	0.00039996	0.01341
1.611	0.000899281	0.00029997	0.0123
1.612	0.000799361	0.00069993	0.0123
1.613	0.0004996	0.00059994	0.01531
1.614	0.00059952	0.00039996	0.01341
1.615	0.00069944	0.00029997	0.0117
1.616	0.0012	0.00039996	0.01431
1.617	0.0004996	0.00029997	0.0119
1.618	0.0012	0.00079992	0.01381
1.619	0.00069944	0.00069993	0.01361
1.62	0.00059952	0.00019998	0.01351
1.621	0.000799361	0.00049995	0.01391
1.622	0.00039968	0.00049995	0.0122
1.623	0.0011	0.00059994	0.01411
1.624	0.000899281	0.00049995	0.01481
1.625	0.00029976	0.00069993	0.01291
1.626	0.00039968	0.0009999	0.0111
1.627	0.00059952	0.00049995	0.01321
1.628	0.0004996	0.00069993	0.0124
1.629	0.000899281	0.00039996	0.0119
1.63	0.0014	0.00029997	0.0107
1.631	0.000999201	0.00089991	0.0114
1.632	0.00039968	0.00069993	0.0119
1.633	0.0004996	0.00059994	0.01251
1.634	0.000899281	0.00069993	0.01321
1.635	0.000799361	0.00059994	0.0115
1.636	0.000999201	0.00049995	0.01341
1.637	0.00069944	0.00039996	0.01401
1.638	0.00039968	0.0009999	0.0113
1.639	0.000799361	0.00059994	0.01271
1.64	0.00069944	0.00029997	0.01431
1.641	0.00059952	9.999e-05	0.01331
1.642	0.0004996	0.00019998	0.01271
1.643	0.00059952	0.00029997	0.01311
1.644	0.00039968	0.00059994	0.0114
1.645	9.99201e-05	0.00029997	0.0106
1.646	0.00029976	0.00029997	0.0115
1.647	0.00069944	0.00029997	0.01501
1.648	0.000999201	0.00029997	0.01431
1.649	0.000999201	0.00059994	0.012
1.65	0.00069944	0.00079992	0.01331
1.651	0.000799361	0.00059994	0.0106
1.652	0.000799361	0.00059994	0.0102
1.653	0.000799361	0.00039996	0.0098
1.654	0.000899281	0.00079992	0.01411
1.655	0.00059952	0.00029997	0.0123
1.656	0.00039968	0.00049995	0.0121
1.657	0.0004996	0.00039996	0.01411
1.658	0.000899281	0.00019998	0.01341
1.659	0.00059952	0.0009999	0.01331
1.66	0.00069944	0.00039996	0.0121
1.661	0.000899281	0.00049995	0.01271
1.662	0.00059952	0.00049995	0.012
1.663	0.00069944	0.00049995	0.0123
1.664	0.00069944	0.00049995	0.0115
1.665	0.00069944	0.00039996	0.0104
1.666	0.000899281	0.00019998	0.01631
1.667	0.000799361	0.00059994	0.01291
1.668	0.00059952	0.00059994	0.0112
1.669	0.00019984	0.00029997	0.01351
1.67	0.000799361	0.00059994	0.01261
1.671	0.00069944	0.00039996	0.01331
1.672	0.000999201	0.00019998	0.01471
1.673	0.00059952	0.00079992	0.0108
1.674	0.000999201	0.00049995	0.0123
1.675	0.00059952	0.00049995	0.0113
1.676	9.99201e-05	0.00049995	0.0123
1.677	0.00039968	0.00039996	0.01331
1.678	0.00019984	0.00069993	0.0113
1.679	0.0004996	0.00049995	0.0096
1.68	0.00059952	0.00059994	0.0114
1.681	0.00069944	0.00049995	0.01361
1.682	0.000799361	0.00039996	0.01291
1.683	0.000799361	0.00049995	0.01331
1.684	0.0004996	0.00039996	0.0099
1.685	0.00059952	0.00039996	0.011
1.686	0.00069944	0.00039996	0.0122
1.687	0.0004996	0.00039996	0.01251
1.688	0.000899281	0.00059994	0.0088
1.689	0.00059952	0.00059994	0.0113
1.69	0.000899281	0.00069993	0.0122
1.691	0.0004996	0.00069993	0.011
1.692	0.0011	0.00059994	0.0106
1.693	0.0004996	0.0009999	0.01341
1.694	0.00039968	0.00079992	0.0115
1.695	0.0011	0.00079992	0.0104
1.696	0.000899281	0.00019998	0.0118
1.697	0.000999201	0.00049995	0.01261
1.698	0.00039968	0.00059994	0.0113
1.699	0.0004996	0.00059994	0.0092
1.7	0.00029976	0	0.0095
1.701	0.00039968	0.00029997	0.0123
1.702	0.00059952	0.00089991	0.011
1.703	0.0004996	0.00019998	0.0115
1.704	0.00069944	0.00079992	0.0113
1.705	0.00069944	0.00039996	0.0106
1.706	0.00039968	0.00029997	0.0117
1.707	0.00019984	9.999e-05	0.0104
1.708	0.000899281	0.00089991	0.011
1.709	0.000899281	0.00049995	0.0104
1.71	0.0004996	0.00049995	0.0116
1.711	0.000899281	0.00079992	0.0123
1.712	0.000799361	0.00029997	0.0102
1.713	0.000899281	0.00049995	0.0104
1.714	0.00069944	0.00059994	0.01291
1.715	0.000899281	0.00049995	0.01281
1.716	0.00039968	0.00049995	0.01281
1.717	0.00039968	0.0009999	0.0106
1.718	0.0004996	0.00029997	0.011
1.719	0.00039968	0.00049995	0.0105
1.72	9.99201e-05	0.00069993	0.0119
1.721	0.0012	0.00069993	0.011
1.722	0.00059952	0.00059994	0.0108
1.723	0.000999201	0.00029997	0.0121
1.724	0.00039968	0.00029997	0.0109
1.725	0.000799361	0.00019998	0.0114
1.726	0.00069944	9.999e-05	0.0111
1.727	0.00059952	9.999e-05	0.0104
1.728	0.00039968	0.00059994	0.0091
1.729	0.000799361	0.00059994	0.0102
1.73	0.000799361	0.00079992	0.0117
1.731	0.00029976	0.00049995	0.0108
1.732	0.0004996	0.00039996	0.0117
1.733	0.00069944	0.00079992	0.0091
1.734	0.0004996	0.00019998	0.0109
1.735	0.000799361	0.00059994	0.0115
1.736	0.00069944	0.00049995	0.0115
1.737	0.00039968	0.00069993	0.0109
1.738	0.00039968	0.00039996	0.0092
1.739	0.0011	0.00039996	0.0106
1.74	0.000899281	0.00029997	0.01281
1.741	0.000999201	0.0009999	0.0116
1.742	0.0004996	0.00059994	0.0088
1.743	0.000899281	0.00049995	0.0105
1.744	0.0004996	9.999e-05	0.0115
1.745	0.00069944	0.00029997	0.0091
1.746	0.000799361	0.00049995	0.0113
1.747	0.000799361	0.00079992	0.0111
1.748	0.0004996	0.00069993	0.0114
1.749	0.00069944	0.00049995	0.0116
1.75	0.00039968	0.00029997	0.0111
1.751	0.0004996	0.00069993	0.0114
1.752	0.0004996	0.00049995	0.0101
1.753	0.0004996	0.00039996	0.0104
1.754	0.0004996	0.00049995	0.011
1.755	0.000899281	0.00069993	0.012
1.756	0.00029976	0.00039996	0.0114
1.757	0.0004996	0.00069993	0.01
1.758	0.0004996	0.00029997	0.0112
1.759	0.00059952	0.00029997	0.0103
1.76	0.00059952	0.00079992	0.0091
1.761	0.0004996	0.00039996	0.0104
1.762	0.00069944	0.00019998	0.0099
1.763	0.00069944	0.00029997	0.0118
1.764	0.00059952	0.00029997	0.0096
1.765	0.00059952	0.00049995	0.0101
1.766	0.00039968	0.00029997	0.0106
1.767	0.00069944	0.00049995	0.0107
1.768	0.00029976	0.00029997	0.0093
1.769	0.00069944	0.00069993	0.0112
1.77	0.000799361	0.00049995	0.0109
1.771	0.0004996	9.999e-05	0.0095
1.772	0.00039968	0.00049995	0.01261
1.773	0.00059952	0.00039996	0.0099
1.774	9.99201e-05	0.00019998	0.0096
1.775	0.00039968	0.00029997	0.0111
1.776	0.0004996	0.00059994	0.0099
1.777	0.0004996	0.00059994	0.0103
1.778	0.0011	0.00039996	0.0114
1.779	0.00059952	0.0009999	0.0103
1.78	0.00059952	0.00059994	0.0092
1.781	0.00059952	0.00039996	0.009
1.782	0.00029976	0.0009999	0.009
1.783	0.00039968	0.00089991	0.0104
1.784	0.00019984	0.00059994	0.0113
1.785	0.000999201	0.00039996	0.0107
1.786	0.00039968	0.00079992	0.0109
1.787	0.00039968	0.00039996	0.0091
1.788	0.00039968	0.00049995	0.011
1.789	0.00039968	0.00079992	0.0111
1.79	0.000999201	0.00019998	0.0106
1.791	0.0004996	0.00069993	0.01
1.792	0.0004996	0.00049995	0.0096
1.793	0.00069944	0.00059994	0.0102
1.794	0.00039968	0.00039996	0.0089
1.795	0.0004996	0.00079992	0.0092
1.796	0.0004996	0.00029997	0.0109
1.797	0.00059952	0.00089991	0.0087
1.798	0.00059952	0.00029997	0.0108
1.799	0.00069944	0.00029997	0.0098
1.8	0.0004996	0.00019998	0.0093
1.801	0.00029976	0.00029997	0.0095
1.802	0.000899281	0.00049995	0.0079
1.803	0.000899281	0.00069993	0.0106
1.804	0.00059952	0.00029997	0.0097
1.805	0.0004996	0.00079992	0.0104
1.806	0.0004996	0.00089991	0.0096
1.807	0.00069944	0.00079992	0.0094
1.808	0.000799361	0.00079992	0.0104
1.809	0.00069944	0.00059994	0.0088
1.81	0.00059952	0.00019998	0.009
1.811	0.00019984	0.00029997	0.0105
1.812	0.0004996	0.00029997	0.0104
1.813	0.00059952	0.00069993	0.0101
1.814	0.00059952	0.00049995	0.0091
1.815	0.00039968	0.00069993	0.0093
1.816	0.00029976	0.00059994	0.011
1.817	0.00059952	0.00019998	0.0099
1.818	0.00029976	0.00029997	0.0107
1.819	0.0004996	0.00029997	0.0113
1.82	0.00059952	0.00039996	0.0087
1.821	0.0004996	0.00029997	0.0081
1.822	0.00029976	0.00049995	0.0097
1.823	0.00019984	0.00039996	0.0098
1.824	9.99201e-05	0.0009999	0.0107
1.825	0.00029976	9.999e-05	0.0104
1.826	9.99201e-05	0.00029997	0.0102
1.827	0.0012	0.00039996	0.0091
1.828	0.00039968	0.00039996	0.0081
1.829	0.0004996	0.00039996	0.0082
1.83	0.0011	0.00019998	0.0109
1.831	0.0004996	0.00029997	0.0098
1.832	0.0004996	0.00039996	0.0082
1.833	0.0004996	0.00029997	0.0092
1.834	0.0004996	0.00079992	0.0102
1.835	0.00029976	0.00029997	0.0093
1.836	0.00059952	0.00029997	0.0089
1.837	0.00029976	0.00049995	0.0087
1.838	0.0004996	0.00069993	0.0089
1.839	0.0004996	0.00049995	0.0079
1.84	0.000799361	0.00049995	0.0098
1.841	0.00039968	0.00019998	0.0085
1.842	0.00069944	0.00029997	0.0101
1.843	0.00019984	0.00079992	0.0107
1.844	0.00059952	0.00019998	0.01
1.845	0.0004996	0.00069993	0.0082
1.846	0.00069944	0.00019998	0.0091
1.847	0.00029976	0.00019998	0.0076
1.848	0.0004996	0.00039996	0.009
1.849	0.00039968	0.00059994	0.0073
1.85	0.00059952	0.00059994	0.0084
1.851	0.00039968	0.00039996	0.0089
1.852	0.000799361	0.00079992	0.01
1.853	0.00069944	0.00049995	0.0082
1.854	0.00059952	9.999e-05	0.0106
1.855	0.0004996	0.00059994	0.0073
1.856	0.0004996	0.00029997	0.0089
1.857	0.0004996	0.00069993	0.0095
1.858	0.000799361	0.00029997	0.0084
1.859	0.00029976	0.00029997	0.0099
1.86	0.00059952	0.00059994	0.0076
1.861	0.0004996	0.00049995	0.0094
1.862	0.00029976	0.00069993	0.0095
1.863	0.00059952	9.999e-05	0.0095
1.864	0.00069944	0.00029997	0.0099
1.865	0.00019984	0.00059994	0.0086
1.866	0.00039968	0.00029997	0.0098
1.867	0.00039968	0.00049995	0.0095
1.868	0.0004996	0.00029997	0.009
1.869	0.0004996	0.00019998	0.0093
1.87	0.000999201	0.00039996	0.0095
1.871	0.0004996	0.00059994	0.0088
1.872	0.00039968	0.00059994	0.0101
1.873	9.99201e-05	0.00069993	0.0087
1.874	0.000799361	0.00059994	0.0088
1.875	0.00069944	0.00029997	0.0075
1.876	0.00069944	0	0.0086
1.877	0.000999201	0.00039996	0.0096
1.878	0.000799361	0.00029997	0.0105
1.879	0.00059952	0.00029997	0.0098
1.88	0.00039968	9.999e-05	0.0079
1.881	0.00029976	0.00029997	0.0102
1.882	0.00059952	0.00049995	0.0085
1.883	0.00039968	9.999e-05	0.0091
1.884	0.00039968	0.00019998	0.009
1.885	0.0004996	0.00019998	0.0094
1.886	9.99201e-05	0.00039996	0.0111
1.887	0.00029976	0.00019998	0.0086
1.888	0.0004996	9.999e-05	0.0097
1.889	0.00039968	0.00039996	0.0084
1.89	0	0.00069993	0.0092
1.891	0.00059952	0.00059994	0.0075
1.892	0.0004996	0.00039996	0.0068
1.893	0.00039968	0.0009999	0.0077
1.894	0.00029976	0.00049995	0.0075
1.895	0.000799361	0.00029997	0.0112
1.896	0.00029976	0.00039996	0.0067
1.897	0.000799361	0.00029997	0.0101
1.898	0.00029976	0.00059994	0.0097
1.899	0.00039968	0.00029997	0.0091
1.9	0.00039968	0.00039996	0.0092
1.901	0.00059952	0.00039996	0.008
1.902	0.00069944	0.00049995	0.0088
1.903	0.00069944	0.00029997	0.0096
1.904	0.00019984	0.00039996	0.0086
1.905	0.00019984	0.00049995	0.0089
1.906	0.00039968	0.00049995	0.0092
1.907	0.00069944	0.00049995	0.0103
1.908	0.0004996	0.00019998	0.0084
1.909	0.00039968	9.999e-05	0.0069
1.91	0.00069944	0.00019998	0.01
1.911	9.99201e-05	9.999e-05	0.007
1.912	0.00039968	0.00019998	0.0107
1.913	0.000799361	0.00039996	0.0081
1.914	0.00059952	0.00049995	0.0073
1.915	0.0004996	0.00039996	0.01
1.916	9.99201e-05	0.00049995	0.0082
1.917	0.00059952	0.00019998	0.0089
1.918	0.00059952	0.00019998	0.0094
1.919	0.00019984	0.00029997	0.0075
1.92	0.00039968	0.00019998	0.0095
1.921	0.00019984	0.00049995	0.0075
1.922	0.000899281	0.00079992	0.0088
1.923	0.00069944	0.00059994	0.0087
1.924	9.99201e-05	0.00029997	0.0069
1.925	0.00029976	0.00019998	0.0077
1.926	0.00059952	0.00029997	0.0077
1.927	0.0004996	0.00019998	0.0082
1.928	0.00029976	0.00049995	0.0099
1.929	0.0004996	0.00039996	0.0077
1.93	0.00059952	0.00059994	0.0078
1.931	0.00039968	0.00039996	0.0077
1.932	0.000899281	0.00029997	0.0095
1.933	0.00029976	0.00039996	0.0084
1.934	0.0004996	0.00029997	0.0097
1.935	0.0004996	0.00029997	0.0081
1.936	0.00039968	0.00029997	0.008
1.937	0.00069944	0.00049995	0.0097
1.938	0.0004996	9.999e-05	0.0089
1.939	0.00039968	0.00039996	0.0081
1.94	0.00019984	0.00059994	0.0082
1.941	0.00019984	0.00019998	0.0069
1.942	0.00059952	0.00019998	0.0085
1.943	9.99201e-05	0.00039996	0.0078
1.944	0.00039968	0.00059994	0.0089
1.945	0.00029976	0.00049995	0.0079
1.946	0.00019984	0.00029997	0.0075
1.947	0.0004996	0.00059994	0.0087
1.948	0.0004996	0.00059994	0.0089
1.949	0.00069944	0.00049995	0.0078
1.95	0.00029976	9.999e-05	0.0065
1.951	0.000799361	0.00059994	0.0087
1.952	0.00029976	0.00029997	0.0079
1.953	0.00039968	9.999e-05	0.0072
1.954	9.99201e-05	0.00029997	0.0073
1.955	0.00039968	0.00049995	0.0078
1.956	0.00039968	0.00049995	0.0073
1.957	0.0004996	0.00039996	0.0083
1.958	0.0004996	0.00049995	0.0079
1.959	0.000899281	9.999e-05	0.0088
1.96	0.00029976	0.00039996	0.01
1.961	0.00069944	0.00049995	0.0084
1.962	0.00029976	0.00059994	0.0074
1.963	9.99201e-05	0.00029997	0.0081
1.964	0.00059952	0.00039996	0.0077
1.965	0.00069944	0.00069993	0.0066
1.966	0.00019984	0.00029997	0.0096
1.967	0.00029976	0.00039996	0.0075
1.968	0.00029976	0.00019998	0.0079
1.969	0.00029976	0.00019998	0.0095
1.97	0.00039968	0.00079992	0.0076
1.971	0.000799361	9.999e-05	0.009
1.972	0.00039968	0.00049995	0.0074
1.973	0.00059952	0.00059994	0.0089
1.974	0.00029976	0.00019998	0.0078
1.975	0.00039968	0.00049995	0.0084
1.976	0.0004996	0.00039996	0.007
1.977	0.00029976	0.00029997	0.0094
1.978	0.00029976	0.00039996	0.0069
1.979	0.00069944	9.999e-05	0.0068
1.98	0.00039968	0.00049995	0.0076
1.981	0.0004996	0.00019998	0.0084
1.982	0.000899281	0.00029997	0.0083
1.983	0.0004996	0.00039996	0.0085
1.984	0.00059952	0.00079992	0.0075
1.985	0.00059952	9.999e-05	0.0078
1.986	9.99201e-05	0.00039996	0.0084
1.987	0.00059952	0.00019998	0.0096
1.988	0.0004996	0.00019998	0.0077
1.989	0.0004996	0.00029997	0.0083
1.99	0.00019984	0.00039996	0.0067
1.991	0.00019984	0.00019998	0.0085
1.992	0.00039968	0.00019998	0.0068
1.993	0.00039968	0.00019998	0.007
1.994	0.0004996	0.00049995	0.0076
1.995	0.00059952	0.00049995	0.008
1.996	0.00039968	0.00029997	0.0071
1.997	0.00029976	0.00079992	0.008
1.998	0.00059952	0.00019998	0.0066
[truncated: 2,001 more rows]

## Sheet: S19b
Time (ms)	local Yb0.5Y0.45Er0.05@Y	inside-out Yb@Y0.9Er0.1@Y	outside-in Y0.9Er0.1@Yb@Y
0	9.996e-05	0	0.00020002
0.001	0	0.0001	0.0012
0.002	0.00039984	0.0001	0.00060006
0.003	0.00019992	0.0002	0.0013
0.004	0.00029988	0.0003	0.00020002
0.005	0.00019992	0.0001	0.00050005
0.006	9.996e-05	0.0004	0.00050005
0.007	0.00019992	0.0003	0.0012
0.008	9.996e-05	0.0002	0.00080008
0.009	0.00039984	0	0.00050005
0.01	0.00059976	0.0002	0.00080008
0.011	0.00019992	0.0007	0.00070007
0.012	0.0004998	0.0009	0.00090009
0.013	0.00039984	0.0007	0.00020002
0.014	0.00089964	0.0014	0.00050005
0.015	0.0014	0.0008	0.00070007
0.016	0.0022	0.0006	0.00070007
0.017	0.002	0.0017	0.00050005
0.018	0.0024	0.0017	0.0013
0.019	0.0028	0.0025	0.0013
0.02	0.003	0.0028	0.002
0.021	0.0045	0.0039	0.0016
0.022	0.0056	0.0041	0.0019
0.023	0.0058	0.0045	0.002
0.024	0.0067	0.0048	0.0015
0.025	0.0103	0.0056	0.0024
0.026	0.0103	0.0066	0.0034
0.027	0.0108	0.0077	0.0028
0.028	0.01389	0.0081	0.0028
0.029	0.01739	0.0091	0.0039
0.03	0.01529	0.0122	0.0055
0.031	0.01969	0.0131	0.0038
0.032	0.02299	0.015	0.0048
0.033	0.02919	0.0178	0.0056
0.034	0.03109	0.0196	0.0063
0.035	0.03439	0.0189	0.006
0.036	0.03489	0.0219	0.0067
0.037	0.04118	0.0269	0.0064
0.038	0.04338	0.0279	0.0092
0.039	0.04288	0.0314	0.0098
0.04	0.05078	0.0299	0.01
0.041	0.05628	0.0394	0.0087
0.042	0.06228	0.0427	0.012
0.043	0.06557	0.0408	0.0123
0.044	0.07737	0.0446	0.0159
0.045	0.07667	0.0518	0.0179
0.046	0.09156	0.0504	0.0173
0.047	0.09036	0.0556	0.0213
0.048	0.09786	0.0644	0.0231
0.049	0.10826	0.0705	0.0226
0.05	0.10726	0.0712	0.0245
0.051	0.12085	0.0796	0.023
0.052	0.12935	0.0835	0.0282
0.053	0.13665	0.0962	0.0312
0.054	0.14924	0.0974	0.0322
0.055	0.15804	0.1022	0.0329
0.056	0.16174	0.1106	0.0384
0.057	0.17303	0.1136	0.0411
0.058	0.18713	0.12	0.0437
0.059	0.20452	0.1357	0.0437
0.06	0.20492	0.1403	0.0497
0.061	0.22371	0.1488	0.05531
0.062	0.22801	0.1571	0.06121
0.063	0.23741	0.15	0.05741
0.064	0.2429	0.1716	0.06591
0.065	0.26839	0.1823	0.06871
0.066	0.26859	0.1829	0.07371
0.067	0.28539	0.1936	0.07601
0.068	0.29158	0.2064	0.08461
0.069	0.30828	0.21	0.08651
0.07	0.30568	0.2246	0.09281
0.071	0.32817	0.2378	0.09831
0.072	0.33077	0.2469	0.09901
0.073	0.34256	0.246	0.10711
0.074	0.36076	0.2681	0.11051
0.075	0.37055	0.2785	0.11651
0.076	0.37885	0.2894	0.13441
0.077	0.38994	0.2919	0.12831
0.078	0.40604	0.3049	0.13401
0.079	0.42243	0.3218	0.14681
0.08	0.44042	0.3312	0.15042
0.081	0.44702	0.3396	0.15332
0.082	0.45982	0.3481	0.16442
0.083	0.47551	0.3639	0.16992
0.084	0.4971	0.3797	0.18842
0.085	0.4979	0.3958	0.18352
0.086	0.51939	0.3928	0.20082
0.087	0.54548	0.4198	0.21252
0.088	0.54798	0.4353	0.22422
0.089	0.56088	0.4496	0.23042
0.09	0.58357	0.4691	0.23042
0.091	0.57987	0.4777	0.25403
0.092	0.60416	0.4872	0.25033
0.093	0.62375	0.4881	0.25223
0.094	0.63225	0.519	0.27403
0.095	0.64684	0.5306	0.28213
0.096	0.65614	0.5445	0.29573
0.097	0.66703	0.5463	0.31073
0.098	0.67503	0.5765	0.32143
0.099	0.69972	0.5971	0.31623
0.1	0.70462	0.5896	0.35544
0.101	0.71401	0.6083	0.36934
0.102	0.7421	0.6193	0.36324
0.103	0.7551	0.6402	0.36774
0.104	0.76309	0.6641	0.38524
0.105	0.77369	0.6743	0.40274
0.106	0.79238	0.6779	0.41334
0.107	0.81038	0.7053	0.41354
0.108	0.80868	0.7189	0.44254
0.109	0.82217	0.7078	0.45435
0.11	0.83077	0.7514	0.45905
0.111	0.84226	0.7595	0.48995
0.112	0.86565	0.7771	0.49415
0.113	0.86385	0.7953	0.50485
0.114	0.86885	0.8224	0.52075
0.115	0.88335	0.8253	0.54815
0.116	0.91783	0.8226	0.56466
0.117	0.91044	0.8434	0.56416
0.118	0.92533	0.877	0.59716
0.119	0.94862	0.879	0.60876
0.12	0.93683	0.8888	0.61966
0.121	0.94372	0.9	0.64106
0.122	0.97361	0.9134	0.63586
0.123	0.9896	0.9551	0.67457
0.124	0.9942	0.9344	0.66697
0.125	0.991	0.9487	0.68617
0.126	0.98551	0.9507	0.70067
0.127	0.97421	0.9692	0.72847
0.128	1	0.9946	0.73187
0.129	0.98341	0.9942	0.74187
0.13	0.98131	0.9784	0.75038
0.131	0.9938	0.9909	0.77558
0.132	0.9878	0.9969	0.76578
0.133	0.97631	0.9947	0.78658
0.134	0.9926	0.9876	0.79108
0.135	0.96761	0.9871	0.80898
0.136	0.96301	1	0.80948
0.137	0.95362	0.99	0.80138
0.138	0.94362	0.9897	0.84318
0.139	0.93772	0.9993	0.82938
0.14	0.91124	0.9947	0.85619
0.141	0.92283	0.9735	0.86939
0.142	0.90124	0.9854	0.87839
0.143	0.89704	0.9877	0.89899
0.144	0.90534	0.9751	0.88979
0.145	0.89924	0.9603	0.88419
0.146	0.87645	0.9448	0.91169
0.147	0.85946	0.9481	0.89589
0.148	0.85986	0.9528	0.90129
0.149	0.84506	0.9197	0.91929
0.15	0.83816	0.9287	0.92549
0.151	0.84346	0.9337	0.92549
0.152	0.82507	0.9237	0.93839
0.153	0.81667	0.9257	0.91219
0.154	0.78329	0.8845	0.93659
0.155	0.79708	0.9015	0.94829
0.156	0.79478	0.8796	0.94999
0.157	0.7595	0.8804	0.9568
0.158	0.77759	0.8594	0.963
0.159	0.7604	0.8574	0.9513
0.16	0.7494	0.8506	0.9587
0.161	0.70862	0.839	0.9808
0.162	0.71971	0.833	0.9588
0.163	0.70752	0.8125	0.9799
0.164	0.71351	0.8201	0.9934
0.165	0.68832	0.7941	0.9813
0.166	0.66813	0.8007	0.9689
0.167	0.65564	0.7791	0.9809
0.168	0.63804	0.7711	0.98
0.169	0.63085	0.7621	0.9943
0.17	0.63635	0.7355	0.9939
0.171	0.61335	0.7344	0.9893
0.172	0.61255	0.7243	0.9802
0.173	0.61046	0.7426	0.9784
0.174	0.58936	0.7233	0.9806
0.175	0.59786	0.7017	0.9862
0.176	0.57857	0.6929	1
0.177	0.55268	0.6863	0.9918
0.178	0.56537	0.6659	0.9817
0.179	0.54678	0.6609	0.9659
0.18	0.53928	0.6494	0.9802
0.181	0.51579	0.6407	0.9958
0.182	0.52489	0.6443	0.9631
0.183	0.51909	0.6245	0.9822
0.184	0.51989	0.6263	0.9784
0.185	0.4978	0.6137	0.9858
0.186	0.4936	0.6163	0.9925
0.187	0.48021	0.584	0.9978
0.188	0.46242	0.5912	0.9869
0.189	0.47361	0.5882	0.9755
0.19	0.45962	0.5728	0.9813
0.191	0.44372	0.5704	0.9694
0.192	0.44362	0.5488	0.98
0.193	0.44232	0.5427	0.9709
0.194	0.42603	0.5492	0.9826
0.195	0.42823	0.5107	0.96
0.196	0.42463	0.5231	0.9536
0.197	0.41643	0.5075	0.9628
0.198	0.41204	0.5062	0.9765
0.199	0.39254	0.497	0.982
0.2	0.38085	0.4837	0.9667
0.201	0.38735	0.4791	0.9716
0.202	0.37895	0.4777	0.958
0.203	0.37845	0.455	0.9554
0.204	0.36186	0.4593	0.9525
0.205	0.36305	0.4647	0.9595
0.206	0.35386	0.4517	0.9572
0.207	0.34966	0.4253	0.94869
0.208	0.35046	0.4185	0.9558
0.209	0.33796	0.4046	0.93739
0.21	0.32897	0.4142	0.94119
0.211	0.32277	0.4163	0.92529
0.212	0.31297	0.4099	0.90689
0.213	0.30698	0.4042	0.92269
0.214	0.30948	0.3845	0.94039
0.215	0.28699	0.3809	0.91989
0.216	0.30548	0.3836	0.92229
0.217	0.29498	0.3803	0.90219
0.218	0.28579	0.3722	0.90889
0.219	0.28549	0.3533	0.89759
0.22	0.28379	0.3497	0.88559
0.221	0.26279	0.3457	0.90019
0.222	0.26809	0.3467	0.89779
0.223	0.2592	0.3419	0.89919
0.224	0.2558	0.3362	0.90669
0.225	0.2562	0.325	0.88319
0.226	0.254	0.3167	0.88359
0.227	0.2416	0.3162	0.87819
0.228	0.23631	0.3046	0.87139
0.229	0.2436	0.308	0.87929
0.23	0.2395	0.3151	0.86329
0.231	0.2432	0.3098	0.86149
0.232	0.22971	0.3063	0.85989
0.233	0.22211	0.2919	0.86749
0.234	0.22091	0.2876	0.84728
0.235	0.22311	0.2795	0.84718
0.236	0.21681	0.2755	0.86239
0.237	0.21431	0.2768	0.83548
0.238	0.20042	0.272	0.84428
0.239	0.20342	0.2712	0.83218
0.24	0.19072	0.2581	0.84428
0.241	0.19392	0.2501	0.82108
0.242	0.19142	0.2449	0.83098
0.243	0.19842	0.2535	0.81498
0.244	0.19272	0.2397	0.82248
0.245	0.17633	0.2355	0.80408
0.246	0.17753	0.2289	0.80898
0.247	0.18503	0.2344	0.80888
0.248	0.17373	0.2287	0.80028
0.249	0.17863	0.2312	0.81018
0.25	0.17513	0.2176	0.77918
0.251	0.17723	0.2236	0.77608
0.252	0.16573	0.2076	0.77738
0.253	0.16323	0.208	0.78688
0.254	0.15504	0.2104	0.77388
0.255	0.15954	0.1971	0.78848
0.256	0.15964	0.1992	0.79488
0.257	0.14844	0.1974	0.76938
0.258	0.14624	0.193	0.77588
0.259	0.14474	0.1856	0.75828
0.26	0.13934	0.184	0.76878
0.261	0.14074	0.1805	0.75908
0.262	0.14494	0.1871	0.77328
0.263	0.13735	0.1808	0.75058
0.264	0.14034	0.1792	0.75038
0.265	0.13475	0.178	0.75118
0.266	0.12175	0.1774	0.73467
0.267	0.13505	0.1686	0.71847
0.268	0.13315	0.1758	0.73347
0.269	0.11745	0.166	0.72737
0.27	0.11455	0.1554	0.71507
0.271	0.11715	0.1556	0.72437
0.272	0.12335	0.1559	0.71367
0.273	0.11535	0.1547	0.71327
0.274	0.10636	0.147	0.70917
0.275	0.10866	0.1476	0.70727
0.276	0.11275	0.1511	0.68937
0.277	0.11565	0.1389	0.70197
0.278	0.11365	0.1417	0.69047
0.279	0.10706	0.1359	0.68547
0.28	0.10546	0.1362	0.69807
0.281	0.10016	0.1351	0.68647
0.282	0.10506	0.1375	0.67697
0.283	0.09816	0.1239	0.68477
0.284	0.09556	0.1255	0.67137
0.285	0.09606	0.1277	0.65627
0.286	0.10406	0.1261	0.67757
0.287	0.09536	0.1246	0.64866
0.288	0.09596	0.1233	0.66317
0.289	0.09496	0.1241	0.66327
0.29	0.09186	0.1156	0.63786
0.291	0.08257	0.1212	0.64966
0.292	0.08457	0.1195	0.64576
0.293	0.08687	0.1106	0.63186
0.294	0.08377	0.1114	0.63246
0.295	0.08197	0.1119	0.63026
0.296	0.08367	0.1157	0.63996
0.297	0.08357	0.102	0.62726
0.298	0.07907	0.1029	0.63756
0.299	0.07757	0.0989	0.61746
0.3	0.07867	0.1039	0.61776
0.301	0.07537	0.0969	0.61486
0.302	0.07847	0.0967	0.59576
0.303	0.07557	0.0998	0.60996
0.304	0.07237	0.0953	0.60786
0.305	0.07037	0.1032	0.60016
0.306	0.07237	0.0983	0.59696
0.307	0.07047	0.0954	0.59066
0.308	0.06597	0.0867	0.60836
0.309	0.06297	0.0928	0.59336
0.31	0.06098	0.0857	0.57596
0.311	0.06617	0.0896	0.58706
0.312	0.06457	0.0854	0.57336
0.313	0.05868	0.0843	0.56956
0.314	0.06447	0.0787	0.56656
0.315	0.06297	0.0831	0.58356
0.316	0.05758	0.0856	0.56636
0.317	0.06617	0.0781	0.56836
0.318	0.05858	0.076	0.54335
0.319	0.05578	0.0779	0.54965
0.32	0.05718	0.0756	0.55106
0.321	0.05478	0.0728	0.53425
0.322	0.05278	0.0758	0.53955
0.323	0.05568	0.0727	0.53155
0.324	0.05588	0.0691	0.53955
0.325	0.05438	0.0747	0.54465
0.326	0.05298	0.0681	0.53995
0.327	0.05308	0.0668	0.53315
0.328	0.05098	0.0727	0.51825
0.329	0.04918	0.0675	0.52625
0.33	0.05008	0.0665	0.52015
0.331	0.05138	0.0642	0.51475
0.332	0.05028	0.0655	0.52225
0.333	0.04968	0.0596	0.51315
0.334	0.04428	0.062	0.50905
0.335	0.04568	0.0655	0.50475
0.336	0.04498	0.0659	0.50505
0.337	0.04878	0.0583	0.50045
0.338	0.04458	0.0592	0.48395
0.339	0.04428	0.0582	0.48985
0.34	0.04488	0.0625	0.49505
0.341	0.04368	0.0572	0.48735
0.342	0.04228	0.0558	0.48205
0.343	0.04338	0.0576	0.48095
0.344	0.03938	0.0556	0.47765
0.345	0.03868	0.0571	0.49205
0.346	0.04048	0.053	0.49095
0.347	0.03958	0.0543	0.46895
0.348	0.04048	0.0539	0.46915
0.349	0.04058	0.0509	0.45195
0.35	0.03968	0.0498	0.46585
0.351	0.03269	0.0554	0.46775
0.352	0.03958	0.0548	0.47525
0.353	0.03639	0.054	0.45505
0.354	0.03798	0.0503	0.45445
0.355	0.03729	0.0457	0.45855
0.356	0.03838	0.0475	0.45565
0.357	0.03589	0.0512	0.45935
0.358	0.03419	0.0484	0.44564
0.359	0.03029	0.0453	0.42754
0.36	0.03509	0.05	0.44344
0.361	0.02969	0.0432	0.43154
0.362	0.02959	0.0453	0.43234
0.363	0.03359	0.0476	0.43834
0.364	0.03169	0.0419	0.43224
0.365	0.03189	0.0463	0.42194
0.366	0.03109	0.0423	0.40824
0.367	0.03069	0.0444	0.42944
0.368	0.03309	0.0424	0.41664
0.369	0.03329	0.0432	0.41284
0.37	0.02859	0.0391	0.41584
0.371	0.02919	0.0416	0.40934
0.372	0.02549	0.0397	0.41194
0.373	0.02679	0.0389	0.40484
0.374	0.02659	0.0419	0.40374
0.375	0.02799	0.0401	0.40514
0.376	0.02509	0.039	0.40094
0.377	0.02969	0.0399	0.40764
0.378	0.02389	0.0355	0.39674
0.379	0.02909	0.0363	0.38794
0.38	0.02709	0.0387	0.39004
0.381	0.02399	0.0332	0.38354
0.382	0.02399	0.0362	0.39124
0.383	0.02429	0.0369	0.37734
0.384	0.02219	0.0352	0.38274
0.385	0.02409	0.0354	0.38114
0.386	0.02459	0.0349	0.37874
0.387	0.02269	0.0318	0.37254
0.388	0.02559	0.0337	0.36124
0.389	0.02259	0.0333	0.37114
0.39	0.02329	0.0312	0.36904
0.391	0.02299	0.0344	0.36454
0.392	0.02309	0.0307	0.36484
0.393	0.02059	0.0321	0.36744
0.394	0.02139	0.0304	0.36084
0.395	0.02269	0.0301	0.34593
0.396	0.02079	0.032	0.35794
0.397	0.01959	0.0292	0.35264
0.398	0.02149	0.0303	0.34213
0.399	0.02039	0.0281	0.35724
0.4	0.01959	0.0315	0.34343
0.401	0.01969	0.0285	0.34723
0.402	0.01879	0.0274	0.34363
0.403	0.01649	0.032	0.33883
0.404	0.01889	0.0277	0.34153
0.405	0.02049	0.0288	0.33413
0.406	0.01969	0.0301	0.32753
0.407	0.01849	0.0297	0.32473
0.408	0.01779	0.0261	0.32233
0.409	0.01839	0.0305	0.33383
0.41	0.01749	0.0297	0.32523
0.411	0.01739	0.0278	0.31723
0.412	0.01549	0.0255	0.31793
0.413	0.01909	0.0251	0.31823
0.414	0.01869	0.0259	0.30993
0.415	0.01399	0.0251	0.31523
0.416	0.01839	0.026	0.31413
0.417	0.01769	0.026	0.32373
0.418	0.01729	0.0244	0.30513
0.419	0.01689	0.0241	0.30823
0.42	0.01379	0.0243	0.30613
0.421	0.01559	0.0246	0.31583
0.422	0.01529	0.0243	0.29703
0.423	0.01569	0.0251	0.29973
0.424	0.01539	0.0243	0.30613
0.425	0.01429	0.0263	0.30713
0.426	0.01829	0.0254	0.29023
0.427	0.0119	0.0245	0.29303
0.428	0.01409	0.022	0.29633
0.429	0.01589	0.0219	0.28933
0.43	0.01269	0.0242	0.28613
0.431	0.01339	0.0219	0.28883
0.432	0.01399	0.0222	0.29023
0.433	0.01479	0.0223	0.28603
0.434	0.0109	0.0204	0.28773
0.435	0.01619	0.0216	0.28653
0.436	0.01319	0.0187	0.28423
0.437	0.01469	0.0203	0.27843
0.438	0.01359	0.0201	0.27833
0.439	0.01319	0.0192	0.28073
0.44	0.01319	0.0212	0.27103
0.441	0.01269	0.0212	0.27873
0.442	0.0116	0.0215	0.27493
0.443	0.0124	0.0201	0.27413
0.444	0.0121	0.0199	0.27193
0.445	0.0122	0.0183	0.27003
0.446	0.0117	0.022	0.26383
0.447	0.01329	0.0196	0.26333
0.448	0.0121	0.0206	0.25363
0.449	0.0101	0.0205	0.25403
0.45	0.0096	0.0159	0.25753
0.451	0.0118	0.0161	0.25833
0.452	0.0122	0.0178	0.26203
0.453	0.0124	0.0199	0.25193
0.454	0.0119	0.017	0.25873
0.455	0.0107	0.0165	0.25543
0.456	0.011	0.0192	0.25483
0.457	0.0092	0.0185	0.25073
0.458	0.011	0.0173	0.24642
0.459	0.0095	0.0174	0.23952
0.46	0.0092	0.0209	0.24412
0.461	0.0109	0.0158	0.23992
0.462	0.0088	0.0205	0.24492
0.463	0.0089	0.0155	0.24952
0.464	0.0112	0.0166	0.23412
0.465	0.0111	0.0189	0.23682
0.466	0.0099	0.0165	0.23222
0.467	0.0099	0.0138	0.23742
0.468	0.0095	0.0159	0.23242
0.469	0.0096	0.0146	0.24612
0.47	0.0088	0.0184	0.24032
0.471	0.0095	0.0175	0.21822
0.472	0.0106	0.0166	0.22402
0.473	0.0098	0.0156	0.22312
0.474	0.0092	0.0165	0.23122
0.475	0.0088	0.0155	0.22712
0.476	0.0099	0.0158	0.22542
0.477	0.0096	0.0172	0.22382
0.478	0.0098	0.0123	0.22212
0.479	0.0063	0.0135	0.22522
0.48	0.0082	0.0167	0.21602
0.481	0.0094	0.0145	0.22062
0.482	0.0081	0.0152	0.21692
0.483	0.0085	0.0126	0.21472
0.484	0.0079	0.0144	0.21022
0.485	0.0087	0.0137	0.21482
0.486	0.0093	0.0137	0.21652
0.487	0.0077	0.0138	0.21982
0.488	0.0092	0.0122	0.20852
0.489	0.0083	0.0136	0.20432
0.49	0.0073	0.0153	0.20612
0.491	0.0079	0.0126	0.20112
0.492	0.0084	0.0126	0.19832
0.493	0.0067	0.0133	0.20872
0.494	0.0083	0.015	0.19802
0.495	0.0079	0.0145	0.20602
0.496	0.0087	0.0127	0.20282
0.497	0.0077	0.0126	0.20772
0.498	0.0084	0.0144	0.19902
0.499	0.0066	0.0145	0.20092
0.5	0.009	0.0121	0.19382
0.501	0.0078	0.0132	0.18852
0.502	0.0088	0.0123	0.19662
0.503	0.0069	0.0133	0.19262
0.504	0.0068	0.0118	0.18692
0.505	0.0061	0.0122	0.19372
0.506	0.0083	0.0144	0.19092
0.507	0.0051	0.0132	0.19012
0.508	0.0069	0.0117	0.19302
0.509	0.0065	0.0115	0.19162
0.51	0.008	0.0108	0.19282
0.511	0.0069	0.0137	0.18362
0.512	0.0068	0.0113	0.19182
0.513	0.0077	0.0115	0.18112
0.514	0.0072	0.0126	0.17892
0.515	0.0057	0.0134	0.17712
0.516	0.0073	0.0134	0.18392
0.517	0.006	0.0104	0.18142
0.518	0.0063	0.0124	0.18092
0.519	0.0044	0.0121	0.17292
0.52	0.0071	0.0109	0.18102
0.521	0.0068	0.0103	0.17892
0.522	0.0061	0.0107	0.17492
0.523	0.007	0.0097	0.17672
0.524	0.0057	0.01	0.17852
0.525	0.0069	0.0115	0.17812
0.526	0.0064	0.0111	0.16812
0.527	0.0059	0.0122	0.16402
0.528	0.0057	0.0115	0.17322
0.529	0.0064	0.0111	0.16522
0.53	0.0058	0.0128	0.16512
0.531	0.0058	0.011	0.16042
0.532	0.0065	0.0126	0.16652
0.533	0.005	0.011	0.15682
0.534	0.005	0.0109	0.16062
0.535	0.0068	0.0101	0.16722
0.536	0.0055	0.0098	0.16082
0.537	0.0052	0.0117	0.16552
0.538	0.0045	0.0101	0.15212
0.539	0.0063	0.0109	0.15412
0.54	0.0051	0.0099	0.16342
0.541	0.0066	0.01	0.15082
0.542	0.0065	0.0114	0.15802
0.543	0.0056	0.0095	0.15472
0.544	0.0047	0.0102	0.15112
0.545	0.0059	0.0083	0.14881
0.546	0.006	0.0092	0.15212
0.547	0.0042	0.0103	0.15232
0.548	0.0062	0.0107	0.14741
0.549	0.0048	0.0119	0.14611
0.55	0.0044	0.0094	0.15612
0.551	0.0056	0.0086	0.14561
0.552	0.0051	0.008	0.14821
0.553	0.0052	0.0113	0.14931
0.554	0.0051	0.0075	0.14451
0.555	0.0041	0.0088	0.15102
0.556	0.0042	0.0095	0.14661
0.557	0.0052	0.0085	0.14201
0.558	0.0047	0.0109	0.14311
0.559	0.0041	0.0093	0.14701
0.56	0.0043	0.0102	0.14681
0.561	0.0036	0.0083	0.14091
0.562	0.0039	0.0087	0.14431
0.563	0.0045	0.0096	0.14601
0.564	0.0034	0.0079	0.13741
0.565	0.0032	0.0076	0.14271
0.566	0.0047	0.008	0.13831
0.567	0.0037	0.0103	0.13321
0.568	0.005	0.0082	0.13271
0.569	0.0045	0.0088	0.13361
0.57	0.0042	0.0073	0.13831
0.571	0.0036	0.0082	0.12651
0.572	0.0039	0.0068	0.13751
0.573	0.0047	0.0079	0.13061
0.574	0.0039	0.0065	0.13321
0.575	0.0039	0.0101	0.13521
0.576	0.0045	0.0081	0.12251
0.577	0.0044	0.0093	0.12271
0.578	0.0046	0.0074	0.12581
0.579	0.0042	0.0069	0.12751
0.58	0.0043	0.0091	0.13301
0.581	0.0036	0.007	0.12641
0.582	0.0048	0.0093	0.11981
0.583	0.0047	0.0091	0.12851
0.584	0.004	0.0083	0.12391
0.585	0.004	0.0077	0.12481
0.586	0.0056	0.0081	0.12821
0.587	0.0035	0.0072	0.12391
0.588	0.0052	0.0093	0.12231
0.589	0.0036	0.0082	0.12481
0.59	0.0036	0.0072	0.12161
0.591	0.0031	0.0073	0.12141
0.592	0.004	0.0083	0.11991
0.593	0.0043	0.0082	0.12161
0.594	0.0035	0.0077	0.11621
0.595	0.0037	0.0081	0.11581
0.596	0.004	0.0089	0.11641
0.597	0.0028	0.0081	0.11421
0.598	0.0032	0.0087	0.11451
0.599	0.0044	0.0078	0.11881
0.6	0.0044	0.0067	0.11491
0.601	0.0042	0.0063	0.11521
0.602	0.0032	0.0075	0.10951
0.603	0.0033	0.0072	0.11201
0.604	0.0039	0.0067	0.11731
0.605	0.0041	0.0072	0.11131
0.606	0.0029	0.0075	0.11461
0.607	0.0039	0.0068	0.11351
0.608	0.0039	0.0061	0.11681
0.609	0.0043	0.0075	0.11081
0.61	0.004	0.0068	0.10561
0.611	0.0034	0.0062	0.10931
0.612	0.0044	0.0065	0.10351
0.613	0.0039	0.0067	0.11321
0.614	0.0039	0.0065	0.10831
0.615	0.004	0.0062	0.11031
0.616	0.0038	0.006	0.10691
0.617	0.0033	0.0069	0.10231
0.618	0.0032	0.0069	0.11021
0.619	0.0038	0.006	0.10571
0.62	0.0032	0.0083	0.10221
0.621	0.0032	0.0081	0.10561
0.622	0.0033	0.0051	0.09701
0.623	0.0026	0.0059	0.10231
0.624	0.0039	0.0075	0.10911
0.625	0.0034	0.0058	0.10341
0.626	0.0028	0.0085	0.10441
0.627	0.004	0.0067	0.10371
0.628	0.0036	0.007	0.09921
0.629	0.0031	0.006	0.10891
0.63	0.0045	0.0057	0.10331
0.631	0.0039	0.0048	0.10021
0.632	0.0032	0.0072	0.10501
0.633	0.0043	0.0054	0.10331
0.634	0.0029	0.0071	0.10161
0.635	0.0033	0.0049	0.09581
0.636	0.0036	0.005	0.09481
0.637	0.0022	0.0059	0.10031
0.638	0.003	0.0062	0.09401
0.639	0.0022	0.0059	0.09581
0.64	0.0035	0.0081	0.09661
0.641	0.0034	0.0058	0.10181
0.642	0.0033	0.0058	0.09521
0.643	0.0041	0.0086	0.09761
0.644	0.0033	0.0062	0.09611
0.645	0.0033	0.0063	0.09511
0.646	0.0031	0.0061	0.09461
0.647	0.0019	0.0058	0.09851
0.648	0.003	0.0063	0.09151
0.649	0.0026	0.0051	0.09591
0.65	0.0029	0.0061	0.08981
0.651	0.0028	0.0069	0.08851
0.652	0.0019	0.0058	0.09391
0.653	0.002	0.0064	0.09021
0.654	0.0035	0.0046	0.09261
0.655	0.004	0.0064	0.08901
0.656	0.0042	0.0063	0.08451
0.657	0.0027	0.0058	0.09151
0.658	0.0032	0.0057	0.08711
0.659	0.0026	0.0061	0.09411
0.66	0.0038	0.0058	0.08461
0.661	0.0026	0.004	0.08631
0.662	0.0027	0.0042	0.08531
0.663	0.0025	0.0067	0.09041
0.664	0.0024	0.0057	0.08751
0.665	0.0025	0.0052	0.08221
0.666	0.0027	0.0061	0.09191
0.667	0.0027	0.0053	0.08331
0.668	0.0025	0.0054	0.08551
0.669	0.0022	0.005	0.08951
0.67	0.0027	0.0053	0.08451
0.671	0.0024	0.0053	0.08151
0.672	0.0029	0.0072	0.08401
0.673	0.002	0.0047	0.07931
0.674	0.0034	0.0061	0.07901
0.675	0.0029	0.004	0.08371
0.676	0.0022	0.0063	0.08511
0.677	0.0015	0.0048	0.08451
0.678	0.003	0.0036	0.08181
0.679	0.0027	0.0045	0.08341
0.68	0.0036	0.0047	0.08461
0.681	0.0029	0.0061	0.08031
0.682	0.0031	0.0053	0.08771
0.683	0.0034	0.0074	0.07991
0.684	0.0022	0.0055	0.08001
0.685	0.0021	0.0054	0.08191
0.686	0.0023	0.0045	0.07961
0.687	0.0033	0.0056	0.07871
0.688	0.0028	0.0046	0.08071
0.689	0.0019	0.0063	0.07801
0.69	0.0028	0.0053	0.07211
0.691	0.0023	0.0053	0.07731
0.692	0.0028	0.0058	0.07101
0.693	0.0023	0.0046	0.07101
0.694	0.0019	0.0056	0.07451
0.695	0.0025	0.0037	0.07481
0.696	0.0019	0.0055	0.07231
0.697	0.0021	0.0041	0.07271
0.698	0.0022	0.005	0.07841
0.699	0.0033	0.0044	0.07701
0.7	0.0019	0.0051	0.07021
0.701	0.0021	0.0048	0.07121
0.702	0.0026	0.0048	0.07111
0.703	0.0018	0.0049	0.07401
0.704	0.0025	0.0053	0.06531
0.705	0.0017	0.0058	0.07641
0.706	0.0023	0.0043	0.07221
0.707	0.0019	0.004	0.06941
0.708	0.0037	0.0058	0.07171
0.709	0.0029	0.0058	0.06781
0.71	0.0021	0.004	0.06871
0.711	0.0019	0.0047	0.06931
0.712	0.002	0.0045	0.06931
0.713	0.0021	0.003	0.06691
0.714	0.0024	0.0041	0.06971
0.715	0.0031	0.0039	0.06871
0.716	0.0036	0.0042	0.07001
0.717	0.0024	0.0044	0.07311
0.718	0.0027	0.0055	0.06751
0.719	0.0027	0.0046	0.07101
0.72	0.0032	0.0031	0.07031
0.721	0.0022	0.0041	0.06621
0.722	0.0025	0.0048	0.06731
0.723	0.0013	0.0047	0.07231
0.724	0.0025	0.0044	0.07101
0.725	0.0022	0.0041	0.06481
0.726	0.0021	0.0034	0.06651
0.727	0.0012	0.0054	0.06311
0.728	0.0023	0.004	0.06651
0.729	0.0019	0.0046	0.06331
0.73	0.0016	0.0053	0.06531
0.731	0.0012	0.0049	0.06651
0.732	0.0017	0.0049	0.06271
0.733	0.0021	0.0052	0.06971
0.734	0.0021	0.0042	0.06461
0.735	0.0024	0.0032	0.06921
0.736	0.0024	0.0032	0.05781
0.737	0.0028	0.0041	0.06491
0.738	0.0029	0.0042	0.05971
0.739	0.0024	0.0041	0.06131
0.74	0.0026	0.0043	0.06141
0.741	0.0024	0.0038	0.06201
0.742	0.0029	0.0033	0.06261
0.743	0.0035	0.0048	0.06231
0.744	0.002	0.0038	0.05951
0.745	0.0027	0.004	0.06111
0.746	0.0023	0.0046	0.05961
0.747	0.0029	0.004	0.05841
0.748	0.0016	0.0037	0.05871
0.749	0.0023	0.0038	0.06361
0.75	0.0022	0.0046	0.06071
0.751	0.0029	0.0052	0.06141
0.752	0.0028	0.0041	0.06471
0.753	0.0022	0.0044	0.05881
0.754	0.0024	0.0034	0.06171
0.755	0.0028	0.0035	0.05461
0.756	0.0019	0.0036	0.05721
0.757	0.00079968	0.0033	0.05651
0.758	0.0024	0.0053	0.06181
0.759	0.0016	0.0033	0.05791
0.76	0.0019	0.0043	0.05671
0.761	0.0026	0.0038	0.06011
0.762	0.0027	0.0042	0.05671
0.763	0.0025	0.0045	0.05661
0.764	0.0018	0.0029	0.05561
0.765	0.0024	0.0046	0.05581
0.766	0.0015	0.005	0.05881
0.767	0.0019	0.0035	0.05691
0.768	0.0017	0.0037	0.05511
0.769	0.002	0.0031	0.05661
0.77	0.0015	0.0032	0.05401
0.771	0.0026	0.0043	0.05921
0.772	0.0017	0.0024	0.05511
0.773	0.0026	0.0036	0.05801
0.774	0.0018	0.0035	0.05351
0.775	0.0021	0.0033	0.05751
0.776	0.002	0.0056	0.06001
0.777	0.0013	0.0039	0.05601
0.778	0.0023	0.0042	0.05081
0.779	0.002	0.0042	0.05271
0.78	0.0016	0.0045	0.05641
0.781	0.002	0.0032	0.05511
0.782	0.0018	0.0036	0.05311
0.783	0.0014	0.0034	0.05181
0.784	0.0015	0.0037	0.05311
0.785	0.0019	0.0046	0.0485
0.786	0.0016	0.0038	0.05251
0.787	0.0015	0.0037	0.05501
0.788	0.003	0.004	0.05111
0.789	0.0036	0.0032	0.05341
0.79	0.002	0.0031	0.05591
0.791	0.0012	0.0046	0.05141
0.792	0.0017	0.0032	0.05351
0.793	0.002	0.0041	0.0471
0.794	0.0017	0.003	0.05451
0.795	0.0015	0.0054	0.0484
0.796	0.0012	0.0029	0.05321
0.797	0.0021	0.003	0.05121
0.798	0.0021	0.0034	0.05081
0.799	0.0013	0.0043	0.0491
0.8	0.0026	0.003	0.05131
0.801	0.0021	0.002	0.0474
0.802	0.0025	0.0039	0.05311
0.803	0.0017	0.0036	0.05291
0.804	0.0019	0.004	0.0477
0.805	0.0017	0.0036	0.0482
0.806	0.0011	0.0027	0.0495
0.807	0.0027	0.0044	0.047
0.808	0.0016	0.0032	0.0477
0.809	0.0011	0.0031	0.0473
0.81	0.0025	0.0035	0.0441
0.811	0.0019	0.0031	0.0489
0.812	0.0018	0.003	0.0494
0.813	0.0017	0.0037	0.0491
0.814	0.0014	0.0032	0.0468
0.815	0.002	0.0021	0.0446
0.816	0.0016	0.0027	0.0452
0.817	0.0024	0.0037	0.0477
0.818	0.0023	0.0028	0.0444
0.819	0.0012	0.0025	0.0481
0.82	0.0012	0.0021	0.0449
0.821	0.0014	0.0022	0.0483
0.822	0.0013	0.0029	0.0465
0.823	0.0017	0.0031	0.0468
0.824	0.0018	0.0029	0.0437
0.825	0.0013	0.0026	0.0387
0.826	0.0013	0.0034	0.0456
0.827	0.0015	0.0034	0.0453
0.828	0.0015	0.0037	0.0413
0.829	0.0018	0.003	0.0454
0.83	0.0014	0.0026	0.0463
0.831	0.002	0.0033	0.047
0.832	0.0016	0.0028	0.0451
0.833	0.0017	0.0036	0.043
0.834	0.0023	0.0025	0.043
0.835	0.0011	0.0018	0.0404
0.836	0.0013	0.0027	0.0452
0.837	0.0018	0.0031	0.0443
0.838	0.0023	0.0031	0.046
0.839	0.0011	0.0033	0.043
0.84	0.0016	0.0023	0.0434
0.841	0.00089964	0.004	0.0435
0.842	0.0017	0.0027	0.0412
0.843	0.0014	0.0031	0.0403
0.844	0.0017	0.0027	0.0435
0.845	0.0019	0.0028	0.0444
0.846	0.0017	0.0028	0.0441
0.847	0.0015	0.0028	0.0422
0.848	0.0014	0.0032	0.042
0.849	0.0016	0.0031	0.0425
0.85	0.0019	0.0021	0.0402
0.851	0.0013	0.0042	0.0434
0.852	0.0012	0.003	0.0405
0.853	0.0015	0.0028	0.0451
0.854	0.0014	0.0024	0.039
0.855	0.00089964	0.0043	0.0411
0.856	0.0011	0.0026	0.0385
0.857	0.0018	0.0027	0.0405
0.858	0.0013	0.0018	0.0413
0.859	0.0013	0.0022	0.0404
0.86	0.0009996	0.0023	0.0438
0.861	0.0016	0.0032	0.0393
0.862	0.0021	0.0028	0.039
0.863	0.0016	0.0029	0.0407
0.864	0.0019	0.0032	0.0386
0.865	0.0012	0.002	0.0386
0.866	0.0018	0.0033	0.038
0.867	0.0018	0.002	0.0392
0.868	0.0022	0.0027	0.0404
0.869	0.0013	0.0034	0.0409
0.87	0.0009996	0.0034	0.0403
0.871	0.0017	0.0019	0.0406
0.872	0.0012	0.0025	0.0381
0.873	0.0022	0.0025	0.0386
0.874	0.0018	0.0029	0.0387
0.875	0.0016	0.0024	0.038
0.876	0.0009996	0.0018	0.042
0.877	0.0015	0.0028	0.0408
0.878	0.0013	0.0027	0.0428
0.879	0.0011	0.0028	0.0371
0.88	0.0017	0.0027	0.0382
0.881	0.0016	0.0029	0.0373
0.882	0.0009996	0.0017	0.0388
0.883	0.0018	0.0024	0.0369
0.884	0.0018	0.0019	0.0372
0.885	0.0019	0.0029	0.037
0.886	0.0011	0.0025	0.0373
0.887	0.0011	0.003	0.0353
0.888	0.00079968	0.0036	0.0373
0.889	0.0022	0.003	0.036
0.89	0.0012	0.002	0.0351
0.891	0.0009996	0.0022	0.0345
0.892	0.0018	0.0028	0.036
0.893	0.0014	0.0027	0.0351
0.894	0.0022	0.002	0.0339
0.895	0.002	0.0016	0.0392
0.896	0.0017	0.0028	0.0358
0.897	0.0015	0.0017	0.0366
0.898	0.0014	0.0017	0.0336
0.899	0.0019	0.0028	0.0332
0.9	0.0017	0.002	0.0295
0.901	0.0011	0.0026	0.0369
0.902	0.0013	0.0038	0.0351
0.903	0.0011	0.0022	0.0371
0.904	0.0017	0.0023	0.0327
0.905	0.0004998	0.0021	0.0307
0.906	0.0012	0.0019	0.0342
0.907	0.0022	0.0026	0.0354
0.908	0.0016	0.003	0.0318
0.909	0.0014	0.0024	0.0364
0.91	0.0017	0.0019	0.034
0.911	0.0014	0.0027	0.0346
0.912	0.0018	0.0024	0.0349
0.913	0.0015	0.0021	0.0361
0.914	0.0011	0.0026	0.0331
0.915	0.0011	0.0026	0.0366
0.916	0.0014	0.002	0.0338
0.917	0.00089964	0.0026	0.0334
0.918	0.0015	0.0023	0.0336
0.919	0.0009996	0.0018	0.0352
0.92	0.0012	0.003	0.0325
0.921	0.0013	0.0021	0.0294
0.922	0.0011	0.0027	0.0319
0.923	0.0015	0.0022	0.0342
0.924	0.0009996	0.0019	0.0337
0.925	0.0014	0.0022	0.0331
0.926	0.0012	0.0023	0.0308
0.927	0.0017	0.0023	0.034
0.928	0.0013	0.0027	0.0323
0.929	0.00079968	0.0025	0.0321
0.93	0.00039984	0.0021	0.0334
0.931	0.0014	0.0008	0.032
0.932	0.0017	0.003	0.0342
0.933	0.0009996	0.0031	0.0361
0.934	0.0013	0.0025	0.0326
0.935	0.0011	0.0016	0.0338
0.936	0.00089964	0.002	0.0348
0.937	0.0009996	0.0017	0.0314
0.938	0.0014	0.0028	0.0289
0.939	0.00079968	0.0018	0.0312
0.94	0.0016	0.0021	0.0331
0.941	0.00089964	0.0017	0.0303
0.942	0.0015	0.0014	0.0314
0.943	0.0012	0.0022	0.0308
0.944	0.0009996	0.0034	0.0329
0.945	0.0017	0.0019	0.0337
0.946	0.0017	0.003	0.0333
0.947	0.0012	0.0023	0.031
0.948	0.0004998	0.0021	0.0331
0.949	0.0013	0.0023	0.0328
0.95	0.00089964	0.0023	0.0331
0.951	0.00089964	0.0019	0.0304
0.952	0.0013	0.0015	0.0256
0.953	0.0018	0.0013	0.0313
0.954	0.0009996	0.0022	0.0301
0.955	0.0018	0.0015	0.0313
0.956	0.0014	0.002	0.0292
0.957	0.0013	0.0022	0.03
0.958	0.0014	0.0035	0.0295
0.959	0.00089964	0.0032	0.0303
0.96	0.0015	0.0026	0.0299
0.961	0.00089964	0.0022	0.0292
0.962	0.0009996	0.0021	0.0291
0.963	0.00089964	0.0017	0.0308
0.964	0.00069972	0.0017	0.0313
0.965	0.0012	0.0017	0.0287
0.966	0.00059976	0.0022	0.0275
0.967	0.0009996	0.0025	0.0261
0.968	0.0011	0.0021	0.031
0.969	0.0026	0.0026	0.0295
0.97	0.0012	0.0021	0.0294
0.971	0.0014	0.0019	0.0269
0.972	0.0011	0.0025	0.0305
0.973	0.0009996	0.0028	0.0265
0.974	0.0009996	0.0021	0.0294
0.975	0.0014	0.002	0.0279
0.976	0.0012	0.0019	0.0276
0.977	0.002	0.0026	0.026
0.978	0.0016	0.0016	0.0283
0.979	0.0015	0.0021	0.0286
0.98	0.00059976	0.002	0.0296
0.981	0.00089964	0.0015	0.0278
0.982	0.0014	0.002	0.0287
0.983	0.00069972	0.0021	0.0241
0.984	0.002	0.0013	0.0288
0.985	0.0009996	0.0014	0.0255
0.986	0.00079968	0.0016	0.0275
0.987	0.0016	0.0011	0.0254
0.988	0.0012	0.0017	0.0308
0.989	0.0015	0.0018	0.0269
0.99	0.0014	0.0022	0.0249
0.991	0.0016	0.0018	0.0271
0.992	0.0011	0.0022	0.0292
0.993	0.00089964	0.002	0.0294
0.994	0.0014	0.0023	0.0258
0.995	0.0009996	0.0013	0.0256
0.996	0.00069972	0.0019	0.029
0.997	0.0013	0.0015	0.0288
0.998	0.0019	0.002	0.0266
0.999	0.0012	0.0011	0.0269
1	0.0013	0.0019	0.0284
1.001	0.0009996	0.002	0.0282
1.002	0.00089964	0.0016	0.0276
1.003	0.0017	0.0013	0.028
1.004	0.0011	0.0012	0.0241
1.005	0.00059976	0.0021	0.0285
1.006	0.0009996	0.0025	0.0272
1.007	0.0015	0.0018	0.0284
1.008	0.0013	0.0016	0.0254
1.009	0.0015	0.0025	0.0272
1.01	0.0014	0.0017	0.0274
1.011	0.0014	0.002	0.027
1.012	0.0013	0.0022	0.0243
1.013	0.00069972	0.0017	0.0243
1.014	0.0011	0.0013	0.0283
1.015	0.00089964	0.0016	0.0249
1.016	0.00059976	0.0023	0.0237
1.017	0.0015	0.0014	0.0267
1.018	0.0015	0.0017	0.025
1.019	0.0013	0.0017	0.0253
1.02	0.0018	0.0014	0.0229
1.021	0.0011	0.0013	0.0241
1.022	0.0011	0.0019	0.0239
1.023	0.0015	0.0018	0.0239
1.024	0.00089964	0.0019	0.0249
1.025	0.0012	0.0023	0.0248
1.026	0.00069972	0.0017	0.0275
1.027	0.00079968	0.0017	0.022
1.028	0.0015	0.0014	0.0264
1.029	0.0012	0.0018	0.024
1.03	0.0016	0.0021	0.0256
1.031	0.00089964	0.0017	0.0249
1.032	0.00089964	0.0019	0.0221
1.033	0.0014	0.0013	0.0231
1.034	0.0012	0.0019	0.0232
1.035	0.00059976	0.0018	0.0265
1.036	0.00069972	0.0019	0.0226
1.037	0.00089964	0.0013	0.026
1.038	0.0015	0.0019	0.0225
1.039	0.00069972	0.0014	0.0236
1.04	0.0014	0.0023	0.0251
1.041	0.0009996	0.001	0.0224
1.042	0.0009996	0.0016	0.0241
1.043	0.0012	0.0022	0.023
1.044	0.0015	0.0014	0.0256
1.045	0.0018	0.0014	0.0239
1.046	0.0011	0.0009	0.0229
1.047	0.0009996	0.0006	0.0219
1.048	0.00059976	0.0013	0.0226
1.049	0.00069972	0.0015	0.0228
1.05	0.00079968	0.0014	0.0238
1.051	0.00089964	0.0019	0.024
1.052	0.0016	0.0015	0.0237
1.053	0.00079968	0.0019	0.0219
1.054	0.0009996	0.0016	0.0246
1.055	0.0009996	0.0022	0.0213
1.056	0.00079968	0.0016	0.023
1.057	0.0012	0.0019	0.0205
1.058	0.0012	0.0017	0.0234
1.059	0.0015	0.0009	0.0212
1.06	0.00089964	0.0014	0.019
1.061	0.0015	0.0016	0.0243
1.062	0.00089964	0.0021	0.0268
1.063	0.00059976	0.0014	0.0219
1.064	0.00089964	0.0019	0.0233
1.065	0.0009996	0.0015	0.0222
1.066	0.0011	0.0017	0.0227
1.067	0.00069972	0.0024	0.021
1.068	0.0014	0.0016	0.0231
1.069	0.00079968	0.0015	0.023
1.07	0.0012	0.0017	0.0202
1.071	0.0004998	0.0012	0.0221
1.072	0.0018	0.0023	0.024
1.073	0.00069972	0.0016	0.0191
1.074	0.0009996	0.0013	0.0226
1.075	0.0012	0.0009	0.0223
1.076	0.0011	0.0019	0.0252
1.077	0.0012	0.0029	0.0229
1.078	0.00079968	0.0021	0.0222
1.079	0.00079968	0.0021	0.0212
1.08	0.00079968	0.0014	0.0261
1.081	0.0009996	0.0016	0.022
1.082	0.0009996	0.0018	0.0216
1.083	0.00079968	0.0013	0.0217
1.084	0.00059976	0.0015	0.0176
1.085	0.0009996	0.0011	0.0226
1.086	0.0011	0.0013	0.0222
1.087	0.00059976	0.0007	0.0225
1.088	0.00069972	0.0019	0.0204
1.089	0.0004998	0.0008	0.0218
1.09	0.00069972	0.0017	0.0188
1.091	0.0012	0.002	0.0242
1.092	0.00069972	0.0009	0.0212
1.093	0.00069972	0.0012	0.0192
1.094	0.00079968	0.0018	0.0232
1.095	0.0009996	0.0013	0.0195
1.096	0.0014	0.0012	0.0192
1.097	0.00069972	0.0015	0.0195
1.098	0.0012	0.0014	0.0216
1.099	0.00089964	0.0007	0.0189
1.1	0.0009996	0.0012	0.0206
1.101	0.00069972	0.0013	0.0201
1.102	0.00059976	0.0019	0.0171
1.103	0.00059976	0.0022	0.0215
1.104	0.00089964	0.0012	0.0208
1.105	0.00089964	0.0019	0.0226
1.106	0.00089964	0.0012	0.0206
1.107	0.0009996	0.0011	0.0212
1.108	0.0012	0.0021	0.0193
1.109	0.00059976	0.0009	0.0181
1.11	0.0011	0.0022	0.0211
1.111	0.00079968	0.0017	0.0202
1.112	0.00089964	0.0022	0.0185
1.113	0.00079968	0.001	0.0215
1.114	0.0012	0.0015	0.0216
1.115	0.0013	0.0009	0.0177
1.116	0.00079968	0.0018	0.0198
1.117	0.00039984	0.001	0.0186
1.118	0.00059976	0.0016	0.0192
1.119	0.0009996	0.0011	0.0186
1.12	0.0009996	0.0011	0.0189
1.121	0.00059976	0.001	0.017
1.122	0.0012	0.0016	0.0188
1.123	0.0004998	0.0015	0.0209
1.124	0.00069972	0.0015	0.0222
1.125	0.00069972	0.001	0.0182
1.126	0.00079968	0.0014	0.0204
1.127	0.0009996	0.0013	0.0197
1.128	0.00079968	0.0012	0.0182
1.129	0.00089964	0.0013	0.0206
1.13	0.00069972	0.0012	0.0199
1.131	0.00069972	0.0017	0.0191
1.132	0.00029988	0.0008	0.022
1.133	0.00079968	0.0016	0.0206
1.134	0.00079968	0.0022	0.02
1.135	0.0009996	0.0008	0.0177
1.136	0.0014	0.0017	0.0188
1.137	0.0009996	0.0016	0.0204
1.138	0.00059976	0.0015	0.0192
1.139	0.0011	0.0016	0.02
1.14	0.00089964	0.0011	0.0175
1.141	0.00029988	0.0014	0.0183
1.142	0.0004998	0.0015	0.0207
1.143	0.00029988	0.0011	0.0195
1.144	0.00059976	0.0008	0.0183
1.145	0.00059976	0.0012	0.0208
1.146	0.00079968	0.0005	0.0172
1.147	0.00039984	0.0018	0.0167
1.148	0.00059976	0.0014	0.019
1.149	0.0011	0.0011	0.0162
1.15	0.0015	0.001	0.0179
1.151	0.00069972	0.0014	0.0181
1.152	0.0009996	0.0009	0.0189
1.153	0.0011	0.0014	0.0165
1.154	0.00039984	0.0007	0.0165
1.155	0.00079968	0.0013	0.0189
1.156	0.00089964	0.001	0.016
1.157	0.0012	0.0009	0.0197
1.158	0.0014	0.0012	0.0208
1.159	0.00059976	0.0007	0.0206
1.16	0.0009996	0.0018	0.0165
1.161	0.0014	0.0017	0.0162
1.162	0.00069972	0.0014	0.0185
1.163	0.0009996	0.0016	0.0185
1.164	0.00039984	0.0013	0.0169
1.165	0.00079968	0.0009	0.0164
1.166	0.0012	0.0006	0.014
1.167	0.00069972	0.0008	0.0194
1.168	0.0014	0.0016	0.0162
1.169	0.00079968	0.0011	0.0166
1.17	0.0009996	0.0014	0.0183
1.171	0.0012	0.0013	0.0168
1.172	0.00069972	0.001	0.017
1.173	0.00019992	0.0009	0.0142
1.174	0.00079968	0.0008	0.0186
1.175	0.00079968	0.0019	0.0186
1.176	0.00079968	0.0014	0.017
1.177	0.00079968	0.0012	0.0183
1.178	0.0013	0.0018	0.0172
1.179	0.00089964	0.0007	0.0167
1.18	0.00079968	0.0011	0.0175
1.181	0.00029988	0.0009	0.0161
1.182	0.00059976	0.0012	0.018
1.183	0.0009996	0.0006	0.0161
1.184	0.0009996	0.0019	0.0143
1.185	0.00069972	0.0009	0.0163
1.186	0.0014	0.0017	0.0163
1.187	0.00089964	0.0017	0.0163
1.188	0.00069972	0.0015	0.0167
1.189	0.0011	0.0007	0.0173
1.19	0.00079968	0.0013	0.0135
1.191	0.00039984	0.0009	0.018
1.192	0.00069972	0.0011	0.0185
1.193	0.00089964	0.0008	0.0167
1.194	0.00059976	0.0014	0.0185
1.195	0.00029988	0.0009	0.0153
1.196	0.00059976	0.001	0.0172
1.197	0.00069972	0.0017	0.0173
1.198	0.0012	0.0016	0.0174
1.199	0.0011	0.0011	0.0163
1.2	0.0009996	0.0005	0.0168
1.201	0.00079968	0.0015	0.0162
1.202	0.00059976	0.0021	0.0154
1.203	0.00079968	0.0014	0.0188
1.204	0.00069972	0.0013	0.0147
1.205	0.00089964	0.0008	0.0144
1.206	0.00059976	0.0011	0.0155
1.207	0.00069972	0.0011	0.0174
1.208	0.00069972	0.0016	0.0138
1.209	0.00069972	0.0016	0.0137
1.21	0.0004998	0.0008	0.0148
1.211	0.00089964	0.0008	0.0157
1.212	0.0012	0.0016	0.0181
1.213	0.00039984	0.0014	0.0163
1.214	0.00029988	0.0011	0.0163
1.215	0.00089964	0.0008	0.0131
1.216	0.00089964	0.0008	0.0138
1.217	0.00069972	0.0008	0.0186
1.218	0.00069972	0.0013	0.0166
1.219	0.0013	0.0015	0.0168
1.22	0.00059976	0.0012	0.0161
1.221	0.0011	0.0011	0.0161
1.222	0.0009996	0.0007	0.0175
1.223	0.0004998	0.0011	0.0164
1.224	0.00059976	0.0011	0.018
1.225	0.0004998	0.0009	0.0155
1.226	0.00089964	0.0011	0.0154
1.227	0.00069972	0.0013	0.0137
1.228	0.00089964	0.0012	0.0146
1.229	0.00039984	0.001	0.0154
1.23	0.00079968	0.0011	0.0147
1.231	0.0004998	0.0013	0.0142
1.232	0.0011	0.0014	0.0174
1.233	0.00089964	0.0011	0.0152
1.234	0.0009996	0.0013	0.0147
1.235	0.00079968	0.001	0.0153
1.236	0.00039984	0.0015	0.0147
1.237	0.0011	0.0007	0.0135
1.238	0.00069972	0.0019	0.0138
1.239	0.00079968	0.0014	0.0162
1.24	0.00059976	0.0008	0.0161
1.241	0.00059976	0.0013	0.0126
1.242	0.0004998	0.0005	0.0144
1.243	0.00039984	0.0006	0.0144
1.244	0.00069972	0.0015	0.0156
1.245	0.0009996	0.0007	0.0135
1.246	0.00089964	0.0009	0.015
1.247	0.00039984	0.0013	0.015
1.248	0.00069972	0.0013	0.0114
1.249	0.00029988	0.0012	0.0157
1.25	0.00069972	0.0012	0.012
1.251	0.0004998	0.001	0.0159
1.252	0.00089964	0.0012	0.017
1.253	0.00059976	0.0008	0.015
1.254	0.00079968	0.0006	0.0149
1.255	0.00079968	0.0013	0.015
1.256	0.00019992	0.0018	0.0148
1.257	0.0011	0.0017	0.0139
1.258	0.0011	0.0013	0.0146
1.259	0.00089964	0.0019	0.0144
1.26	0.00039984	0.0009	0.0167
1.261	0.00069972	0.0017	0.0149
1.262	0.00069972	0.0008	0.0137
1.263	0.00039984	0.0017	0.0139
1.264	0.00059976	0.001	0.0145
1.265	0.00069972	0.001	0.0124
1.266	0.00089964	0.001	0.0108
1.267	0.00079968	0.0008	0.0139
1.268	9.996e-05	0.0003	0.0136
1.269	0.0004998	0.001	0.0137
1.27	0.0004998	0.0006	0.0118
1.271	0.00089964	0.0013	0.0138
1.272	0.00039984	0.0015	0.0124
1.273	0.00039984	0.0017	0.0125
1.274	0.00089964	0.0013	0.0132
1.275	0.0013	0.0012	0.0142
1.276	0.00039984	0.0016	0.0133
1.277	0.00039984	0.001	0.012
1.278	0.0012	0.0008	0.0136
1.279	0.00089964	0.0015	0.0121
1.28	0.00059976	0.0013	0.0137
1.281	0.0004998	0.0007	0.0137
1.282	0.00069972	0.0011	0.0124
1.283	0.00089964	0.001	0.0143
1.284	0.00039984	0.0009	0.0133
1.285	0.00029988	0.0009	0.0113
1.286	0.00029988	0.0017	0.0123
1.287	0.0004998	0.0007	0.0149
1.288	0.0004998	0.0008	0.0123
1.289	0.0011	0.0014	0.0126
1.29	0.00079968	0.001	0.0132
1.291	0.00079968	0.0009	0.0163
1.292	0.0009996	0.001	0.0133
1.293	0.00079968	0.0012	0.0106
1.294	0.00089964	0.0009	0.0153
1.295	0.00069972	0.0008	0.0123
1.296	0.00089964	0.0014	0.0136
1.297	0.00079968	0.0012	0.0109
1.298	0.00069972	0.0015	0.0134
1.299	0.00069972	0.0011	0.0105
1.3	0.00079968	0.0015	0.0126
1.301	0.0011	0.0009	0.0121
1.302	0.00039984	0.0011	0.0138
1.303	0.0004998	0.0006	0.0125
1.304	0.00039984	0.0009	0.0102
1.305	0.00069972	0.0013	0.0147
1.306	0.0009996	0.0009	0.0123
1.307	0.0011	0.0006	0.0147
1.308	0.00039984	0.0008	0.0128
1.309	0.0009996	0.0012	0.0129
1.31	0.00019992	0.0011	0.0111
1.311	0.00089964	0.0011	0.0109
1.312	0.00029988	0.0012	0.0132
1.313	0.00029988	0.0011	0.011
1.314	0.0004998	0.0007	0.0145
1.315	0.00039984	0.0014	0.0131
1.316	0.00069972	0.0006	0.0126
1.317	0.00039984	0.0005	0.0117
1.318	0.00039984	0.0006	0.011
1.319	0.00079968	0.0007	0.0129
1.32	0.00039984	0.0006	0.0116
1.321	0.00069972	0.0013	0.0109
1.322	0.00029988	0.0009	0.0125
1.323	0.0004998	0.0011	0.0124
1.324	0.0009996	0.001	0.0119
1.325	0.00039984	0.0012	0.0122
1.326	0.00089964	0.0004	0.0137
1.327	0.0004998	0.0016	0.0133
1.328	0.00059976	0.0013	0.0133
1.329	0.00069972	0.0012	0.0126
1.33	0.00069972	0.0007	0.0146
1.331	0.0004998	0.0014	0.014
1.332	0.00039984	0.0004	0.0112
1.333	0.00059976	0.001	0.011
1.334	0.00079968	0.0009	0.0113
1.335	0.00059976	0.0008	0.0133
1.336	0.00059976	0.0008	0.0123
1.337	0.00059976	0.0009	0.0119
1.338	0.00079968	0.0006	0.012
1.339	0.00069972	0.0005	0.0127
1.34	0.00029988	0.001	0.0113
1.341	0.00089964	0.0016	0.0125
1.342	0.0012	0.0008	0.012
1.343	0.00059976	0.0008	0.0112
1.344	0.00069972	0.0014	0.0127
1.345	0.00029988	0.0015	0.0105
1.346	0.00079968	0.0016	0.0111
1.347	0.00039984	0.0013	0.0127
1.348	0.00079968	0.0008	0.0113
1.349	0.0004998	0.0008	0.0122
1.35	0.00069972	0.0006	0.0101
1.351	0.00029988	0.0011	0.0119
1.352	0.00089964	0.001	0.0123
1.353	0.00039984	0.0013	0.0116
1.354	0.0004998	0.0009	0.0114
1.355	0.0004998	0.0007	0.0121
1.356	0.00069972	0.0012	0.0104
1.357	9.996e-05	0.0008	0.0108
1.358	0.0009996	0.0011	0.0107
1.359	0.00059976	0.001	0.0123
1.36	0.00039984	0.0007	0.0124
1.361	0.00029988	0.0012	0.0105
1.362	0.00059976	0.0009	0.0125
1.363	0.00059976	0.0006	0.0117
1.364	0.0004998	0.0003	0.0123
1.365	0.00019992	0.001	0.0108
1.366	0.00069972	0.0003	0.0129
1.367	0.00089964	0.0008	0.0118
1.368	0.00069972	0.0011	0.0121
1.369	0.0004998	0.0008	0.0108
1.37	0.00059976	0.0013	0.0094
1.371	0.00029988	0.0012	0.0124
1.372	0.0004998	0.0005	0.011
1.373	0.00069972	0.0006	0.0105
1.374	0.00089964	0.0009	0.0112
1.375	0.00079968	0.0009	0.0117
1.376	0.0004998	0.0005	0.0119
1.377	0.00059976	0.0005	0.011
1.378	0.00019992	0.0006	0.0105
1.379	0.00069972	0.0005	0.0104
1.38	0.00029988	0.0015	0.0114
1.381	0.00019992	0.0007	0.0123
1.382	0.00059976	0.0004	0.0093
1.383	0.00029988	0.0005	0.0121
1.384	0.00039984	0.0008	0.0083
1.385	0.00029988	0.0011	0.0104
1.386	0.0004998	0.0009	0.0101
1.387	0.00029988	0.0004	0.0117
1.388	0.00029988	0.0006	0.0103
1.389	0.00089964	0.0009	0.0104
1.39	0.0004998	0.0005	0.0116
1.391	0.00069972	0.0014	0.0128
1.392	0.00019992	0.0009	0.0111
1.393	0.00089964	0.0005	0.0112
1.394	0.00089964	0.0009	0.013
1.395	0.0004998	0.001	0.0109
1.396	0.00059976	0.0004	0.0107
1.397	0.0004998	0.0004	0.0096
1.398	0.00029988	0.0012	0.0105
1.399	0.00059976	0.0011	0.0096
1.4	0.00029988	0.0007	0.0117
1.401	0.00029988	0.0003	0.0137
1.402	0.00069972	0.0011	0.0083
1.403	0.00039984	0.0006	0.0117
1.404	0.00019992	0.0008	0.011
1.405	0.00039984	0.0009	0.0104
1.406	0.00069972	0.0005	0.0119
1.407	9.996e-05	0.0007	0.0111
1.408	0.00059976	0.0008	0.011
1.409	0.00069972	0.0012	0.0103
1.41	0.00039984	0.0004	0.0118
1.411	0.00079968	0.0005	0.0102
1.412	0.0004998	0.001	0.0098
1.413	0	0.0006	0.0108
1.414	0.00029988	0.0011	0.0109
1.415	0.00089964	0.0009	0.0104
1.416	0.00069972	0.0006	0.0109
1.417	0.00059976	0.0006	0.0089
1.418	0.00059976	0.0009	0.0112
1.419	0.00059976	0.0008	0.0134
1.42	0.00069972	0.0007	0.012
1.421	0.0004998	0.0007	0.0087
1.422	0.00069972	0.0012	0.0103
1.423	0.00039984	0.001	0.0102
1.424	0.0004998	0.0012	0.0099
1.425	0.00089964	0.0011	0.0098
1.426	0.00019992	0.0007	0.009
1.427	0.00039984	0.0008	0.0114
1.428	0.00059976	0.0003	0.0092
1.429	0.00019992	0.0011	0.0108
1.43	0.00059976	0.0009	0.0103
1.431	0.00039984	0.0004	0.0114
1.432	0.0004998	0.0013	0.0106
1.433	9.996e-05	0.0005	0.0109
1.434	0.00039984	0.0013	0.009
1.435	0.00079968	0.0002	0.0122
1.436	0.00069972	0.0005	0.0101
1.437	0.0004998	0.001	0.0106
1.438	0.00089964	0.0012	0.0094
1.439	0.00059976	0.0007	0.0129
1.44	0.00019992	0.0009	0.0103
1.441	0.00029988	0.0004	0.009
1.442	0.0004998	0.0009	0.0079
1.443	0.00089964	0.0007	0.0114
1.444	0.00089964	0.0014	0.0111
1.445	0.0011	0.0008	0.0087
1.446	0.00069972	0.0011	0.0081
1.447	0.0004998	0.0011	0.0085
1.448	0.00059976	0.0003	0.009
1.449	0.0004998	0.0005	0.0108
1.45	0.0004998	0.0011	0.0098
1.451	0.00079968	0.0005	0.0099
1.452	0.00019992	0.0011	0.0094
1.453	0.00039984	0.001	0.0078
1.454	0.00069972	0.0007	0.0088
1.455	0.00069972	0.0008	0.0102
1.456	0.00059976	0.0004	0.0089
1.457	0.00059976	0.0005	0.0076
1.458	0.00079968	0.001	0.0092
1.459	0.00089964	0.0008	0.0095
1.46	0.00059976	0.0008	0.0092
1.461	0.0004998	0.0009	0.0092
1.462	0.0011	0.0012	0.0096
1.463	0.00069972	0.0011	0.0097
1.464	0.0004998	0.0006	0.0096
1.465	0.00079968	0.0006	0.0095
1.466	0.00059976	0.0009	0.0093
1.467	0.00039984	0.0012	0.0103
1.468	0.00059976	0.0009	0.0104
1.469	0.00069972	0.0003	0.0093
1.47	0.0004998	0.001	0.0096
1.471	0.0004998	0.0005	0.0104
1.472	0.00079968	0.0007	0.0096
1.473	0.00029988	0.0008	0.009
1.474	0.00039984	0.001	0.0093
1.475	0.00039984	0.0005	0.009
1.476	0.00019992	0.0004	0.0082
1.477	0.00029988	0.0011	0.0089
1.478	0.00079968	0.0008	0.0097
1.479	0.00029988	0.001	0.0085
1.48	0.00029988	0.0003	0.0096
1.481	0.00019992	0.0009	0.0091
1.482	0.00039984	0.0011	0.008
1.483	0.00059976	0.0011	0.0103
1.484	0.00029988	0.0005	0.0095
1.485	0.00029988	0.001	0.0071
1.486	0.0004998	0.0008	0.0105
1.487	0.00039984	0.0006	0.0085
1.488	0.00059976	0.0007	0.0095
1.489	0.00079968	0.0007	0.0096
1.49	0.00089964	0.0017	0.0086
1.491	0.0004998	0.0007	0.0101
1.492	0.00019992	0.0009	0.0106
1.493	0.00029988	0.0006	0.011
1.494	0.00039984	0.0009	0.0124
1.495	0.00019992	0.0008	0.0076
1.496	0.00019992	0.0007	0.0091
1.497	0.00059976	0.0006	0.0093
1.498	9.996e-05	0.0007	0.0105
1.499	0.00029988	0.0008	0.0081
1.5	0.00079968	0.0006	0.0078
1.501	0.00039984	0.0007	0.0089
1.502	0.00079968	0.0008	0.0102
1.503	0.00079968	0.0007	0.0098
1.504	0.00059976	0.001	0.0096
1.505	0.0004998	0.0001	0.0085
1.506	0.00059976	0.0008	0.0086
1.507	0.00019992	0.0008	0.0068
1.508	0.00039984	0.0005	0.0079
1.509	0.00039984	0.0005	0.009
1.51	0.00039984	0.0007	0.0094
1.511	0.0004998	0.0001	0.0081
1.512	0.00039984	0.0005	0.0065
1.513	0.0004998	0.0004	0.0079
1.514	0.00059976	0.001	0.0067
1.515	0.00089964	0.0008	0.0076
1.516	0.00039984	0.0007	0.0096
1.517	0.00059976	0.0008	0.0093
1.518	0.00019992	0.0006	0.0107
1.519	0.00089964	0.0012	0.0089
1.52	0.00029988	0.0008	0.0099
1.521	0.00039984	0.0006	0.0084
1.522	0.00019992	0.001	0.0087
1.523	0.00059976	0.0004	0.0068
1.524	0.0009996	0.0009	0.0109
1.525	0.0004998	0.0006	0.0092
1.526	0.00039984	0.0007	0.0081
1.527	0.00039984	0.0003	0.0078
1.528	0.0004998	0.001	0.0073
1.529	0.00079968	0.0003	0.0093
1.53	9.996e-05	0.0013	0.009
1.531	0.00069972	0.0005	0.0094
1.532	0.00039984	0.0006	0.0094
1.533	0.00029988	0.0009	0.0086
1.534	0.00039984	0.0008	0.0079
1.535	0.00079968	0.0007	0.0073
1.536	9.996e-05	0.001	0.0082
1.537	0.00029988	0.0007	0.0091
1.538	0.00029988	0.0014	0.0087
1.539	0.0004998	0.0007	0.0089
1.54	0.0004998	0.0007	0.0084
1.541	9.996e-05	0.0007	0.0082
1.542	0.0004998	0.0005	0.0084
1.543	0.00039984	0.0006	0.0075
1.544	0.00029988	0.0007	0.007
1.545	0.00059976	0.0006	0.0099
1.546	0.00059976	0.0008	0.0073
1.547	0.00029988	0.0007	0.0086
1.548	0.00059976	0.0011	0.0071
1.549	0.00039984	0.0008	0.0078
1.55	0.00089964	0.0008	0.0095
1.551	0.00019992	0.0006	0.0098
1.552	0.00019992	0.0004	0.0085
1.553	0.00029988	0.0012	0.0095
1.554	0.0004998	0.0011	0.0072
1.555	0.00079968	0.001	0.0075
1.556	0.00069972	0.0007	0.0079
1.557	0.0009996	0.0005	0.0093
1.558	0.00059976	0.0007	0.0071
1.559	0.00059976	0.0004	0.0097
1.56	0.00069972	0.0006	0.0074
1.561	0.00029988	0.0007	0.0062
1.562	0.00029988	0.0007	0.0071
1.563	0.00029988	0.0006	0.0082
1.564	0.00029988	0.0005	0.0093
1.565	0.00039984	0.0004	0.0082
1.566	0.00039984	0.0009	0.007
1.567	0.00029988	0.0002	0.0089
1.568	0.00039984	0.0009	0.008
1.569	0.0004998	0.0006	0.0081
1.57	0.0004998	0.0004	0.0083
1.571	0.00079968	0.0008	0.007
1.572	0.00039984	0.001	0.0084
1.573	0.00069972	0.0003	0.0084
1.574	9.996e-05	0.0004	0.0059
1.575	0.00059976	0.0008	0.0086
1.576	0.00029988	0.0009	0.007
1.577	0.00039984	0.0005	0.0079
1.578	0.00039984	0.0003	0.0077
1.579	0.00029988	0.0005	0.009
1.58	0.00029988	0.0006	0.0062
1.581	0.0004998	0.0004	0.0068
1.582	0.00029988	0.0006	0.0076
1.583	0.00019992	0.0006	0.0089
1.584	0.0004998	0.0004	0.0084
1.585	0.00069972	0.0008	0.0074
1.586	0.00039984	0.0011	0.008
1.587	9.996e-05	0.0006	0.0088
1.588	0.0004998	0.0002	0.0081
1.589	0.00039984	0.0004	0.0065
1.59	0.00019992	0.0002	0.0074
1.591	0.00019992	0.0007	0.0079
1.592	0.00039984	0.0007	0.0079
1.593	0.00039984	0.0009	0.0089
1.594	0.00039984	0.0005	0.0091
1.595	0.00019992	0.0013	0.0084
1.596	0.00019992	0.001	0.0068
1.597	0.0004998	0.0003	0.0066
1.598	0.00079968	0.0005	0.0093
1.599	0.00029988	0.0004	0.0081
1.6	0.00019992	0.0007	0.0079
1.601	0.00019992	0.0009	0.0075
1.602	0.00059976	0.0005	0.0075
1.603	9.996e-05	0.0009	0.0079
1.604	0.00019992	0.0006	0.0077
1.605	0.00029988	0.0007	0.0067
1.606	0.00069972	0.0006	0.0087
1.607	0.00029988	0.0006	0.0065
1.608	0.00029988	0.0006	0.0076
1.609	9.996e-05	0.0013	0.0074
1.61	0.0004998	0.0004	0.0084
1.611	0.0004998	0.0004	0.0092
1.612	0.00039984	0.0004	0.0086
1.613	0.00059976	0.001	0.0071
1.614	0.00019992	0.0005	0.0076
1.615	0.00029988	0.0004	0.0078
1.616	0.00059976	0.001	0.0063
1.617	0.00019992	0.0005	0.0085
1.618	0.00019992	0.0008	0.0074
1.619	0.00029988	0.0009	0.0073
1.62	0.00059976	0.0003	0.0076
1.621	0	0.0002	0.0063
1.622	0.00059976	0.0004	0.0067
1.623	0.00029988	0.0005	0.0069
1.624	0.00059976	0.0008	0.0068
1.625	0.00019992	0.0003	0.0062
1.626	0.00059976	0.0006	0.0075
1.627	0.0004998	0.0007	0.0071
1.628	0.0004998	0.0004	0.0062
1.629	0.00019992	0.0004	0.0066
1.63	0.00029988	0.0007	0.0067
1.631	0.00029988	0.0004	0.0054
1.632	0.00039984	0.0002	0.0065
1.633	0.00019992	0.0013	0.0063
1.634	0.00059976	0.0005	0.0076
1.635	0.00029988	0.0005	0.0062
1.636	0	0.001	0.0076
1.637	0	0.0006	0.0076
1.638	0.0004998	0.0009	0.0079
1.639	0.00059976	0.0005	0.0075
1.64	0.00069972	0.0006	0.008
1.641	0.00059976	0.0009	0.0086
1.642	0.00059976	0.0008	0.008
1.643	0.00029988	0.0012	0.0065
1.644	0.00039984	0.0006	0.0057
1.645	0.00069972	0.001	0.0082
1.646	0.00079968	0.0007	0.0059
1.647	0.00079968	0.0007	0.0088
1.648	0.00029988	0.0006	0.0067
1.649	9.996e-05	0.0002	0.0073
1.65	0.00039984	0.0007	0.0069
1.651	0.0004998	0.0003	0.0064
1.652	0.00019992	0.0006	0.0073
1.653	0.00039984	0.0004	0.0066
1.654	0.0004998	0.0002	0.0075
1.655	0.00039984	0.0008	0.0076
1.656	0.00039984	0.0004	0.0088
1.657	0.00069972	0.0008	0.0074
1.658	0.00079968	0.0004	0.0076
1.659	0.0004998	0.0005	0.0076
1.66	0.00019992	0.0006	0.0075
1.661	0.00019992	0.0002	0.0066
1.662	0.00059976	0.0004	0.007
1.663	0.00029988	0.0003	0.0061
1.664	9.996e-05	0.0008	0.0078
1.665	0.00039984	0.0006	0.0063
1.666	0.00059976	0.0002	0.0079
1.667	0.00019992	0.0007	0.0083
1.668	0	0.0005	0.0063
1.669	0.00029988	0.0003	0.0066
1.67	0.00039984	0.0006	0.0066
1.671	0.00039984	0.0005	0.0077
1.672	0.0004998	0.0005	0.0063
1.673	0.00019992	0.0003	0.0063
1.674	0.00029988	0.0004	0.0066
1.675	0.00069972	0.0008	0.0066
1.676	9.996e-05	0.0002	0.0068
1.677	0.00059976	0.0006	0.0057
1.678	0.00069972	0.0007	0.0069
1.679	0.00019992	0.0007	0.0056
1.68	0.00039984	0.0008	0.0079
1.681	0.00019992	0.0007	0.0064
1.682	0.00029988	0.0006	0.0068
1.683	9.996e-05	0.0007	0.0061
1.684	0.00039984	0.0004	0.0072
1.685	0.00039984	0.0008	0.007
1.686	0.00079968	0.0007	0.0074
1.687	0.00029988	0.0005	0.0071
1.688	0.00069972	0.0003	0.0064
1.689	0.00039984	0.0006	0.0059
1.69	0.00039984	0.0002	0.0062
1.691	0.0004998	0.0008	0.0066
1.692	0.0004998	0.0007	0.0071
1.693	0.0004998	0.0005	0.0082
1.694	9.996e-05	0.0003	0.0068
1.695	0.00069972	0.0007	0.006
1.696	0.00039984	0.0005	0.0066
1.697	0.00029988	0.0005	0.0066
1.698	0.00019992	0.0008	0.0059
1.699	0.00059976	0.0003	0.0066
1.7	0.00039984	0.0006	0.0053
1.701	0	0.0008	0.0062
1.702	0.0004998	0.0003	0.0062
1.703	0.00039984	0.0007	0.0065
1.704	0.00029988	0.0004	0.0066
1.705	0.00019992	0.0005	0.0061
1.706	0.00019992	0.0009	0.0079
1.707	0.00059976	0.0001	0.0049
1.708	0.00039984	0.0006	0.0061
1.709	0.00019992	0.0008	0.0064
1.71	0.00039984	0.0005	0.0062
1.711	0.00059976	0.0004	0.0055
1.712	0.00029988	0.0006	0.0068
1.713	0.00029988	0.0002	0.0059
1.714	0.00029988	0.0005	0.0062
1.715	0.0004998	0.0004	0.0059
1.716	0.00029988	0.0006	0.0059
1.717	9.996e-05	0.0007	0.0068
1.718	0.0004998	0.0012	0.0051
1.719	0.00019992	0.0004	0.0059
1.72	0.00039984	0.0007	0.0061
1.721	0.00069972	0.0006	0.0055
1.722	0.00059976	0.0001	0.0063
1.723	0.00019992	0.0005	0.0057
1.724	0.00039984	0.0005	0.0068
1.725	0.00039984	0.0006	0.0071
1.726	0.0004998	0.0005	0.0062
1.727	0.00069972	0.0008	0.0063
1.728	0.00019992	0.0003	0.0071
1.729	0.0004998	0.0005	0.0056
1.73	0.00089964	0.0008	0.0062
1.731	0.0004998	0.0008	0.006
1.732	0.00039984	0.0003	0.0049
1.733	0.00039984	0.0008	0.0056
1.734	0.00069972	0.0004	0.0054
1.735	0.0004998	0.0005	0.0068
1.736	0.0004998	0.0008	0.005
1.737	0.00029988	0.0009	0.0068
1.738	0.00039984	0.0007	0.0055
1.739	0.00059976	0.0006	0.0045
1.74	0.00059976	0.0005	0.0055
1.741	0.00039984	0.0011	0.0065
1.742	0.0004998	0.0005	0.0053
1.743	0.00029988	0.0008	0.0052
1.744	0.00019992	0.0007	0.0067
1.745	9.996e-05	0.0002	0.006
1.746	0.00089964	0.0003	0.0062
1.747	0.00029988	0.0005	0.0057
1.748	0.00039984	0.0004	0.0066
1.749	0.00059976	0.0005	0.0059
1.75	0.00069972	0.0007	0.0088
1.751	0.00029988	0.0008	0.0057
1.752	0.0004998	0.0012	0.0057
1.753	0.00039984	0.0004	0.006
1.754	0.00069972	0.0007	0.0071
1.755	0.00069972	0.0004	0.0064
1.756	0.00019992	0.0004	0.007
1.757	0.00029988	0.0002	0.0066
1.758	0.0004998	0.0003	0.0068
1.759	0.00029988	0.0005	0.0046
1.76	0.00029988	0.0008	0.0058
1.761	0.00069972	0.0005	0.0058
1.762	0.00039984	0.0005	0.0063
1.763	0.00039984	0.0007	0.0049
1.764	0.00029988	0.0006	0.0056
1.765	9.996e-05	0.0005	0.0049
1.766	0.00039984	0.0001	0.0063
1.767	0.0004998	0.0002	0.0063
1.768	0.00039984	0.0005	0.0045
1.769	0.00029988	0.0009	0.0052
1.77	0.00029988	0.0003	0.0062
1.771	0.00039984	0.0007	0.0055
1.772	0.00059976	0.0005	0.0069
1.773	0.00019992	0.0005	0.0045
1.774	0.00069972	0.0005	0.0065
1.775	0.0004998	0.0006	0.008
1.776	0.00029988	0.0009	0.0063
1.777	0.00039984	0.0005	0.0059
1.778	0.00079968	0.0008	0.0058
1.779	0.00019992	0.0007	0.0049
1.78	0.00029988	0.0006	0.005
1.781	0.00029988	0.0006	0.0056
1.782	0.00039984	0.0008	0.0058
1.783	9.996e-05	0.0004	0.0069
1.784	0.00019992	0.0007	0.0074
1.785	0.00029988	0.0005	0.0053
1.786	0.00029988	0.0009	0.0053
1.787	0.00029988	0.0006	0.0054
1.788	0.00029988	0.0005	0.0049
1.789	0.0004998	0.0009	0.0063
1.79	0.00019992	0.0004	0.007
1.791	0.00029988	0.0004	0.0058
1.792	0.00059976	0.0004	0.0057
1.793	9.996e-05	0.0009	0.005
1.794	0.0004998	0.0009	0.0068
1.795	0.00019992	0.0004	0.0059
1.796	0.00039984	0.0002	0.0052
1.797	0.0004998	0.0005	0.0049
1.798	0.00019992	0.0004	0.0065
1.799	0.00029988	0.0003	0.006
1.8	0.00019992	0.0004	0.0045
1.801	0.00029988	0.0003	0.0065
1.802	0.00059976	0.0003	0.0059
1.803	0.00059976	0.0003	0.0057
1.804	0.00079968	0.0005	0.0067
1.805	0.00019992	0.0007	0.0069
1.806	0.00019992	0.0003	0.0058
1.807	0.00039984	0.0009	0.0045
1.808	0	0.0004	0.0054
1.809	0.00069972	0.0008	0.0045
1.81	0.00019992	0.0005	0.0054
1.811	0.00069972	0.0011	0.0063
1.812	0.00059976	0.0003	0.0052
1.813	0.00029988	0.0004	0.0056
1.814	0.00039984	0.0006	0.0045
1.815	0.0004998	0.0002	0.0059
1.816	0.00039984	0.0005	0.0057
1.817	0.00019992	0.0002	0.0062
1.818	0.00029988	0.0005	0.0062
1.819	0.00019992	0.0006	0.0063
1.82	0.00029988	0.0004	0.0051
1.821	0.00059976	0.0005	0.0066
1.822	0.00019992	0.0007	0.0075
1.823	0.00039984	0.0007	0.0053
1.824	0.00019992	0.0004	0.0056
1.825	0.00029988	0.0005	0.0049
1.826	0.00029988	0.0002	0.0058
1.827	0.00039984	0.0001	0.0048
1.828	0.0004998	0.0003	0.0045
1.829	0.00019992	0.0001	0.0051
1.83	9.996e-05	0.0003	0.0048
1.831	0.00029988	0.0008	0.0063
1.832	0.00029988	0.0008	0.0059
1.833	0.00029988	0.0007	0.0057
1.834	0.00019992	0.001	0.0057
1.835	0.0004998	0.0009	0.0053
1.836	0	0.0004	0.0054
1.837	0.00039984	0.0006	0.0053
1.838	0.00019992	0.0006	0.0054
1.839	0.00069972	0.0003	0.0053
1.84	0.00089964	0.0004	0.0061
1.841	0.00019992	0.0002	0.0045
1.842	0.00029988	0.0003	0.0045
1.843	0.00019992	0.0007	0.0059
1.844	0.00029988	0.0006	0.0041
1.845	0.00029988	0.0003	0.0057
1.846	9.996e-05	0.0005	0.0041
1.847	0.00019992	0.0007	0.0037
1.848	0.0004998	0.0005	0.0056
1.849	0.0004998	0.0011	0.0054
1.85	9.996e-05	0.0002	0.0054
1.851	0.00059976	0.0006	0.0046
1.852	0.00059976	0.0007	0.0054
1.853	0.00029988	0.0004	0.0045
1.854	9.996e-05	0.0001	0.0064
1.855	0.0004998	0.0003	0.0051
1.856	0.00019992	0.0003	0.0043
1.857	0.00019992	0.0008	0.0043
1.858	9.996e-05	0.001	0.0047
1.859	0	0.0006	0.0056
1.86	0.00029988	0.0002	0.0047
1.861	0.00039984	0.0006	0.0051
1.862	0.00039984	0.0003	0.0043
1.863	0.0004998	0.0008	0.0066
1.864	0.00059976	0.0004	0.0055
1.865	0.00029988	0.0002	0.0042
1.866	0.00069972	0.0007	0.0046
1.867	0.00059976	0.0005	0.0039
1.868	0.00029988	0.0003	0.0044
1.869	0.00039984	0.0006	0.0058
1.87	0.00029988	0.0006	0.0053
1.871	0.00029988	0.0009	0.0049
1.872	0.00039984	0.0007	0.0043
1.873	0.00069972	0.0006	0.0034
1.874	0.0004998	0.0004	0.0059
1.875	0.00029988	0.0008	0.0043
1.876	0.0004998	0.0008	0.0049
1.877	0.00079968	0.0005	0.0069
1.878	0.00079968	0.0003	0.0045
1.879	0.0004998	0.0004	0.0063
1.88	0.00039984	0.0005	0.005
1.881	9.996e-05	0.0002	0.0043
1.882	0.00069972	0.0003	0.0051
1.883	9.996e-05	0.0005	0.0057
1.884	0.00069972	0.0003	0.0046
1.885	0.0004998	0.0007	0.0046
1.886	0.0004998	0.0006	0.0044
1.887	0.00029988	0.0002	0.0049
1.888	0.0004998	0.001	0.0046
1.889	0.00029988	0.0009	0.0048
1.89	0.00059976	0.0007	0.0053
1.891	0.0004998	0.0006	0.0044
1.892	0.0004998	0.0006	0.0049
1.893	0.00019992	0.0006	0.0037
1.894	0.00039984	0.0006	0.0064
1.895	0.00019992	0.0007	0.0059
1.896	0.00019992	0.0006	0.0056
1.897	0.0004998	0.001	0.0036
1.898	0	0.0008	0.0049
1.899	0.00019992	0.0003	0.004
1.9	0.00059976	0.0005	0.0038
1.901	0.00039984	0.0002	0.005
1.902	0.0004998	0.0003	0.0056
1.903	0.00029988	0.0006	0.0041
1.904	9.996e-05	0.0006	0.0056
1.905	0.0004998	0.0006	0.0056
1.906	0.0004998	0.0005	0.0046
1.907	0	0.0003	0.0045
1.908	0.00019992	0.0005	0.005
1.909	0.0004998	0.0005	0.0038
1.91	0.00029988	0.0006	0.0042
1.911	0.00079968	0.0003	0.0051
1.912	0.0004998	0.0007	0.004
1.913	0.00059976	0.0008	0.0048
1.914	9.996e-05	0.0007	0.0043
1.915	0.00089964	0.0002	0.0041
1.916	0.00019992	0.0005	0.0047
1.917	0.00069972	0.0002	0.0048
1.918	0.00039984	0.0005	0.0046
1.919	0.00019992	0.0003	0.0043
1.92	0.00029988	0.0001	0.0042
1.921	0.00019992	0.0005	0.0049
1.922	0.00089964	0.0007	0.004
1.923	0.00019992	0.0004	0.0047
1.924	0.00029988	0.0008	0.0042
1.925	0.0004998	0.0006	0.0044
1.926	0.00019992	0.0005	0.0035
1.927	0.00059976	0.0005	0.0037
1.928	0.00019992	0.0003	0.0055
1.929	0.00029988	0.0005	0.0064
1.93	0.00039984	0.0004	0.0042
1.931	0.00039984	0.0008	0.0035
1.932	0.00069972	0.0004	0.0045
1.933	0.00029988	0.0005	0.0046
1.934	0.0004998	0.0002	0.0048
1.935	0.00059976	0.0004	0.0048
1.936	9.996e-05	0.0001	0.0049
1.937	0.00029988	0.0007	0.003
1.938	0.00029988	0.0008	0.0045
1.939	9.996e-05	0.0004	0.0051
1.94	0.00019992	0.0004	0.0054
1.941	0.00029988	0.0005	0.0051
1.942	0.00019992	0.0009	0.0062
1.943	0.00039984	0.0004	0.005
1.944	0.00039984	0.0006	0.0048
1.945	0.00029988	0.0007	0.0052
1.946	0.0004998	0.0003	0.0036
1.947	0.00039984	0.0006	0.0058
1.948	0.00029988	0.0008	0.0045
1.949	0.0004998	0.0002	0.0047
1.95	9.996e-05	0.0001	0.0038
1.951	0.00039984	0.0003	0.0032
1.952	0.00039984	0.0004	0.005
1.953	0.00029988	0.0007	0.0041
1.954	0	0.0005	0.0039
1.955	0.00029988	0.0003	0.0047
1.956	0.00029988	0.0003	0.0037
1.957	0.00069972	0.0003	0.0038
1.958	0.00069972	0.0004	0.0054
1.959	0.00019992	0.0002	0.0047
1.96	0	0.0001	0.0057
1.961	0.00029988	0.0002	0.0043
1.962	0.00069972	0.0003	0.0034
1.963	0.00039984	0.0003	0.0039
1.964	0.00019992	0.0009	0.0044
1.965	0.00029988	0.0005	0.0051
1.966	0.00029988	0.0004	0.0039
1.967	0.00019992	0.0005	0.0041
1.968	0.00019992	0.0003	0.0057
1.969	0.00029988	0.0009	0.0044
1.97	0.00039984	0.0007	0.0048
1.971	0.00039984	0.0007	0.0054
1.972	0.00039984	0.0003	0.0045
1.973	0.00019992	0.0003	0.0046
1.974	0.00069972	0.0007	0.0049
1.975	0.00059976	0.0009	0.0036
1.976	0.00059976	0.0005	0.0046
1.977	0.00019992	0.0005	0.0046
1.978	0.00039984	0.0007	0.0044
1.979	9.996e-05	0.0004	0.005
1.98	0.00019992	0.0006	0.0038
1.981	0.00029988	0.0002	0.0041
1.982	0.00029988	0.0006	0.004
1.983	0.00039984	0.0006	0.0049
1.984	0.00019992	0.0001	0.0041
1.985	0.0004998	0.0003	0.0044
1.986	0.00019992	0.0003	0.0056
1.987	0.00019992	0.0008	0.0038
1.988	0.00069972	0.0007	0.004
1.989	9.996e-05	0.0003	0.0039
1.99	0.00029988	0.0007	0.0047
1.991	0.00019992	0.0004	0.0044
1.992	0.00029988	0.0003	0.0041
1.993	0.0004998	0.0005	0.0052
1.994	0.00029988	0.0006	0.0049
1.995	0.00019992	0.0005	0.0042
1.996	9.996e-05	0.0003	0.0041
1.997	0.00029988	0.0007	0.0041
1.998	0.00029988	0.0007	0.0046
[truncated: 2,001 more rows]
