# Supplementary material for: Enhancement of single upconversion nanoparticle imaging by topologically segregated core-shell structure with inward energy migration
Source: Nat Commun. 2022 Oct 7;13:5927. doi: 10.1038/s41467-022-33660-8 (PMC9546905; doi:10.1038/s41467-022-33660-8)
Supplement: Supplementary file 7 — Source Data [file 41467_2022_33660_MOESM7_ESM.zip › source data-220904/Supplymentary Figure 20.xlsx]

## Sheet: S20 
power density(kw/cm^2)	local Yb0.5Y0.45Er0.05@Y		inside-out Yb@Y0.9Er0.1@Y		outside-in Y0.9Er0.1@Yb@Y		conventional Yb0.2Y0.78Er0.02@Y
	mean	std	mean	std	mean	std	mean	std
21.7	2700.3	699.71	2017.8	460.01	3572.8	1177.6	2006.2	400.15
11.6	1700.3	502.29	1321.9	236.24	2170.1	518.77	1233.8	314.72
5.89	1095.5	349.42	698.92	134.51	1226	308.79	615.21	181.06
2.83	437.8	165.35	302.34	67.704	603.45	154.28	252.48	82.939
1.42	163.29	68.745	124.02	30.412	281.81	83.804	104.33	35.258
0.69	62.906	27.774	50.909	11.214	118.98	36.871	43.489	13.777
