# Supplementary material for: Enhancement of single upconversion nanoparticle imaging by topologically segregated core-shell structure with inward energy migration
Source: Nat Commun. 2022 Oct 7;13:5927. doi: 10.1038/s41467-022-33660-8 (PMC9546905; doi:10.1038/s41467-022-33660-8)
Supplement: Supplementary file 7 — Source Data [file 41467_2022_33660_MOESM7_ESM.zip › source data-220904/Supplymentary Figure 22.xlsx]

## Sheet: S22d
	X	Y
700	69.6248	56.9711
701	68.051	56.0108
702	69.4325	55.7628
703	70.0854	55.877
704	68.9794	56.0364
705	71.5404	55.4552
706	70.4528	57.3073
707	71.1413	56.1407
708	69.6338	55.1075
709	71.5155	56.6361
710	69.1575	55.6391
711	70.8836	56.2721
712	70.0076	56.4708
713	70.4993	56.8619
714	70.5266	56.9141
715	70.8783	56.4324
716	71.0938	56.7873
717	71.4266	56.4054
718	72.828	57.5344
719	71.548	56.9826
720	71.7227	57.1156
721	71.8469	57.784
722	70.2707	58.9207
723	71.021	57.7482
724	71.2539	57.135
725	72.434	56.5212
726	71.9531	56.4503
727	72.4571	58.5469
728	72.2822	57.2425
729	72.655	57.9408
730	73.9573	57.3547
731	73.7483	56.9524
732	73.2308	57.9056
733	72.5334	57.5691
734	72.3448	57.987
735	73.7088	58.6321
736	75.4124	57.5275
737	74.5234	56.808
738	73.775	57.6396
739	74.8652	57.2671
740	73.4519	56.3141
741	74.3701	57.922
742	73.6804	57.0068
743	74.7527	57.2991
744	73.2338	57.1355
745	75.1166	58.7607
746	74.3642	57.9553
747	74.8458	57.1782
748	75.1621	57.4133
749	75.2567	57.4931
750	77.4335	54.5104
751	77.6365	55.9246
752	75.9257	56.7205
753	78.015	55.0685
754	77.2695	56.0894
755	78.2666	57.6737
756	77.4855	56.5013
757	76.4004	57.6319
758	77.3663	56.4848
759	78.389	56.282
760	80.4248	56.7607
761	78.9779	55.8918
762	79.2554	56.8113
763	79.1064	55.9545
764	79.5562	56.8999
765	79.739	55.6029
766	79.9182	55.3665
767	79.3198	55.6974
768	80.5864	55.1027
769	80.5757	55.7405
770	80.3815	57.831
771	82.5713	55.2065
772	81.551	54.8284
773	81.7189	54.6911
774	81.2227	55.551
775	82.0318	54.8707
776	81.4131	54.3588
777	81.5803	54.6501
778	82.4579	55.443
779	83.8245	55.2509
780	81.2612	56.6513
781	83.273	56.5737
782	83.9011	55.2227
783	81.918	55.5564
784	82.0168	54.9367
785	82.9117	54.7417
786	83.6028	53.0022
787	83.0817	55.28
788	83.1756	54.4683
789	83.3466	52.5596
790	82.3292	55.3208
791	83.3383	55.9954
792	81.0666	56.5483
793	84.0388	54.8224
794	83.8701	55.6998
795	84.2269	56.7838
796	84.347	55.5581
797	83.7579	55.5242
798	84.4311	56.5197
799	84.6779	55.0317
800	85.625	55.7151
801	84.8801	54.3622
802	84.965	54.2488
803	85.7672	55.2323
804	84.2734	55.1198
805	83.4819	55.1547
806	84.852	55.9616
807	85.8046	55.3841
808	83.8844	57.1336
809	84.9301	55.3565
810	86.315	55.3765
811	86.4831	56.7592
812	86.2132	54.9958
813	85.4581	55.5323
814	84.0445	56.3524
815	84.8489	55.9325
816	85.626	56.029
817	85.3753	55.2701
818	86.0643	56.427
819	85.4938	56.4804
820	86.6691	56.6259
821	85.0427	54.497
822	85.0406	55.7518
823	85.3938	56.9772
824	85.7234	56.2095
825	87.8255	54.299
826	85.813	55.8369
827	87.1625	55.8531
828	88.8662	56.5933
829	87.0278	55.6603
830	87.4919	55.4047
831	88.1287	55.8412
832	88.1386	55.6154
833	89.2063	54.7245
834	89.8206	55.7909
835	89.0203	54.5946
836	89.2406	55.8122
837	90.0033	55.8215
838	90.8207	55.081
839	91.7319	57.5422
840	91.8381	55.9238
841	91.8854	56.5336
842	91.2472	56.4614
843	90.0511	57.3669
844	91.0472	55.2087
845	90.9035	55.3254
846	91.4637	56.497
847	91.6097	55.4705
848	91.5958	56.2971
849	90.0684	55.949
850	91.8151	55.9377
851	91.2453	55.3187
852	92.9165	55.8637
853	91.7852	55.784
854	91.104	55.0807
855	90.3299	53.9354
856	92.1829	55.0762
857	92.4322	56.983
858	91.895	54.4643
859	90.9898	55.0584
860	91.7664	55.5162
861	90.0514	55.7514
862	90.3836	55.1673
863	90.0453	54.6922
864	91.4139	54.2262
865	91.0044	55.5571
866	92.9053	55.1634
867	91.1019	55.1162
868	91.7059	55.5193
869	92.3703	54.6431
870	91.4795	56.757
871	92.2876	55.1224
872	92.0184	55.3181
873	91.0343	56.2636
874	92.7602	55.7866
875	93.3638	55.2549
876	92.842	54.8746
877	94.255	54.3123
878	94.4882	56.197
879	93.6147	55.0255
880	95.8482	55.3559
881	95.9965	55.8843
882	95.7639	54.0034
883	96.5761	54.6139
884	96.1763	56.9511
885	96.585	54.6961
886	96.5409	54.3849
887	96.5389	55.4522
888	98.6122	55.9056
889	97.2548	56.0025
890	99.6145	55.5181
891	98.9633	56.0519
892	96.6458	56.1087
893	98.3263	55.1547
894	97.5365	55.722
895	98.892	55.5051
896	98.5502	54.7152
897	98.6188	54.6676
898	98.205	56.433
899	99.7248	55.0931
900	99.7455	54.7691
901	98.3847	55.3683
902	99.2219	56.6947
903	99.9438	56.6729
904	100.451	55.6704
905	100.244	54.437
906	100.703	55.8532
907	100.697	55.7785
908	98.8595	55.5825
909	99.6096	56.6828
910	99.4755	55.05
911	100.977	56.2547
912	100.819	55.8138
913	100.72	55.6933
914	99.834	55.7722
915	101.104	55.0317
916	101.512	55.8124
917	100.372	54.1456
918	100.271	55.1542
919	100.074	56.1789
920	101.826	55.0349
921	101.815	54.7088
922	100.009	55.5293
923	101.821	55.0856
924	101.949	55.6533
925	101.187	56.1591
926	102.831	54.9136
927	101.093	55.9808
928	101.68	55.6624
929	101.955	55.2159
930	101.656	54.8685
931	102.381	57.8258
932	101.149	55.1242
933	102.591	55.1485
934	101.061	54.6779
935	101.625	56.8462
936	101.38	55.204
937	101.745	56.6861
938	103.319	55.746
939	101.353	55.964
940	102.54	55.8925
941	102.918	54.5158
942	102.984	55.6965
943	102.318	54.7122
944	102.598	55.2161
945	102.474	54.4024
946	102.208	54.4869
947	103.032	53.3847
948	103.449	55.1816
949	103.008	54.8388
950	102.619	55.0616
951	103.583	53.6541
952	103.056	54.8074
953	103.034	54.9516
954	103.232	55.6204
955	103.025	55.154
956	103.632	54.6144
957	102.159	54.9149
958	103.879	54.0897
959	103.752	55.0974
960	103.956	55.476
961	104.257	56.6994
962	105.483	55.1631
963	104.676	55.8463
964	105.116	55.6728
965	105.454	54.7786
966	104.412	54.5762
967	105.955	55.7641
968	104.416	55.9214
969	105.934	53.629
970	104.221	55.276
971	104.299	55.9605
972	105.937	55.5653
973	106.169	54.913
974	105.203	54.1002
975	105.528	54.2093
976	106.084	55.7945
977	105.831	55.2226
978	105.388	53.8613
979	105.315	55.7872
980	107.251	55.5657
981	105.219	54.0779
982	105.779	54.0571
983	107.856	55.4594
984	107.419	54.6224
985	107.868	54.3822
986	106.342	54.8275
987	106.359	54.2109
988	107.906	53.0941
989	107.099	55.5707
990	108.401	55.2374
991	108.984	54.5179
992	108.375	55.7101
993	109.989	54.914
994	108.906	55.2163
995	107.582	54.7345
996	109.548	54.7562
997	108.174	54.3107
998	108.385	55.0757
999	108.785	56.3976
1000	108.902	55.604

## Sheet: S22g
line	A	B	C	D	E	F
1	144.91	119.57	217.04	179.7	95.8	66.17
2	148.14	125.08	244.09	204.63	99.22	67.19
3	150.87	129.26	261.09	215.76	102.35	67.1
4	153	133.77	261.2	224.45	106.39	68.47
5	152.03	138.29	268.75	231.88	111.3	69.07
6	157.58	141.34	273.69	239.85	115.7	69.33
7	157.87	145.41	276.55	246.89	122.02	71.31
8	159.43	151.65	281.3	253.39	130.15	71.57
9	161.25	158.78	285.26	264.11	137.51	72.35
10	166.4	164.48	288.89	269.09	142.84	73.15
11	167.7	174.32	284.55	280.94	152.49	73.58
12	171.31	180.27	289.58	289.46	158.29	75.56
13	172.95	188.09	292.36	296.47	167.21	76.02
14	178.09	194.99	298.27	305.36	176.98	77.06
15	178.93	204.84	299.74	313.87	186.79	79.07
16	184.09	212.29	305.04	326.55	195.98	80.61
17	186.35	222.78	305.42	339.91	205.53	81.97
18	191.03	230.09	314.82	349	216.53	81.3
19	193.84	239.17	315.98	358.88	227.1	83.3
20	198.88	252.93	323.59	370.93	240.6	85.65
21	204.26	262.41	329.28	382.82	249.04	86.2
22	204.88	271.92	336.05	394.4	263.43	87.82
23	211.95	281.07	339.33	405.72	277.92	90.53
24	213.44	294.02	339.73	415.49	286.97	92.58
25	219.86	304.81	347.76	431.82	300.94	92.1
26	225.83	316.71	346.54	442.81	314.67	94.5
27	223.18	326.82	357.34	452.92	326.83	96.24
28	234.27	337.58	363.06	464.34	339.53	97.04
29	237.34	348.1	363.38	475.64	352.86	100.24
30	245.75	361.19	366.15	491.42	368.53	100.99
31	247.05	372.8	371.89	507.53	381.56	103.25
32	252.46	383.52	372.85	524.4	395.38	103.91
33	256.8	396.11	381.18	536.19	409.39	106.56
34	261.27	409.83	386.78	547.03	425.15	109.1
35	266.32	422.24	389.92	560.66	439.92	109.93
36	274.04	432.84	399.33	575.46	453.4	112.1
37	278.13	445.98	410.32	589.5	469.78	114.66
38	282.6	458.53	415.71	608	484.22	116.52
39	286.24	470.45	416.33	622.28	501.13	118.65
40	292.72	484.52	429.46	644.53	515.03	121.49
41	299.57	497.96	430.63	658.63	530.7	121.3
42	303.48	510.47	439.67	673.38	545.72	125.05
43	310.29	526.11	443.35	692.48	560.68	127.54
44	315.38	535.81	444.41	705.86	574.85	129.63
45	320.46	547.37	447.73	725.68	590.97	131.26
46	326.08	563.05	452.36	741.58	606.52	135.09
47	327.18	575.54	458.93	757.3	620.52	135.43
48	335.5	589.1	465.53	778.38	636.9	137.25
49	341.18	601.47	471.37	797.51	652.1	141.08
50	345.6	615.53	477.55	808.15	667.34	142.45
51	353.09	629.37	483.71	826.3	684.45	144.82
52	356.15	643.87	485.88	845.04	698.33	147.53
53	362.61	658.74	491.61	861.49	715.53	148.77
54	370.13	669.78	498.44	876.37	730.98	152.48
55	373.59	687.22	500.03	897.17	743.63	154.37
56	381.08	697.45	510.33	916.46	759.13	157.05
57	387.26	712.6	515.72	932.08	773.6	159.98
58	391.35	726.45	526.77	952	788.51	161.85
59	400.24	739.81	532.83	971.23	805.66	164.19
60	403.77	754.39	541.36	989.2	819.76	166.64
61	410.91	769.95	547.66	1009.9	836.16	169.96
62	415.89	783.61	553.26	1026.5	849.14	172.39
63	426.72	797.45	555.99	1048.1	866.56	174.39
64	429.72	808.33	565.33	1068.3	881.72	176.45
65	436.73	821.28	568.64	1085.4	897.23	180.15
66	440.87	835.26	575.51	1105	911.86	182.74
67	446.35	848.38	585	1123.6	926.97	185.05
68	454.29	864.43	589.6	1143.4	944.06	187.37
69	460.67	879.65	596.56	1159.5	959.26	190.21
70	467.35	893.01	596.64	1172.8	973.07	192
71	469.86	909.33	606.34	1192.2	990.82	196.46
72	478.73	921.13	616.34	1212.7	1005.5	198.76
73	484.02	933.58	620.13	1231.3	1023.4	201.38
74	493.82	949.21	630.65	1245.7	1035.7	204.07
75	500.7	962.75	636.12	1267.6	1052.2	206.74
76	506.37	977.47	636.44	1286.7	1068.3	209.53
77	510.61	992.32	647.94	1303.8	1083.6	211.82
78	517.36	1008	656.24	1324.5	1099.1	214.29
79	521.91	1022.1	663.57	1341	1116.3	217.99
80	530.35	1035.6	672	1359.4	1130.1	220.32
81	539.16	1050.9	673.19	1375.4	1145.9	223.65
82	543.38	1064.5	681.37	1396.6	1160.1	225.55
83	552.58	1076.8	687.92	1415.8	1178.3	229.22
84	558.9	1092.8	691.96	1431.2	1194.1	231.4
85	562.4	1108.2	699.19	1454.5	1209.3	234.52
86	568.56	1122.6	700.14	1471.7	1224.9	237.69
87	579.03	1137	704.58	1488.6	1239.6	241.89
88	582.82	1153.9	715.89	1508.8	1256.5	243.71
89	588.69	1164.7	725	1531.9	1271.5	247.32
90	592.21	1180.8	733.88	1551	1286.2	251.24
91	598.51	1195.8	742.29	1575.9	1301	253.19
92	605.91	1208.5	749.53	1597.1	1316.3	254.99
93	614.21	1223.2	754.74	1617.2	1334.8	258.3
94	617.87	1236	766.16	1637.4	1350.3	261.49
95	626.63	1248.9	768.45	1655.2	1365.7	263.81
96	633.98	1262.9	779.01	1673.1	1381.5	267.77
97	640.54	1277.9	783.66	1690.4	1400.2	269.46
98	648.78	1294.6	791.36	1711.7	1414.7	273.69
99	651.84	1309	791.49	1728.9	1431.4	276.26
100	661.26	1323.4	800.1	1750.2	1447.6	279.84
101	667.05	1336.8	810.05	1764.4	1463.3	283.22
102	671.44	1350.9	812.09	1784.2	1479.4	285.3
103	680.46	1364	821.22	1808.2	1497	287.67
104	684.61	1379.2	828.78	1823.9	1513.1	292.3
105	692.16	1392.4	831.94	1844.7	1530.7	294.62
106	697.72	1406.5	839.05	1862.6	1544.1	297.22
107	701.45	1419.3	845.73	1879.9	1562.4	300.43
108	709.76	1432.9	857.05	1902	1579.2	303.21
109	717.08	1449.4	863.4	1922.6	1596.1	307.83
110	721.76	1462.1	873.23	1938	1611.8	310.27
111	728.37	1474.9	877.04	1958.4	1629.7	313.13
112	732.45	1488.5	884.01	1983.2	1646.4	316.68
113	740.81	1503.1	887.1	2000	1663.8	319.75
114	746.71	1517.2	893.53	2019.1	1679.6	322.44
115	755.75	1531.9	904.09	2040.4	1696.6	326.44
116	762.57	1545.2	914.18	2056.2	1714.6	329.64
117	767.69	1555.2	919.38	2075.1	1730.1	332.38
118	774.82	1569.4	918.77	2094.9	1747.4	336.13
119	778.74	1583.4	928.68	2115.5	1764.3	339.34
120	787.47	1597.5	937.6	2132.1	1781.3	343.02
121	789.78	1611	942.01	2153.7	1799	345.89
122	796.27	1624.9	951.52	2172.5	1815.2	349.08
123	803.96	1638.4	955.76	2187.5	1832.9	350.87
124	811.4	1649.9	967.33	2206.9	1849.2	355.37
125	819.26	1663.8	977.97	2229	1867	357.36
126	822.05	1675.2	980.64	2249.3	1883.3	362.32
127	825.69	1687.9	986.68	2267.2	1900.4	363.5
128	832.99	1704.7	994.72	2284.8	1919.7	367.78
129	839.98	1717.9	1004.3	2302.3	1936.4	370.52
130	846.39	1728.8	1008.9	2322.7	1956.4	374.41
131	851.2	1745	1016.4	2340	1971.9	377.59
132	859.72	1759.9	1017.1	2357.1	1989.5	380.23
133	864.36	1772.3	1026.5	2378.6	2006.9	382.93
134	869.1	1783.8	1032.4	2396.7	2026.1	387.31
135	875.88	1799	1042.1	2417.9	2043.5	390.22
136	881.98	1812.1	1049.1	2437.7	2059.9	393.41
137	887.41	1826.8	1061	2455.7	2077.3	396.84
138	894.66	1841.7	1063.5	2473.3	2094.9	399.93
139	899.57	1851.6	1067.6	2492.3	2113.3	403.46
140	903.99	1867.7	1074.1	2511.9	2131.8	404.55
141	911.21	1879.1	1080.9	2530.3	2150	409.44
142	918.08	1893.4	1090.1	2551.4	2167.3	412.23
143	923.85	1908.2	1100.2	2570	2186.2	416.21
144	929.39	1922.6	1104.7	2584.6	2202.9	419.17
145	933.6	1936.9	1118.1	2605.9	2221.4	421.3
146	941.23	1952	1119.1	2622.3	2239.6	425.32
147	945.68	1965.1	1127	2642.3	2259.5	428.66
148	951.57	1978.8	1129.7	2665.1	2275.8	432.07
149	957.98	1993	1131.3	2683.3	2293.8	436.26
150	962.75	2007.8	1139.7	2702.6	2313.8	438.78
151	967.67	2022.5	1144.1	2716.5	2331.2	441.2
152	974.71	2035.5	1150.9	2737.2	2350.4	445.87
153	981.87	2049.9	1161.1	2755.2	2368.6	448.64
154	992.11	2065.3	1164.2	2773.1	2387	451.17
155	994.95	2078.9	1174.2	2796.3	2404.9	454.71
156	1000.2	2092.5	1178.2	2812.9	2422	458.37
157	1006.4	2106.4	1186.8	2830.1	2441.3	461.7
158	1013.2	2123.1	1197.8	2847	2460.6	464.14
159	1018	2136.2	1203.9	2867.6	2478.3	467.99
160	1024.7	2150.5	1213.7	2885.7	2498	472.1
161	1029	2166	1221.2	2904.3	2514.3	474.14
162	1037.5	2180.4	1219.7	2920.1	2533.4	478.29
163	1044.4	2195.5	1224.1	2940.9	2553.2	481.85
164	1051	2208.3	1231.2	2955.7	2571.1	485.08
165	1055.9	2225.8	1234.9	2974.3	2589.3	488.62
166	1062.3	2239.8	1241.3	2996	2607	492.07
167	1067.6	2253.8	1245.6	3014.3	2627	494.49
168	1076.1	2268.9	1252.2	3033.2	2643.1	497.77
169	1082.7	2286.5	1261.4	3051	2662.9	502.52
170	1087.1	2300.3	1269.8	3072.3	2679.7	504.07
171	1096.2	2314.1	1271.6	3093.1	2699	507.65
172	1102.2	2329.5	1279.2	3110.2	2716.1	511.88
173	1109.6	2344.6	1284.4	3127.2	2735.6	514.9
174	1115.4	2357.8	1295.4	3146.8	2754.1	517.89
175	1118.8	2374.1	1298.7	3167.1	2771.6	520.74
176	1125.7	2387.6	1304.9	3185	2789.6	524.77
177	1136.5	2403.8	1314.1	3204.4	2807	528.43
178	1139.9	2420.1	1316.7	3225.1	2824.5	531.7
179	1146.4	2435	1324.4	3242.5	2842.6	535.84
180	1153.1	2450	1324.7	3262.3	2860.7	538.25
181	1159.6	2463.2	1336.4	3280.8	2878.2	542.05
182	1168.1	2478.3	1342.4	3300.2	2895	544.55
183	1171.4	2492.8	1345.1	3315.2	2912.5	547.47
184	1179.7	2506.4	1354.7	3335.2	2926.6	551.77
185	1184.7	2523.7	1362.6	3352.6	2944.9	556.17
186	1191.4	2534.5	1371.2	3369.7	2963	558.78
187	1199.9	2550.6	1373.2	3395.9	2977.8	562.64
188	1207.1	2564.6	1377.6	3412.5	2996.8	565.75
189	1213.8	2580.6	1382.7	3431.2	3011.1	570.01
190	1222	2593.6	1393.4	3446.7	3028.1	573.83
191	1225	2608.3	1399.6	3468	3045	575.75
192	1234.4	2622.2	1405.1	3484.9	3059.9	579.36
193	1240.8	2635.8	1413.9	3505.8	3076	583.12
194	1245.9	2650.6	1418	3524.8	3091.9	586.47
195	1256.8	2665.3	1425.8	3547.5	3106.6	590.39
196	1261.7	2679.1	1429.9	3569.1	3123.5	593.45
197	1267	2694.2	1436.6	3590.1	3137.8	596.45
198	1272.4	2707.4	1445.5	3609.2	3155.7	600.97
199	1279.9	2723.5	1448.9	3626.4	3170.3	602.83
200	1283	2736.3	1455.7	3648.7	3185.6	606.59
201	1291.8	2750.6	1458.9	3666.7	3200.1	609.86
202	1301.6	2765	1465.8	3682.2	3214.7	612.73
203	1305.2	2781.4	1473.6	3703	3230.6	618.19
204	1314.5	2792.6	1479.8	3722.6	3242.5	621.31
205	1320.3	2807.6	1485.4	3738.2	3258	625.16
206	1327.6	2820	1490.7	3756.7	3272.6	627.69
207	1332.5	2835.5	1496	3780.3	3287.7	629.73
208	1340.9	2852.6	1503.9	3800.6	3301.2	634.49
209	1348.6	2867	1510.8	3820.2	3317.1	638.22
210	1355.1	2878.8	1516.4	3840.4	3330.1	641.98
211	1360.5	2896.2	1524.8	3859.8	3346.1	645.23
212	1365.9	2907.6	1527.1	3876.4	3358.8	648.23
213	1371	2924.6	1534.3	3902	3372.5	652.52
214	1381.4	2939.2	1540.9	3920	3388.9	656.02
215	1387.3	2952.6	1547	3938.6	3403.1	659.85
216	1393.7	2968.5	1556.2	3961.9	3416	663.8
217	1402.6	2981.8	1560.6	3977.6	3432.6	666.94
218	1405.3	2996	1566.8	3993.2	3445.1	670.17
219	1415.1	3012.9	1569.9	4013.4	3458.1	674.06
220	1424.4	3026	1579.2	4026.8	3471.2	675.46
221	1427.3	3040.2	1586.6	4047.5	3486	679.08
222	1434.9	3055	1592.5	4065.6	3498.7	684.07
223	1441.8	3071	1596.5	4087.7	3513.7	686.83
224	1448.6	3082.3	1603.5	4109.6	3526.3	690.16
225	1456.3	3100.3	1607.9	4127.8	3541.4	693.65
226	1460.8	3113	1612.1	4148.3	3554.7	697.67
227	1467.9	3129.5	1616.2	4169.2	3568.7	700.74
228	1475.5	3143.9	1624.7	4187.4	3582.1	704.07
229	1483	3158.8	1634.5	4204.6	3594.4	708.12
230	1484.8	3172.7	1637.9	4223.9	3610	711.82
231	1495.8	3188.5	1644.4	4243.9	3623.6	713.89
232	1500.7	3202.4	1648.6	4264	3636	717.6
233	1510.4	3217.1	1659.4	4281.7	3649.4	721.82
234	1515.8	3230.6	1665.4	4300.5	3662.5	724.65
235	1524	3245.1	1667.1	4322.4	3676.4	727.6
236	1527.2	3258.8	1670.7	4341.9	3691.4	731.54
237	1537.9	3272.7	1683.1	4362	3706.4	734.54
238	1545.5	3289.5	1689.8	4381.2	3717.8	736.63
239	1550.2	3305.2	1696.8	4396.5	3731.1	740.01
240	1556.7	3319	1702.9	4414.4	3745	743.73
241	1564.7	3334.5	1709.9	4434.1	3758.8	747.86
242	1569.5	3348.7	1717.1	4450.7	3774.8	749.83
243	1579.7	3362.9	1724.5	4474.3	3787.4	753.55
244	1585.5	3376	1733.1	4490.1	3800.3	757.41
245	1588.9	3389.4	1735.7	4512.1	3814.5	760.45
246	1600.3	3402.4	1743.5	4530.2	3827.8	762.88
247	1605.6	3418.4	1753.8	4550.4	3841.4	767.35
248	1611.1	3431.3	1758.8	4569.8	3853.5	768.32
249	1617.1	3447	1760	4588.6	3870.5	771.78
250	1623.4	3460.1	1769.8	4610.6	3884.9	775.18
251	1629.7	3472.8	1774.5	4629.4	3896.2	777.74
252	1637.6	3487.3	1782.2	4648.1	3908.6	781.02
253	1642	3500.8	1785.4	4670.1	3922.2	784.94
254	1650.3	3512.8	1791.8	4686.9	3935.6	787.93
255	1656.2	3527	1801	4710.8	3947.9	790.82
256	1663.6	3539.9	1805.3	4729.7	3962.8	793.34
257	1668.2	3554.2	1809.5	4745.5	3974	796.67
258	1677	3565.9	1816.8	4769.7	3988.6	800.54
259	1683.5	3578.8	1827.3	4786.9	4001.4	801.36
260	1690.5	3594.7	1835.4	4804.7	4013.4	804.03
261	1693.7	3607.3	1840.3	4817.3	4027.8	808.34
262	1701.3	3618	1841.8	4842.2	4040	810.69
263	1709.9	3632.5	1851	4864.4	4054.1	814.27
264	1716.2	3645.7	1854.5	4883.2	4067.2	815.91
265	1719.2	3661.7	1865.3	4900.5	4081.7	819.61
266	1727.5	3675	1872.1	4923	4093.8	821.65
267	1733	3686.4	1875.6	4941.9	4106.9	824.99
268	1741.4	3701.3	1879.1	4961.4	4117.9	827.04
269	1746.9	3714.7	1885.2	4979.2	4132.1	831.41
270	1751.2	3727.2	1891.2	4997.4	4144.3	832.69
271	1759.1	3738.4	1896.8	5015.9	4158.1	835.87
272	1768.3	3752.4	1911	5034.8	4170.3	838.65
273	1771.5	3764.8	1913.8	5052.5	4184.1	841.15
274	1777.2	3780.3	1920.7	5070.7	4195.7	844.46
275	1782	3793.8	1929	5090.5	4209.5	846.01
276	1788.2	3806.1	1942.9	5112.4	4219	849.4
277	1795.4	3817.9	1946.4	5133.7	4233.2	851.45
278	1801.5	3830.2	1949.6	5149.8	4245.4	854.31
279	1810.2	3842.4	1959.2	5171.5	4255	857.24
280	1814	3856.3	1962.2	5191.8	4269	860.49
281	1822.7	3870.9	1972.7	5212.8	4279.4	862.55
282	1826.2	3881	1981.6	5234.9	4292.1	864.7
283	1833.1	3892.9	1985.9	5253.4	4304.6	867.36
284	1840.7	3906.3	1991.7	5271.3	4317.2	870.06
285	1846.3	3917.7	1997.7	5291.1	4328.2	872.78
286	1851.8	3929.3	2007.9	5313.6	4338.5	874.96
287	1859.1	3940.8	2015	5334.9	4349.5	879.45
288	1864.3	3954.1	2015.9	5354.1	4359.6	881.2
289	1870.4	3965.9	2023.9	5374.5	4370.2	882.53
290	1877.8	3979.5	2027.4	5393.9	4382.7	886.01
291	1885.7	3991.3	2034.2	5410.8	4393.5	888.44
292	1888.3	4003.8	2045.8	5432.3	4404.1	891.32
293	1894.8	4014.7	2055	5454.8	4413.8	893.84
294	1897.6	4026.1	2061.8	5469.9	4423.7	897.59
295	1908.5	4036.1	2065.1	5491.7	4436.3	899.21
296	1913	4048.4	2073.3	5510.8	4445.7	902.25
297	1921.3	4060.5	2084.2	5533.2	4455.9	905.21
298	1927.2	4069.5	2092	5554.8	4464.9	907.2
299	1930.4	4081.8	2099.1	5576.2	4476.9	910.12
300	1938.3	4092.8	2106.4	5596.5	4486	911.82
301	1942.5	4104.9	2107.8	5617.1	4495.5	915.03
302	1949.9	4115.1	2111.7	5636.7	4507.6	917.33
303	1955	4128.1	2118.1	5652.7	4518	919.77
304	1963.1	4138.5	2128.1	5673.5	4527.8	921.93
305	1970.9	4151.6	2133.7	5690.7	4537.2	925.83
306	1978	4160.9	2142.1	5708.2	4545.4	927.89
307	1980.2	4172.7	2149	5730.7	4555.1	929.99
308	1989.1	4184.3	2154.2	5750.8	4566	933.23
309	1996.2	4193.9	2163.2	5772.7	4575.1	936.08
310	2002.8	4205	2167.9	5788.3	4583.8	938.97
311	2012.7	4216.5	2175.7	5807	4594.1	940.61
312	2013.4	4225.5	2178	5828	4602.5	943.67
313	2023.3	4237.7	2186.3	5846.2	4614.6	946.16
314	2028.4	4251.9	2200.4	5866.3	4620.8	948.73
315	2037.6	4258	2204.1	5885.8	4631.5	951.16
316	2043	4268.2	2210.8	5903.4	4640	955.05
317	2048.7	4281.2	2219.3	5925.3	4648.8	956.27
318	2056.1	4291.3	2220.8	5943.8	4659.4	959.15
319	2062.8	4301.7	2226.8	5962.4	4666.9	961.51
320	2069.2	4313.4	2233.4	5980.8	4675.3	964.19
321	2076.3	4324.5	2238.1	5997.1	4686.1	966.47
322	2082.9	4333.4	2240.3	6014.1	4694.4	970.24
323	2087.6	4345.2	2245.6	6030.6	4702.3	971.94
324	2099.3	4357.4	2253.7	6051.4	4711.5	974.34
325	2101.4	4367.4	2265	6068.6	4718.9	976.42
326	2110.2	4378	2269.9	6088.4	4727.4	979.68
327	2117.1	4388	2273.9	6104.6	4737	983.48
328	2123.3	4399	2280.9	6122.8	4744.4	984.97
329	2130.1	4411.6	2280.2	6139.4	4754.4	987.2
330	2138	4421.9	2283	6151.9	4762.8	989.21
331	2143.7	4432.6	2291.8	6169.2	4770.5	992.54
332	2152.8	4442.6	2301	6189.9	4777.4	994.56
333	2155.2	4453.3	2301.4	6208.2	4784.3	998.52
334	2165.4	4462.4	2306	6224.3	4793.2	999.1
335	2172.4	4474.8	2314.8	6240.9	4799.2	1001.2
336	2177.7	4485.1	2317.3	6257.2	4807.6	1004.4
337	2187.4	4496.4	2319.7	6271.7	4816.3	1006.5
338	2193	4507.2	2325.4	6287.1	4824.6	1008.9
339	2196.2	4519.2	2328.8	6303	4830.6	1011.8
340	2207.6	4530	2331.4	6321.6	4840.8	1014.3
341	2210.7	4539.4	2340.8	6338.3	4848.2	1014.8
342	2219.4	4549.3	2350	6354.4	4858.6	1017.4
343	2227.2	4560.7	2354	6370.9	4864.4	1020.4
344	2232.5	4571.7	2357.1	6384.4	4871.3	1023.7
345	2241.3	4581.1	2356.6	6401.3	4881	1026
346	2247.5	4592.4	2361.4	6416.6	4888.9	1029.3
347	2255.2	4601.5	2364.9	6435.3	4896.5	1030.4
348	2261.9	4611.6	2370.7	6449.5	4905	1032.7
349	2270.6	4623.7	2377.8	6465.3	4913.9	1035.3
350	2275.1	4635.1	2384.8	6478.8	4921.2	1038.8
351	2282.8	4643.7	2383.6	6488.3	4929.1	1041.1
352	2287.5	4654.6	2393.2	6502.8	4936.6	1043.4
353	2295.6	4665.1	2394.1	6519.4	4945.2	1045
354	2305	4673	2397.3	6533	4952.6	1048.1
355	2309.7	4685.5	2399.2	6545.4	4961.9	1050.3
356	2317.4	4695.2	2403.6	6560.9	4969.1	1053
357	2323.3	4704.9	2410.1	6574.1	4978.3	1054.5
358	2329.9	4715.9	2412.4	6586.3	4983.7	1057
359	2339.2	4724.5	2416.9	6602.3	4993.4	1059.6
360	2341.4	4733.3	2418.6	6614	5000.6	1062
361	2350.7	4745.7	2425.6	6626.4	5008.1	1064.8
362	2358.1	4754.2	2428.9	6639.7	5017.8	1067.1
363	2364.3	4767.5	2430	6654.2	5024.8	1069.8
364	2370.3	4775.7	2432.2	6665.8	5031.8	1071.2
365	2377.3	4784.1	2434.9	6679.1	5040.2	1073.6
366	2384.2	4796	2436.3	6689.1	5048.1	1076.1
367	2393.6	4805.3	2441.5	6703.5	5054.6	1078.6
368	2397.4	4817.9	2446.9	6712.5	5063.9	1079.1
369	2404.9	4827.9	2449.6	6729.6	5069.7	1082.5
370	2412.4	4835.7	2452.8	6745.1	5077.9	1085.3
371	2418.9	4847.8	2453.6	6756.2	5084.6	1087.7
372	2421.2	4854.9	2456.1	6772	5090	1090.9
373	2429	4868.4	2461.3	6784.8	5099.8	1092.5
374	2437.3	4875.4	2463.5	6796.5	5107.5	1094.9
375	2444.7	4888.3	2463.4	6811.7	5114.1	1097.1
376	2451.2	4898.5	2466.7	6823.4	5122.2	1099.9
377	2456.4	4908.6	2473	6836.8	5131.4	1101.5
378	2463.6	4918.3	2478.1	6851.4	5137.6	1102.6
379	2469.6	4926.3	2483.4	6866	5143.6	1106.3
380	2476.1	4938.1	2487.9	6881.8	5152.2	1108.3
381	2479.9	4947.2	2485.1	6890.8	5159.2	1111.1
382	2487.4	4956.1	2490.8	6904.8	5167.2	1111.9
383	2492.1	4966.2	2493.8	6917.2	5173.8	1115.1
384	2500.5	4975	2495	6927.4	5182.1	1118.5
385	2507.4	4986.5	2495.2	6941.9	5190.4	1120.9
386	2513	4996.8	2500	6955.6	5197.2	1122.3
387	2521.1	5004.1	2500.8	6968	5203.5	1125.3
388	2524	5014.6	2503.2	6981.1	5208.8	1128.1
389	2534.4	5024.4	2505.8	6990.3	5218	1128.3
390	2542.2	5034	2504.3	7003	5225.6	1132.8
391	2543.7	5041.9	2503.6	7014.2	5231.6	1133
392	2550.9	5050.7	2504.1	7023.7	5237.9	1137.1
393	2557.8	5060.8	2505.4	7032.6	5246.3	1138.6
394	2566.4	5072.2	2507.8	7044.2	5252.1	1141.8
395	2573.6	5081.1	2509	7056.1	5260.7	1142.2
396	2578.1	5088.2	2511.6	7063.5	5265.6	1145.7
397	2582.7	5098.9	2510.6	7069.8	5271.1	1147.9
398	2587.6	5106.6	2511.3	7080.6	5279.9	1150.1
399	2593.9	5116.8	2509.8	7093.4	5286.4	1152.3
400	2601.2	5124.5	2510.5	7106.4	5292.8	1153.6
401	2606	5132.9	2510.7	7113.1	5301	1156.3
402	2611.7	5144.1	2507.7	7124.1	5306.9	1158.5
403	2619.2	5151.3	2508	7131.7	5313.8	1161.5
404	2624.5	5160.8	2511.8	7141.5	5321.7	1162.8
405	2629.9	5168.4	2511.8	7150.9	5327.4	1165.5
406	2633.2	5177.1	2511.4	7160.6	5334.9	1167.5
407	2641.8	5186.4	2511.3	7172	5341.2	1170.3
408	2646.4	5193.4	2509.3	7182.8	5346.9	1171.6
409	2654.9	5201.5	2513	7192.4	5354.6	1173.6
410	2657.5	5209.3	2514.6	7201.7	5359.9	1175.5
411	2665	5217.8	2515.7	7207.4	5368.8	1178.4
412	2672	5226.8	2515.7	7214.8	5373.1	1179.9
413	2675.8	5232.9	2514.9	7223.9	5381.4	1183.5
414	2685.2	5241.9	2514.5	7233.4	5387.2	1183.6
415	2686.4	5252	2513.5	7242.4	5395.1	1186.2
416	2692.4	5260.4	2512.7	7250.3	5400.4	1187.4
417	2697.5	5270.4	2512.8	7258	5406.2	1190.1
418	2703.6	5275.3	2515	7266.9	5413.1	1193.2
419	2711.8	5283.2	2509.2	7273.1	5419.2	1193.7
420	2719.3	5291.2	2505.6	7283.2	5427.3	1197.6
421	2724.6	5298.6	2507.8	7290.8	5433.1	1198.7
422	2727.4	5305.5	2509.5	7301	5438.5	1202.2
423	2733.6	5313.1	2514.9	7312.5	5446.2	1202.7
424	2743.1	5320.2	2509.1	7317.8	5451.6	1205
425	2746.8	5327.1	2511	7326.7	5460.2	1207.4
426	2750	5333.9	2511.5	7334.8	5464.4	1209.5
427	2757.2	5341.1	2507.6	7348	5470.5	1211.6
428	2762.8	5347.2	2510.3	7357.3	5476.9	1213.4
429	2769.2	5355.7	2507.1	7367.3	5481.7	1215.8
430	2770.8	5359.6	2510.5	7374.6	5486.7	1218.8
431	2778.7	5368.1	2508.5	7385.5	5495.7	1220.4
432	2784.3	5373.3	2507.9	7394.8	5502.1	1223
433	2791.5	5381	2508.6	7407.7	5507.4	1224.1
434	2795.7	5387.6	2511.3	7415.9	5512.7	1225.6
435	2799.1	5392.2	2504.9	7423.5	5519.1	1230.7
436	2807.4	5399.3	2507.2	7429.9	5524.4	1231.5
437	2809.3	5406.4	2506.9	7445.6	5531.6	1234
438	2815.4	5410.8	2504.8	7449.4	5537.4	1235.9
439	2820.9	5417.8	2505.2	7459	5543.4	1239.4
440	2825.5	5424.2	2503.4	7471.6	5550.1	1240.8
441	2830.1	5430	2501.1	7476.6	5555.8	1241.9
442	2836.6	5434.4	2506.3	7486	5561.8	1244.6
443	2839.7	5440.9	2503.5	7494.4	5567.2	1246.7
444	2845.7	5446.8	2504.1	7507.3	5571.5	1249.8
445	2848.2	5453.7	2500.5	7513.4	5577.2	1250.5
446	2855.2	5455.9	2503	7525.4	5583.1	1253.9
447	2860	5464	2504.7	7534.5	5587.1	1256.8
448	2865.8	5468.1	2502.9	7542.7	5592	1258.7
449	2867.2	5472.6	2506.4	7550.4	5597.5	1260.9
450	2872.7	5477.9	2500.4	7558.3	5602.6	1262.9
451	2878.4	5483.4	2498.4	7566.3	5607.1	1265.2
452	2880.6	5487.5	2499.4	7574.6	5612.6	1267.5
453	2887.5	5492.8	2503.1	7585.3	5618.2	1270.5
454	2889.1	5496.1	2499.6	7591.3	5624.4	1272.1
455	2892.4	5498.5	2502.1	7599.9	5629.9	1275.2
456	2899.8	5504.2	2497.4	7604.7	5634.9	1277.3
457	2902.7	5507.4	2495.2	7613.3	5642.5	1278.9
458	2907	5512.2	2491.1	7625.1	5644.7	1281.7
459	2912.1	5516.2	2496.4	7635.6	5651.9	1282.8
460	2912.9	5516.3	2490.2	7645.3	5656.5	1286.3
461	2918.4	5524.3	2495.7	7657.1	5662.4	1287.6
462	2919.2	5527.4	2497.9	7667.6	5669.4	1290.5
463	2925	5529.7	2495.1	7675.7	5674.4	1292.6
464	2929.2	5533.6	2493.8	7683.2	5679.3	1295.2
465	2935.2	5535.4	2493.4	7693.8	5686.7	1298.8
466	2938.2	5538.5	2503.7	7704	5692.3	1300.7
467	2941.6	5543.6	2500.6	7714.7	5697.6	1302.2
468	2945.2	5545.7	2501.1	7722.4	5704	1305.7
469	2948.7	5548.4	2497	7732.4	5712.5	1306.7
470	2949.8	5553.1	2498.1	7743.5	5716.4	1308.9
471	2953.1	5556.5	2493.8	7749.3	5723.5	1311.5
472	2958.1	5558.8	2493	7761	5732	1314.1
473	2961.9	5563	2491.5	7771.4	5737.8	1316.9
474	2962.6	5565.3	2491.8	7780.6	5743.8	1318.6
475	2968.2	5568.2	2487.7	7785.9	5748.4	1321.4
476	2970.3	5570.9	2492.8	7793.1	5757.1	1323.7
477	2973.5	5573.6	2490.7	7805.6	5762.5	1327.2
478	2979	5577.3	2485.9	7814.4	5769.2	1328.7
479	2982.1	5577.9	2487.3	7825.3	5776.6	1331.3
480	2986.4	5584.9	2489	7831.1	5780.9	1334.3
481	2990.6	5586.5	2489	7839.9	5789	1335.7
482	2991.5	5589.9	2490.7	7844.8	5797.9	1338.2
483	2996.2	5593.8	2489.5	7852.2	5804.7	1341.3
484	2998.1	5595.6	2485.2	7862	5812.1	1343.1
485	3005	5598.3	2490.1	7875.7	5819.9	1345.9
486	3005.8	5599.9	2486.5	7880.2	5827.9	1348.2
487	3009.2	5606.9	2485.8	7888.7	5837.2	1351.7
488	3014.2	5609.2	2482.9	7895.8	5844.6	1352.1
489	3014.8	5613.4	2483	7902.3	5853.7	1356.1
490	3018	5619.3	2482.3	7909.7	5861.7	1358.6
491	3023.5	5619.1	2480.5	7919.4	5868	1361
492	3025	5625.8	2481.7	7929.8	5876.6	1362.8
493	3027.7	5630	2480.3	7937.1	5885.6	1365.8
494	3027.7	5631.8	2487	7943.3	5893.8	1368.4
495	3033.9	5635.6	2484.5	7954.6	5902	1371.4
496	3038.8	5640.1	2478.8	7957.9	5910.5	1373.8
497	3040.4	5644	2483.7	7968.5	5921	1375.8
498	3044.1	5647.3	2480.3	7976.1	5929	1378.9
499	3045.9	5650.4	2481.8	7984.7	5937.6	1379.8
500	3050.9	5653.3	2482.4	7997	5948.1	1383.2
501	3050.2	5657.3	2481.4	8004.8	5958	1385
502	3055.3	5662.9	2479.3	8009.7	5965.6	1389
503	3061.1	5665.2	2474.1	8015	5975.7	1390.7
504	3062.4	5668.4	2472.5	8023.6	5984.1	1393.3
505	3063.8	5671.2	2469.5	8032.9	5995.5	1396.9
506	3069.8	5677.5	2469.5	8038.8	6005.1	1399
507	3073.2	5680.1	2468	8049.8	6013.7	1401.1
508	3074.9	5685	2470.9	8057.9	6024.9	1404.4
509	3078	5688.5	2467.8	8067.5	6032.9	1407.5
510	3079.9	5692.8	2466.7	8075.9	6043.5	1409.3
511	3084	5696.9	2466.5	8083.8	6053.5	1411.1
512	3088.2	5700.9	2471.5	8091.8	6063.4	1413.9
513	3091.5	5702.6	2468.4	8098.7	6074.4	1419
514	3094.4	5709	2471.6	8106.3	6082.3	1419.7
515	3095.9	5712.5	2471.1	8112.2	6093.5	1422.3
516	3100	5715.5	2463.8	8120.8	6104.1	1426
517	3102.5	5721.4	2465.9	8127.8	6115.1	1429.2
518	3104.9	5723.7	2469	8137.3	6123.4	1431.1
519	3110.2	5728.4	2466	8142.7	6135.5	1433.9
520	3111.1	5734.9	2464.6	8150.1	6145.5	1436.5
521	3116.5	5736.5	2467.3	8159.8	6156.3	1439.9
522	3116.5	5738.6	2466	8166	6167.6	1441.6
523	3121.1	5743.4	2471.2	8175.8	6177.4	1445
524	3123.2	5746.6	2465.6	8183.8	6189.9	1447.8
525	3126.4	5752.6	2466.9	8194	6200	1450.7
526	3128.3	5758.3	2465.1	8198.9	6209.8	1454.5
527	3130.8	5763.8	2463.3	8205.9	6219.7	1456.9
528	3134.6	5766.6	2462.8	8212.6	6231.8	1460.3
529	3134.5	5771.7	2463	8216.9	6243.1	1460.7
530	3138.8	5776.8	2472.6	8225.7	6253.8	1465.2
531	3140.9	5779.9	2463.7	8235.2	6265.2	1467.1
532	3144.5	5782.7	2468.9	8243.2	6277	1470.7
533	3148	5789.4	2469.6	8252	6287.3	1474
534	3151.2	5793.3	2471.3	8257.3	6298.9	1477.2
535	3157.1	5796.7	2470.4	8266.2	6308.5	1479.7
536	3156.8	5804.8	2469.9	8272.7	6318	1482.8
537	3158.6	5809.7	2466.7	8280.5	6329.3	1484.7
538	3162.2	5814.7	2465.3	8290.7	6340.4	1489
539	3160	5821.2	2467.1	8299.6	6350.5	1491.9
540	3167.5	5826.1	2466.3	8308.2	6360.9	1494
541	3171.7	5831.7	2468.1	8316.2	6373	1497.3
542	3171.9	5838.1	2464.2	8325.2	6382	1499.8
543	3175.3	5841.3	2462.4	8330.7	6392.6	1503.4
544	3178.3	5848	2465.5	8340.1	6403.2	1506.6
545	3181.2	5852.3	2470.4	8348.8	6414.4	1509.9
546	3183.9	5858.9	2469.1	8356.5	6426.2	1513.3
547	3185.7	5865.2	2464.1	8360.6	6436.8	1516.1
548	3190.8	5871.2	2466.3	8371.9	6448.1	1517.8
549	3190.5	5874.5	2470.3	8379.6	6459.6	1522.5
550	3193.9	5881.6	2469.5	8387.6	6470.8	1524.5
551	3196.8	5885.8	2472.6	8398.6	6481.5	1527.7
552	3200.7	5889.7	2472.5	8399.5	6493.7	1530.6
553	3204.3	5896.6	2474.5	8409	6505	1533.8
554	3209.5	5901	2472.3	8415.9	6514.2	1537.1
555	3212.8	5906.5	2473.5	8424.1	6523.8	1541
556	3210.2	5910.3	2477	8430.3	6536.3	1542.6
557	3217.3	5916	2469.8	8435.3	6549.1	1546.1
558	3217.3	5922.5	2472.7	8442.1	6561.9	1551.2
559	3222.9	5927.4	2470.2	8450.2	6571.3	1552
560	3226.3	5931.9	2473.2	8459.6	6582.9	1555.4
561	3228.2	5937.6	2475.2	8469.6	6592.2	1559.5
562	3232	5943.4	2470.9	8473.8	6605.4	1562.3
563	3235.5	5948.2	2467.5	8480.7	6617	1565.3
564	3237.1	5953.8	2469.5	8489.2	6629.6	1569.2
565	3239.6	5961.1	2467.8	8496.2	6639.7	1571.8
566	3241.7	5965.3	2470.7	8504.9	6650.7	1574.4
567	3247.4	5968.7	2474.4	8511.8	6663.1	1578.4
568	3250.9	5972.7	2472.3	8520.9	6674	1580.8
569	3251	5979.8	2474.8	8531.7	6687	1583.8
570	3257.8	5985.5	2471	8536.4	6696.6	1587.6
571	3260.4	5990.1	2469	8543.4	6710.1	1591
572	3262.7	5996.1	2468.1	8549.3	6723	1594.3
573	3265	6000.1	2469.3	8555	6735.2	1596.7
574	3269.4	6007	2469.3	8566.3	6745.5	1600.4
575	3274.6	6014.6	2466.4	8573.4	6757.2	1602
576	3273.4	6018	2464.2	8580.1	6768.2	1606.7
577	3280	6023.9	2463	8584.4	6781.9	1610.1
578	3280.4	6029.6	2467.3	8590.3	6794.4	1612.8
579	3286.7	6035.6	2467	8598.5	6806.2	1616.1
580	3290.4	6040.8	2466.4	8604.3	6817.1	1620.6
581	3294.5	6049.6	2462.4	8612.2	6830.1	1623.5
582	3297.1	6053.8	2465.3	8617.3	6842.5	1626.6
583	3298.1	6060.5	2460.8	8624.8	6854.4	1630.2
584	3301.9	6066.1	2461.7	8633.4	6866.1	1632.8
585	3304	6073.3	2468.7	8637.1	6878.4	1635.9
586	3306.7	6077.3	2460.1	8645.6	6889.1	1640.3
587	3308.9	6083.2	2463.4	8650.9	6900.4	1642.9
588	3313.6	6091	2461.9	8656.8	6914.8	1646.1
589	3314	6092.5	2461.8	8663.3	6927.6	1649.2
590	3319.4	6101	2458.2	8672.8	6941.4	1652.6
591	3323.2	6106.3	2457.9	8674.2	6953.4	1655.8
592	3325.1	6113.2	2453.9	8679.9	6964.9	1659.4
593	3328.1	6120	2458	8686.4	6978	1662.8
594	3330.7	6124.4	2454.6	8691.8	6990.2	1667
595	3336.2	6132.6	2457	8701.7	7004.1	1669.4
596	3337.7	6136.3	2449.5	8707.8	7016.4	1672.7
597	3343.2	6140.5	2447.2	8715	7029	1677
598	3344	6148	2450.2	8723.8	7042.1	1680.3
599	3349.2	6155.3	2449.1	8729.1	7053.6	1682.8
600	3349.7	6158.5	2448.6	8733.7	7066.5	1686.5
601	3349.5	6165.6	2447.6	8739.7	7078.7	1690
602	3354.3	6171	2447.2	8747.5	7091.6	1694.3
603	3355.2	6176.9	2448	8752.4	7104.5	1697
604	3358.8	6183.2	2445.6	8754.8	7117.1	1700.6
605	3362.7	6187.4	2446.5	8763.2	7127.5	1703.4
606	3363.5	6192.7	2450.4	8769	7142.3	1707.3
607	3368.4	6199.4	2449.2	8775.9	7154.7	1710
608	3372.5	6204	2450.4	8779.7	7166.9	1714.8
609	3371.6	6209.9	2446.9	8786	7181.3	1718.1
610	3374.7	6215.4	2445.2	8792.6	7193.9	1720.9
611	3375	6218.6	2440.8	8796.8	7206.4	1724.8
612	3379.9	6224.5	2437.3	8800.2	7221.2	1727.7
613	3383.8	6231.7	2435.2	8802.8	7233.2	1732.5
614	3388.1	6236.1	2439.6	8807.1	7243.4	1734.9
615	3389.3	6241.1	2439.4	8811.5	7259.2	1738.9
616	3391	6245.3	2439.8	8814.8	7271.9	1743.4
617	3394.2	6250.7	2440	8819.1	7285	1745.3
618	3397.9	6257	2433.2	8824.9	7297.9	1749.5
619	3398.8	6260.7	2434.1	8827.8	7313.1	1753.7
620	3400.7	6264.7	2438.7	8834	7323.5	1756.2
621	3404.6	6271.6	2433.2	8839	7337.2	1759.9
622	3408.9	6276.9	2433.1	8842.4	7350.4	1764.3
623	3408.7	6281.3	2431.6	8847	7365.3	1767.9
624	3414.5	6287	2426	8850.2	7379.1	1771.5
625	3416.7	6291.1	2425.7	8855.9	7392.5	1773.8
626	3420.3	6297.1	2430.4	8854.9	7403.2	1777.7
627	3420.3	6303.9	2426.6	8863.7	7417.1	1782.4
628	3421.5	6306.7	2419.8	8867.2	7431.4	1784.5
629	3426.6	6313.3	2421.7	8871.4	7443.5	1789.8
630	3429.3	6316.7	2416.6	8872.9	7459.6	1791.8
631	3431.6	6325.1	2419.3	8874.9	7472.5	1795.1
632	3433.1	6328.9	2421.3	8878	7482.6	1799.5
633	3436.5	6335.5	2415.4	8877.5	7497.3	1802.1
634	3441.2	6340.9	2414.3	8883.1	7512.2	1807.4
635	3441.3	6347.7	2409.3	8885.5	7522.9	1810.8
636	3443.5	6353.3	2408.4	8887.1	7536.5	1814.3
637	3445.1	6356.1	2408	8888.4	7551.8	1817.2
638	3446.8	6363.5	2406.3	8892.8	7566.6	1823.1
639	3451	6370	2403.5	8896.6	7580.4	1825.1
640	3452.5	6375.8	2403.6	8896.1	7593.1	1829.2
641	3456.1	6381.4	2401.7	8899.8	7606.5	1833
642	3460.6	6385.2	2401.9	8906	7620.1	1835.4
643	3460.9	6390.8	2397.1	8906.5	7634.9	1839.4
644	3466.5	6396.3	2395.1	8910.2	7649.7	1843.4
645	3466.4	6404.7	2389.8	8914.6	7662	1847
646	3469.8	6410	2392.7	8912.4	7676.9	1851.5
647	3473.8	6417.6	2393.3	8915.8	7689.7	1855.6
648	3476.7	6423.5	2393.7	8920.1	7704.8	1859.5
649	3477.9	6430.9	2390.9	8924.7	7720.5	1862.7
650	3480.9	6435.8	2386.5	8922.2	7733.4	1866.2
651	3482.8	6441.8	2391.4	8926	7747.9	1870.4
652	3483.6	6449	2388.8	8933.5	7763.2	1874.6
653	3488.3	6455.1	2386.4	8932.7	7775.4	1878.2
654	3490.8	6462	2384.3	8935.3	7790.8	1881.8
655	3491.7	6468.2	2385.7	8941.4	7804.7	1885.8
656	3495.9	6472.7	2381.2	8941	7820.4	1890
657	3497.1	6480.7	2376.2	8945.4	7834.1	1894.5
658	3498.6	6488.1	2372.6	8947.2	7849.1	1897.1
659	3500.6	6493.4	2375.2	8946.9	7862.8	1902.5
660	3503.6	6502.2	2371	8952.2	7877.6	1905.2
661	3506.8	6507	2373.9	8950.7	7892.5	1908.8
662	3509.8	6512	2372	8954.8	7905.7	1913
663	3510.5	6519.5	2372.3	8953	7918.4	1917
664	3513.7	6526.3	2369.4	8961.3	7931.4	1920.7
665	3516.3	6535.3	2370.5	8964	7946.9	1924.9
666	3520.1	6541.4	2367.4	8963.6	7961.7	1929.1
667	3519.8	6550	2366	8967	7974	1932.2
668	3523.2	6557.1	2364.7	8966.6	7990	1936.6
669	3528	6562.2	2361.2	8971.9	8002.3	1940.5
670	3525.2	6569.5	2356.6	8974.2	8016.4	1943.8
671	3529.6	6576.6	2359.1	8978.7	8031	1947.8
672	3533.8	6582.9	2362.7	8979.8	8043.4	1953.2
673	3536.6	6592.8	2360.7	8980.6	8058	1955.9
674	3536.5	6598.9	2359.5	8980.7	8070.6	1960.5
675	3538.7	6605	2355.1	8982.1	8085.3	1965.1
676	3539.6	6610.9	2352.1	8984.4	8094.4	1967.5
677	3543.2	6619.2	2351.7	8985.2	8109.8	1971.1
678	3545.6	6626.3	2351.5	8984.8	8124.8	1977.1
679	3547.2	6631.3	2351.6	8989.6	8137.1	1980.7
680	3547.3	6639.8	2352.2	8991.6	8149.2	1984.6
681	3550.9	6646.1	2347.8	8996.6	8162	1987.6
682	3554.2	6655.8	2346.6	8996	8175.7	1991
683	3555.4	6662.6	2347.1	8997.3	8188.1	1995.7
684	3561.1	6669.5	2346.3	9001.1	8199	1999.1
685	3558.6	6677.5	2344.9	9004.4	8214.3	2003
686	3561.3	6683.8	2340.3	9002.3	8225.6	2007
687	3563.2	6690.3	2339.1	9003.5	8238.6	2010.2
688	3564.4	6699.9	2341.4	9003.6	8249.3	2015
689	3569.3	6705.6	2337.3	9008.4	8262.9	2018.8
690	3570.7	6712.4	2339.8	9009.1	8277.3	2022.7
691	3570.9	6720.4	2335.7	9013.6	8289.1	2027.2
692	3573	6725.8	2335.2	9012.3	8301.2	2030.5
693	3577.2	6732.6	2334.5	9012.1	8314.1	2033.9
694	3578.1	6740.6	2331.7	9014.7	8325.3	2038
695	3579.5	6748.1	2329.6	9015.3	8338.8	2042.9
696	3582.3	6756.3	2327.2	9021.6	8350.6	2047.4
697	3584.6	6761.4	2330	9020.9	8364.2	2051.2
698	3585	6770.1	2330.9	9023.8	8374.5	2053.2
699	3586.1	6778.7	2329.5	9028.4	8387	2057.3
700	3587.6	6784.4	2323.7	9028.8	8399	2062.6
701	3592.2	6789.9	2328.2	9028.3	8411.6	2066.8
702	3596.2	6797.3	2333.2	9033	8422.4	2069.1
703	3596	6804.4	2328.9	9038.5	8436	2073.4
704	3598.9	6812	2326.3	9039.3	8448.1	2078.3
705	3600.9	6820.6	2329.8	9046.6	8459.1	2082.8
706	3604.6	6827.7	2332.3	9050.8	8471.4	2085.8
707	3604.4	6832.4	2328.8	9050.1	8483.2	2089.2
708	3606.3	6841	2327.8	9052.3	8494	2093.1
709	3609.7	6846.7	2324.5	9058.7	8506.8	2096
710	3610.4	6853.1	2325	9063.9	8518.1	2101.9
711	3612.3	6859.5	2326.5	9068.1	8529.8	2104.8
712	3613.3	6866.9	2324.2	9071.1	8541.3	2107.5
713	3616	6873.7	2325.7	9078.3	8554.7	2112.7
714	3619.5	6883.5	2323.8	9080.8	8565.1	2116.9
715	3622.4	6890	2318.4	9081.4	8577.1	2120.7
716	3624.3	6898.7	2320.1	9084.8	8588.8	2124.3
717	3624.9	6906.2	2323	9087.7	8601.6	2128
718	3629.8	6911.6	2321.7	9089.8	8614.6	2130.3
719	3631.8	6917	2329.7	9093.7	8626.9	2135.6
720	3633.4	6925.8	2326.7	9097.8	8639	2139.9
721	3638.1	6932.8	2323.9	9099.6	8652.7	2142.5
722	3637.2	6940.7	2327.3	9104.5	8662.7	2147.2
723	3640.7	6948.4	2323.3	9109.8	8676.3	2151
724	3640.9	6956	2327.8	9113.6	8688.2	2154.8
725	3644.6	6962.2	2328.3	9114.3	8701.7	2159.4
726	3648	6967.1	2328.4	9122.2	8713.8	2163.5
727	3648.8	6974.4	2329.8	9122	8727.7	2166.1
728	3652.5	6980	2329.8	9125.4	8738.8	2171.1
729	3655.4	6987.9	2329.2	9129.9	8752.9	2175.1
730	3659.7	6995.2	2325.1	9133.4	8766.4	2177.5
731	3659.1	7003.2	2321.9	9137.6	8777.5	2182.3
732	3663	7012.1	2326.9	9140.3	8791.1	2185.7
733	3666.1	7018.7	2329.2	9146.4	8804	2189.4
734	3669.9	7026	2328.6	9148.1	8816.7	2192.1
735	3672.9	7031.1	2324.1	9155	8830.1	2197.2
736	3672.5	7038.6	2321.7	9154.2	8846.3	2201.5
737	3676.1	7045.6	2325.7	9155.6	8858.6	2204.6
738	3678.1	7052.4	2321.5	9160.1	8872.2	2209
739	3679.3	7059.1	2319.8	9166.3	8885.1	2212.2
740	3682.5	7066.2	2319.5	9165.7	8897.8	2215.9
741	3687.6	7073.9	2322.3	9168.5	8912.5	2220
742	3687.6	7081.5	2322.1	9168.2	8926.9	2224.4
743	3692.2	7087.3	2320.2	9173.3	8939	2228.2
744	3692.1	7095	2316.6	9177.7	8954.4	2231.1
745	3694.9	7102.9	2320.3	9176.5	8968.6	2236.4
746	3699.8	7110.5	2318.9	9177.6	8980.4	2239.2
747	3700.3	7116.3	2316.8	9177.4	8994.2	2243.9
748	3704.2	7126.8	2312.3	9183	9009.4	2247.3
749	3707.6	7132.3	2316.8	9181.2	9024	2250.6
750	3709	7141	2314.4	9187.6	9039.5	2254
751	3712.6	7147.6	2314.7	9187	9053	2259.2
752	3714.7	7155.3	2313.1	9188.9	9067.2	2262.4
753	3718	7161.5	2312.9	9191.4	9080.7	2266.5
754	3721.8	7166.3	2316.1	9190.6	9096.1	2270.5
755	3723.9	7174.8	2312.4	9186.2	9110.8	2274.4
756	3723.5	7182.6	2311.4	9189.5	9125.5	2278.2
757	3728.9	7187.2	2310.5	9191.9	9140.6	2281.9
758	3728.1	7194.4	2313.4	9194.3	9154.3	2285.7
759	3731.8	7200.8	2308.6	9195.4	9167.9	2289.7
760	3731.6	7209.8	2312.6	9195.7	9184.7	2292.3
761	3738	7215.2	2308	9199.4	9199.5	2297.2
762	3738.4	7224.3	2308.3	9202	9215.5	2300.8
763	3741.4	7228.6	2307.3	9199.4	9229.2	2304.3
764	3742.5	7234.8	2307.8	9200.6	9246.7	2308.8
765	3744.4	7242.3	2305.3	9202.5	9259.9	2311.7
766	3751.4	7249.3	2308.2	9208.3	9275.7	2315.4
767	3750.7	7254.5	2304.9	9207.8	9291.2	2319.6
768	3753.6	7264.1	2304.2	9209.2	9306.8	2324
769	3753.6	7271.5	2300	9209.6	9321.5	2327.6
770	3757.1	7277	2301.3	9212.8	9337.5	2331.8
771	3760.2	7282.9	2303.3	9216.3	9352	2334.4
772	3759.3	7290.8	2305.2	9217.4	9367.1	2338.6
773	3765.8	7296.8	2302.2	9215.9	9381.8	2342.6
774	3766.8	7302	2301.9	9218	9397.9	2346.5
775	3771.7	7310.6	2298.2	9218.4	9413.8	2350.3
776	3772.6	7317.8	2298.4	9218.8	9427.9	2353.8
777	3775.5	7321.4	2300.3	9222.6	9444.1	2358.8
778	3775.2	7330.9	2298.7	9223.6	9459.9	2362.2
779	3778.3	7338.8	2301.9	9226.8	9475	2365.8
780	3781	7343.9	2293	9226.2	9491.6	2370.6
781	3786.9	7350.7	2295.8	9230.7	9507.1	2374.1
782	3787.4	7359.5	2295.9	9230.9	9521.8	2377.2
783	3791	7364.3	2296.4	9236.8	9537.2	2381.9
784	3793.8	7370.1	2294.2	9235.1	9551.9	2386
785	3794.5	7379.2	2294.3	9238.7	9569	2388.7
786	3795.8	7385	2297.3	9239.9	9585.4	2393.6
787	3798.2	7392.1	2295.8	9243	9600.6	2396.5
788	3801	7398	2300.2	9246	9615.1	2400.9
789	3802.9	7405.1	2300.4	9247.4	9630.6	2404.8
790	3806.7	7411.9	2294.9	9251.5	9645.1	2407.8
791	3808	7418.5	2294.2	9255.3	9661.3	2411.9
792	3811.2	7423	2298.2	9256.3	9678	2416.5
793	3814.3	7429.9	2293	9261	9692.5	2419.4
794	3818.2	7436.4	2289.4	9259.8	9708	2424.6
795	3819.7	7443.4	2288.3	9264.3	9722.6	2427.2
796	3821.6	7447.9	2287.6	9269.7	9737.4	2430.8
797	3823.8	7456.3	2288.8	9267.3	9753.7	2434.8
798	3825.4	7462.3	2290.5	9271	9770	2439.2
799	3826.6	7470	2285.3	9273.3	9782.9	2442.6
800	3829.5	7477.2	2288.1	9271.6	9799.1	2445.9
801	3834.7	7482.8	2285.5	9278.3	9814.2	2449.2
802	3836.6	7490.8	2282.5	9282.1	9828.4	2454.3
803	3837.9	7497.1	2290.3	9283.9	9843.9	2458.3
804	3840.4	7503.3	2288.6	9287.9	9859.5	2461.7
805	3842.7	7509.5	2290.3	9286.9	9873.8	2465.7
806	3846	7515.5	2288.2	9291	9888.9	2469.2
807	3848.5	7521.9	2283.7	9299	9905.1	2473.8
808	3852.3	7529.2	2285.6	9300.2	9920.7	2477.5
809	3856	7535.6	2282.3	9305.7	9935.4	2481.2
810	3855.9	7542.7	2278.9	9311	9951.3	2483.9
811	3859.3	7547.2	2277.7	9313.6	9967.9	2488
812	3862	7554.2	2278.5	9317.9	9982.7	2492.6
813	3862.8	7557.4	2283	9324.9	9997.2	2496.1
814	3863.3	7564.4	2281.3	9326.9	10012	2499.1
815	3863.9	7570.3	2281.6	9332.5	10026	2503.2
816	3870.4	7575.8	2277.4	9340.9	10039	2506.1
817	3871.8	7581.9	2279.8	9342.2	10056	2511
818	3872.7	7588	2277.2	9344.7	10071	2514.2
819	3874	7591.2	2281.1	9348.9	10087	2518.1
820	3879.8	7596.9	2281.6	9351.2	10102	2521.9
821	3880.5	7603.7	2275.9	9355.1	10117	2526.4
822	3880.9	7607.6	2280.4	9360.7	10133	2529.4
823	3885.2	7612.4	2280	9364.4	10146	2532.8
824	3889.4	7619.5	2281.4	9370	10161	2536.7
825	3890.5	7625.9	2282.9	9372.1	10176	2539.8
826	3891.7	7628.9	2279.2	9375.7	10191	2543.7
827	3892.5	7635.4	2275.2	9382.2	10205	2548
828	3893.4	7642.7	2277.4	9384.4	10219	2551.9
829	3898.8	7645.7	2276.2	9388.7	10232	2555.1
830	3899.9	7650.9	2277.3	9395.9	10247	2559.1
831	3902.9	7654.3	2277.1	9400.2	10263	2562.4
832	3904.5	7659.3	2274.4	9404.5	10275	2566.5
833	3905.4	7663.8	2278.2	9408.3	10290	2570.3
834	3908.3	7667.9	2277.3	9414.5	10303	2573.6
835	3913.5	7674.4	2276.1	9417.4	10318	2577.5
836	3912.6	7678.5	2276.9	9422.8	10333	2581.7
837	3914.7	7683.4	2273	9430.8	10346	2585.6
838	3914.5	7687	2274.7	9436	10361	2588.5
839	3915.8	7692.5	2274.4	9435.3	10374	2592.2
840	3919.5	7696.9	2269.4	9444.7	10386	2596.1
841	3920.4	7703.6	2270.8	9448.5	10400	2600.6
842	3923.4	7708.1	2273	9452.3	10415	2603.3
843	3923	7712.2	2269.9	9459.7	10429	2607
844	3925.6	7717.4	2271.6	9465.3	10442	2610.3
845	3926.8	7721	2270.2	9472.8	10454	2614.8
846	3926.6	7725.2	2270.1	9478.1	10469	2618.5
847	3930.2	7730.3	2270.2	9482.2	10482	2623.5
848	3930.3	7733.2	2271.2	9486.5	10497	2626.6
849	3933.3	7738.6	2269.3	9493.9	10509	2629.9
850	3934.7	7744	2267.6	9499.1	10523	2634.3
851	3935.3	7747	2265.3	9505.5	10535	2637.2
852	3937.2	7751.9	2267	9509.3	10550	2640.8
853	3939.6	7759.9	2270.6	9514.2	10563	2644.7
854	3941.4	7763.1	2266.4	9520.5	10576	2649
855	3942.7	7767.5	2269.2	9523.5	10589	2653.6
856	3943	7773.1	2268.2	9527.1	10604	2656.3
857	3945.2	7777.5	2268	9532.9	10616	2660
858	3946.5	7781.9	2270.2	9535.2	10628	2664.1
859	3946.3	7789.4	2268.9	9543.3	10642	2667.5
860	3948.6	7790.2	2266.7	9546.9	10655	2672
861	3952.1	7794.3	2264.6	9553.4	10668	2674.8
862	3950.7	7799	2262.3	9559.8	10680	2679.4
863	3954.8	7802.8	2265.9	9566.9	10694	2683.3
864	3956.7	7808	2260.8	9572.1	10708	2687.6
865	3954.8	7811	2260.9	9578.8	10719	2691.6
866	3956.3	7816.6	2260.7	9583.6	10734	2694.9
867	3958.2	7819.6	2257.3	9588.2	10746	2699.2
868	3958	7821.7	2261.2	9589.8	10757	2702.7
869	3959.5	7825.5	2261.4	9598.7	10776	2706.3
870	3958.5	7830.7	2262.2	9603.9	10785	2709.8
871	3961.3	7832.2	2261	9606.2	10797	2713.7
872	3961.3	7837.5	2261.7	9611.2	10812	2717.8
873	3964.7	7839.7	2263.5	9614	10822	2721.9
874	3965.4	7844.5	2262.5	9619	10835	2725.6
875	3966	7848.7	2265.3	9622.2	10848	2729.1
876	3967.5	7851.9	2263.6	9631	10861	2733.6
877	3968.5	7856.4	2265.7	9636.4	10872	2736.3
878	3971	7855.8	2262.9	9637.9	10886	2740.2
879	3970.5	7860.8	2260.9	9642.3	10897	2743.5
880	3973.5	7865.1	2261.2	9644.4	10908	2748.2
881	3971.8	7868.2	2261.9	9649.1	10921	2751
882	3975	7873	2258.7	9656.4	10933	2755.9
883	3975.1	7874.4	2257.2	9660.1	10945	2759.4
884	3976.9	7879.7	2259.8	9665.9	10958	2763.5
885	3977.2	7881.2	2259	9668.9	10970	2767
886	3975.8	7884.4	2260.5	9674.6	10981	2771.4
887	3979.1	7887.5	2263.7	9675.9	10993	2774.4
888	3980	7889.8	2261.4	9681.8	11004	2777.5
889	3980.1	7891.9	2259.4	9691	11018	2781.1
890	3981	7895	2262.1	9693.9	11029	2785.7
891	3980.9	7897	2260.4	9702.3	11041	2789.8
892	3983.6	7900.7	2260.7	9706.7	11052	2792.3
893	3985.3	7904.8	2259.2	9708.3	11063	2796.8
894	3986.3	7907	2256.8	9713.1	11076	2799.3
895	3985.4	7911.8	2258.3	9717.7	11089	2804.5
896	3989	7911.6	2257.2	9724.5	11098	2808.3
897	3987.1	7915.3	2259.2	9727.8	11111	2811.8
898	3991.5	7921.6	2255.4	9732.1	11123	2815.5
899	3989.5	7923.4	2254.5	9736.3	11134	2819.1
900	3993	7925.4	2258.9	9738.9	11147	2822.3
901	3992.6	7928.8	2262	9744.4	11158	2826
902	3994.3	7930.9	2257.1	9747.9	11168	2829.8
903	3993.4	7934.9	2256	9752	11179	2834.7
904	3994.8	7938	2260.8	9755.9	11192	2837.2
905	3997.7	7941.3	2263.3	9758.9	11202	2841.1
906	3997.7	7943.6	2259.5	9761.4	11214	2845
907	3996.2	7946.6	2260.6	9759	11225	2848
908	3999.2	7950.3	2259.3	9762.8	11237	2851.7
909	3998.5	7953.2	2258.4	9765.4	11247	2855.3
910	3999.8	7955.2	2258.4	9768.5	11260	2858.7
911	4000.5	7958.8	2262.6	9771.5	11269	2863.7
912	4000.3	7962.8	2261.3	9777.8	11281	2866.9
913	4003.7	7964	2257.3	9777.5	11294	2869.7
914	4002.9	7965.6	2258.2	9781.2	11302	2874.8
915	4005.7	7970.8	2259.7	9785.8	11315	2878.2
916	4004.3	7971.3	2258.3	9785.7	11327	2880.3
917	4004.7	7976.7	2257.8	9786.9	11336	2884.3
918	4005.3	7978.4	2260.3	9789.8	11349	2888.1
919	4006	7979.4	2257	9790.5	11359	2891.6
920	4008.5	7984.5	2259	9795.3	11368	2894.8
921	4009	7985.1	2259.6	9799	11379	2898.9
922	4011.4	7989.7	2257.6	9799.8	11391	2902
923	4011.7	7989.6	2251.6	9805.1	11402	2906.7
924	4008.9	7993.5	2254.9	9807.3	11413	2909.9
925	4012.4	7994.4	2256.9	9807.8	11423	2912.6
926	4012.5	7998.2	2259.4	9812.2	11435	2916.3
927	4011.8	8000.2	2259.1	9815.8	11447	2920.6
928	4012.7	8003.8	2257.8	9817.1	11458	2923.9
929	4013.6	8004.3	2260.3	9814.2	11470	2928.9
930	4014.1	8006.7	2261.8	9818.5	11481	2931.2
931	4015.4	8011.3	2259.2	9822.1	11493	2935.2
932	4018.5	8010.7	2261.3	9824	11503	2938.2
933	4017.1	8011.8	2262.7	9828.3	11514	2942.4
934	4017.5	8014.1	2267.5	9829.2	11526	2945.7
935	4019.6	8019	2265.3	9832.6	11536	2949.6
936	4017.5	8022.1	2262.5	9837.9	11547	2953.6
937	4021.6	8021.3	2267.8	9840.7	11558	2956.4
938	4021.7	8022.7	2267	9842	11570	2960.5
939	4020.2	8026.1	2268.1	9844.1	11582	2964.8
940	4023.1	8028.5	2264.3	9846.7	11592	2968.2
941	4025.6	8028.8	2266.6	9849.7	11604	2972.1
942	4024.7	8031.9	2267.5	9857.2	11614	2975.8
943	4024.4	8034.4	2268.2	9858.3	11627	2979
944	4024.4	8034.6	2270	9861.3	11638	2983.5
945	4026.8	8036.2	2268.3	9864.9	11649	2985.8
946	4027.4	8038.6	2266.7	9866	11661	2989.2
947	4028.5	8038.3	2267.5	9868.2	11672	2994.6
948	4028.7	8039.4	2261.2	9872.7	11683	2996.5
949	4027.5	8041.6	2262.1	9875.3	11696	3000.9
950	4030.9	8041.5	2264.2	9879.4	11707	3005.2
951	4031.5	8042.1	2266.7	9881.6	11719	3007.5
952	4030.1	8045.4	2271.1	9887.8	11731	3012
953	4031.2	8047	2266.2	9887.9	11741	3015.1
954	4033	8047	2273.5	9890.1	11754	3018.8
955	4034	8047.1	2270.2	9892.6	11764	3023.1
956	4035.2	8048.5	2273	9896.6	11777	3025.5
957	4036.8	8048.3	2271.1	9898.8	11787	3029.3
958	4038.1	8051.6	2273.6	9902.8	11800	3033.2
959	4037.1	8051.2	2273.4	9905.4	11811	3038.1
960	4039.4	8052.7	2274.8	9912.9	11822	3041.1
961	4038.5	8054	2271.9	9915.2	11835	3045
962	4039.8	8056.8	2268.4	9914.4	11846	3047.9
963	4040.6	8055	2272.8	9921.5	11859	3051.4
964	4041	8054.9	2273	9923	11870	3055.3
965	4042.6	8056.7	2274.9	9927.5	11881	3058
966	4041.4	8058.6	2270.6	9932	11890	3063.2
967	4042.4	8057.2	2271.5	9936.2	11900	3066.4
968	4043.1	8057.6	2275.1	9941.8	11912	3070.3
969	4043.3	8057.1	2278.6	9944.8	11924	3074.2
970	4047	8057.2	2272.2	9950.5	11936	3077.3
971	4045.8	8058.3	2274	9956.2	11947	3081
972	4046.3	8058.7	2276.8	9961.9	11957	3085
973	4046.1	8060.1	2272	9967.4	11967	3087.5
974	4049.4	8061.1	2270.1	9968.9	11977	3092.2
975	4048	8058.8	2268.8	9975.8	11990	3096.1
976	4049.3	8057.8	2274.1	9976.6	12001	3101.1
977	4048.6	8058.2	2272.8	9982.4	12009	3104.8
978	4049.5	8056.9	2270.1	9984.9	12020	3106.9
979	4051.3	8057.9	2270	9989.4	12032	3111.3
980	4053.7	8057.9	2270	9994.1	12041	3115.4
981	4053.8	8057.6	2267.7	10001	12051	3119.5
982	4054.4	8056.8	2272.2	10004	12064	3123.3
983	4053.2	8057.2	2272.7	10005	12072	3126.2
984	4056.4	8054.8	2268.2	10006	12083	3129.4
985	4056.4	8054.6	2269.5	10009	12093	3134
986	4055.5	8053.6	2269	10016	12102	3138.2
987	4057.8	8053.7	2267.1	10021	12112	3142.2
988	4058.8	8053.1	2267.4	10021	12122	3146.2
989	4059.3	8051.8	2268	10024	12130	3149.6
990	4060.6	8050.3	2271.3	10026	12142	3153.9
991	4057.9	8047.6	2272	10033	12150	3157.2
992	4059.4	8048.9	2271.1	10037	12158	3160.8
993	4060.9	8048.3	2275.3	10040	12168	3164.3
994	4061.1	8047	2268.1	10046	12177	3168.5
995	4062.3	8046.9	2272.8	10049	12185	3173.4
996	4063.4	8046.2	2269.7	10055	12196	3175.8
997	4064.7	8044.3	2275.3	10053	12204	3179.9
998	4063.9	8040.8	2273.9	10057	12212	3182.8
999	4063.6	8039.5	2275.6	10065	12220	3188.2
1000	4064.8	8041.1	2268.6	10070	12228	3190.7
1001	4064.4	8036.4	2271.5	10075	12236	3194.3
1002	4064.5	8035.5	2272.5	10078	12244	3198.5
1003	4064.5	8034.9	2271.1	10082	12252	3203.3
1004	4066.1	8032.8	2273.6	10084	12259	3206.5
1005	4066	8032.6	2273.7	10092	12266	3211.2
1006	4065.6	8030.7	2273.8	10092	12276	3213.9
1007	4068	8026.9	2276.3	10097	12280	3217.1
1008	4066.4	8026.9	2277.8	10100	12289	3221.3
1009	4067.2	8024.3	2276	10104	12297	3226.2
1010	4067.9	8023.1	2278.1	10111	12304	3229.7
1011	4069.2	8024.4	2273.4	10115	12310	3233.9
1012	4070.6	8019.9	2275.1	10115	12318	3236.3
1013	4069.1	8017.1	2275.1	10123	12323	3241.1
1014	4071	8017.2	2278.8	10129	12331	3244.9
1015	4073.1	8015.7	2277.7	10133	12337	3248.4
1016	4071.9	8012.5	2278.1	10139	12344	3252.9
1017	4074.1	8010.4	2279.2	10140	12348	3256
1018	4070.6	8009.2	2277.1	10143	12358	3260
1019	4074	8007.5	2279	10148	12362	3263.4
1020	4073.3	8004.7	2276.6	10154	12368	3268.1
1021	4075.6	8002.5	2280.9	10158	12376	3271.9
1022	4074.6	7999.4	2279.4	10162	12381	3276.8
1023	4073.7	7998.8	2283.9	10167	12387	3280
1024	4073.6	7996.5	2285.9	10171	12391	3283.4
1025	4075.6	7993	2285.9	10175	12399	3287.8
1026	4074.7	7991.1	2289.2	10178	12404	3291.3
1027	4077.4	7987	2287.3	10187	12410	3294
1028	4076.2	7983.1	2288.7	10191	12415	3299.5
1029	4078.5	7983.4	2289.7	10195	12419	3303.8
1030	4076.8	7979.8	2287.5	10198	12423	3306.3
1031	4077.6	7978.5	2289.9	10205	12430	3310.5
1032	4080.2	7975	2291.6	10207	12434	3314.8
1033	4080	7972.3	2289.4	10214	12441	3318.7
1034	4083.1	7970.5	2291.3	10217	12444	3322.3
1035	4082.7	7966.5	2302.1	10225	12450	3326.7
1036	4081.7	7964.4	2301.6	10230	12454	3330.6
1037	4081.3	7961.2	2300.9	10235	12458	3334.3
1038	4080.4	7959.3	2297.2	10240	12464	3338.4
1039	4081.3	7957.9	2296.5	10245	12470	3341
1040	4082.1	7953.9	2299.9	10251	12474	3346.2
1041	4082.7	7951.5	2302.4	10260	12477	3349.5
1042	4084.2	7949.3	2302.8	10264	12483	3352.7
1043	4084	7944	2303.9	10268	12488	3358
1044	4083.5	7942.3	2307.1	10271	12491	3361.9
1045	4083.4	7941.5	2305.5	10277	12496	3365.5
1046	4083.7	7935.7	2302.8	10279	12501	3369.6
1047	4085.6	7935.1	2307.5	10286	12503	3373
1048	4085.8	7934.4	2308.6	10290	12509	3377.8
1049	4087.8	7928.1	2307.7	10293	12513	3382.6
1050	4086	7925.6	2306.8	10298	12517	3386.3
1051	4088.1	7921.9	2306.7	10304	12523	3389.6
1052	4088.6	7918.2	2307.8	10311	12526	3395
1053	4090.9	7917.7	2313.3	10315	12531	3397.5
1054	4089.2	7914.2	2312.2	10317	12535	3401.7
1055	4089.5	7911	2310.5	10325	12539	3406.8
1056	4090.3	7907.7	2313.2	10333	12545	3410.6
1057	4090.9	7904.5	2310	10338	12546	3414.1
1058	4093.9	7902.2	2318.2	10341	12552	3418.1
1059	4094.6	7898.5	2310.1	10343	12557	3421.9
1060	4093.2	7896.3	2316.8	10348	12561	3426.8
1061	4095.2	7892.4	2318.3	10350	12563	3430.9
1062	4096.7	7891.5	2315.6	10356	12570	3434.6
1063	4097.5	7888.1	2313.9	10359	12573	3438
1064	4097.2	7885.9	2317.5	10365	12579	3442.1
1065	4098.6	7882.7	2315.2	10372	12582	3447
1066	4101.8	7877.2	2315.9	10377	12586	3451.1
1067	4102.5	7874.1	2316.9	10377	12591	3453.8
1068	4102.1	7871.4	2316.1	10380	12597	3458.6
1069	4105.8	7872	2315.2	10385	12599	3462.7
1070	4106	7869.1	2315.1	10390	12603	3467.1
1071	4104.7	7865.4	2319.3	10401	12609	3470.7
1072	4104.6	7861.6	2315.5	10403	12613	3474
1073	4107.4	7857.7	2315.9	10406	12617	3479.8
1074	4110.5	7856.1	2317.4	10411	12622	3482.6
1075	4108.1	7854.2	2318.1	10414	12626	3486.2
1076	4110.2	7852.3	2319	10419	12631	3491.1
1077	4110.4	7848.6	2320.9	10426	12635	3494.6
1078	4110.1	7846.5	2323	10433	12639	3499.2
1079	4111.2	7844.7	2320.4	10436	12644	3503.4
1080	4111.4	7838.2	2322	10440	12650	3507.8
1081	4114.8	7836.5	2321.4	10446	12653	3511.9
1082	4115.4	7835.5	2321.3	10450	12656	3516.3
1083	4117.8	7832.4	2323.7	10452	12662	3520.2
1084	4119.8	7829.5	2324	10459	12666	3524.5
1085	4120	7827.4	2324.2	10463	12672	3527.9
1086	4120.4	7822.5	2327.2	10466	12675	3531.5
1087	4121.8	7821.8	2325	10472	12679	3537.1
1088	4123.6	7819	2328.1	10476	12686	3541.5
1089	4123.1	7815.1	2324.3	10480	12689	3544.8
1090	4127.8	7811.5	2324.7	10483	12695	3549.1
1091	4127.4	7808.6	2326.3	10492	12699	3553.2
1092	4128.5	7806.4	2327	10493	12703	3556.8
1093	4130.1	7803.7	2328.1	10497	12706	3562
1094	4133.5	7798.8	2329.5	10502	12712	3566.1
1095	4132.7	7795.8	2328.4	10509	12715	3569.8
1096	4135.3	7793.7	2329.5	10509	12721	3574.6
1097	4133.7	7791.4	2329.7	10516	12725	3579.1
1098	4135.4	7789.3	2329.8	10520	12729	3581.1
1099	4137.3	7785.8	2334.8	10525	12734	3585.5
1100	4138.1	7783.4	2335.8	10525	12740	3590
1101	4139.1	7781.6	2335.8	10533	12745	3593.5
1102	4140.1	7776.6	2333	10534	12748	3597.3
1103	4141.7	7773.7	2332.8	10537	12753	3601.1
1104	4143.7	7772.9	2333	10541	12758	3605.2
1105	4145.4	7768.4	2337.4	10547	12762	3609.8
1106	4148.3	7765.6	2334.1	10550	12766	3613.8
1107	4152.1	7762.2	2337.4	10554	12773	3618.7
1108	4151.8	7762.4	2336.1	10556	12778	3622
1109	4152.7	7758.5	2335.5	10561	12782	3625.8
1110	4155.7	7754.3	2339.5	10561	12788	3630.2
1111	4157.1	7752	2340.6	10563	12792	3634.4
1112	4156.9	7751.2	2344.1	10570	12795	3636.7
1113	4161.8	7750.3	2342.4	10572	12802	3641.1
1114	4162	7747.8	2341.3	10574	12806	3645.2
1115	4163.9	7746.8	2342.6	10576	12811	3650.9
1116	4164.3	7744.3	2348.3	10580	12817	3654.9
1117	4163.8	7742.8	2349.8	10584	12822	3658.5
1118	4169.1	7738.4	2346.4	10586	12827	3660.5
1119	4169.6	7736.1	2347.4	10591	12832	3665.1
1120	4172.2	7735.8	2344.9	10591	12839	3669.2
1121	4172.9	7733.6	2345.6	10594	12841	3674
1122	4175	7732.6	2347	10599	12847	3678.9
1123	4177.4	7729.6	2351.6	10605	12851	3682.1
1124	4179.4	7726.7	2352.4	10606	12858	3685.6
1125	4179.6	7722.5	2355.7	10607	12861	3690
1126	4183.4	7721.8	2358.3	10613	12866	3694.4
1127	4185.9	7721.6	2359.4	10615	12871	3697.3
1128	4186.2	7718.2	2359.9	10619	12876	3702.5
1129	4187.9	7716.3	2360.3	10621	12881	3705.4
1130	4190.1	7716.5	2362.4	10624	12885	3710.3
1131	4191.9	7712.8	2361.9	10624	12891	3713.1
1132	4193.4	7711.2	2368.3	10628	12895	3716.8
1133	4196.2	7708.7	2367.1	10629	12900	3721.7
1134	4197.1	7705.2	2369.6	10632	12906	3725.9
1135	4199.3	7702.1	2369.9	10634	12911	3729.1
1136	4200.2	7701.1	2374.9	10640	12915	3733.4
1137	4202.6	7702.1	2373.9	10642	12922	3738
1138	4207.3	7696.5	2370.1	10643	12925	3741.6
1139	4207.9	7697.7	2371.4	10645	12929	3744.9
1140	4209.2	7694.8	2369.3	10645	12935	3748.4
1141	4211.4	7693.3	2372.5	10646	12940	3753.2
1142	4210.6	7690	2370	10651	12946	3757.1
1143	4211.6	7687.3	2376.6	10651	12952	3761.4
1144	4214.6	7685.6	2376.8	10653	12955	3764.4
1145	4216.5	7684.3	2377.8	10658	12962	3768.5
1146	4218.2	7680.8	2380.9	10659	12967	3772.2
1147	4217.7	7679.5	2382.6	10661	12972	3775.9
1148	4221.7	7679.6	2385.3	10661	12978	3779.9
1149	4223.7	7675.4	2384.3	10664	12982	3784.5
1150	4222	7674.4	2385.1	10664	12989	3788.5
1151	4222.9	7673.8	2387.1	10667	12994	3791.7
1152	4225.8	7672.5	2384	10667	12999	3795.9
1153	4228.7	7672.2	2386.3	10669	13005	3799.8
1154	4231.9	7670.9	2389.3	10673	13011	3804.5
1155	4234.1	7669.1	2388.5	10673	13018	3807.7
1156	4234.3	7668.4	2388.1	10673	13023	3810.6
1157	4235.5	7666.1	2392.7	10677	13029	3816.3
1158	4237.4	7667.2	2395.4	10680	13037	3820.5
1159	4238.3	7666.3	2394.9	10683	13042	3824.5
1160	4239.2	7664.7	2396.3	10682	13048	3828.3
1161	4242.1	7661	2397.2	10684	13054	3832.9
1162	4242.9	7662.5	2401.9	10686	13060	3836.8
1163	4244.7	7661.8	2399	10688	13065	3841
1164	4245.5	7660.9	2401.7	10691	13073	3845.5
1165	4250.2	7660.5	2406.6	10692	13080	3847
1166	4249.9	7659.7	2403.3	10694	13086	3852.7
1167	4249.2	7656.5	2403.1	10700	13093	3856.6
1168	4250.9	7657.4	2404.2	10701	13098	3860.6
1169	4251.1	7657	2403.6	10702	13102	3863.8
1170	4251.9	7657	2407.3	10701	13111	3868.5
1171	4253.3	7656.3	2407.4	10703	13117	3873.4
1172	4255.4	7656.9	2404.5	10709	13123	3877.3
1173	4256.5	7655.7	2406.9	10711	13129	3880.6
1174	4258.4	7656.1	2408.3	10710	13135	3884.6
1175	4258.6	7653.5	2408.7	10715	13139	3889.4
1176	4260.9	7652.9	2412.2	10715	13146	3893.4
1177	4261	7652.2	2406.4	10717	13152	3897.6
1178	4263	7654.3	2413.4	10719	13159	3901
1179	4263.5	7653.3	2415.1	10719	13164	3906.6
1180	4264.1	7655	2415	10724	13171	3909.6
1181	4265.9	7652.5	2413.9	10726	13175	3913.7
1182	4266.4	7651.7	2415.6	10729	13183	3917.5
1183	4267	7651.4	2418.3	10728	13191	3922
1184	4271.6	7651.5	2420.1	10733	13196	3925.6
1185	4269.1	7649.9	2418.9	10739	13201	3929.8
1186	4270.1	7651.2	2423.5	10740	13210	3933.7
1187	4269.2	7650.5	2424.2	10742	13214	3938.3
1188	4272.4	7650.4	2423.1	10745	13220	3943
1189	4274.1	7650.6	2426.8	10748	13228	3948.1
1190	4273	7649.2	2430.6	10750	13233	3951.4
1191	4272.3	7649.8	2433.1	10751	13240	3954.5
1192	4276.2	7650.8	2427.4	10752	13246	3957.9
1193	4277.7	7649.6	2435.9	10760	13254	3962.6
1194	4276.4	7650.2	2433.9	10765	13262	3967.6
1195	4280	7650.8	2436.3	10767	13269	3971.7
1196	4278.8	7648.8	2433.3	10770	13273	3974.4
1197	4280.9	7651	2440.4	10771	13280	3980
1198	4281.8	7651.2	2442.5	10776	13288	3982.8
1199	4280.3	7650.2	2444.4	10778	13294	3986.9
1200	4282.5	7651.1	2444	10782	13301	3990.8
1201	4281.2	7653	2442.4	10783	13308	3995
1202	4283.3	7651.1	2445.1	10786	13314	4000.2
1203	4284.3	7652.4	2446.7	10795	13321	4003.8
1204	4283.6	7653.2	2452.5	10798	13328	4007.3
1205	4283.4	7651.4	2451.1	10801	13336	4011
1206	4284.5	7651.9	2453.6	10806	13342	4015
1207	4284.4	7650.7	2452.2	10808	13351	4019.7
1208	4286.8	7652.8	2452.6	10813	13357	4022.5
1209	4289.8	7652.3	2457.8	10819	13366	4027.2
1210	4287.9	7654.5	2460.3	10820	13373	4030.9
1211	4289.1	7652.7	2458.3	10824	13380	4035.3
1212	4291.3	7653.7	2463.3	10825	13388	4039.4
1213	4289.4	7654.4	2460.1	10831	13396	4043.2
1214	4288.2	7654	2461.3	10835	13404	4047.6
1215	4290.8	7654	2463	10840	13412	4051.7
1216	4290.2	7654.3	2465.3	10842	13420	4056.2
1217	4290.7	7655	2466.4	10850	13428	4059.5
1218	4292.3	7656.6	2467.1	10852	13437	4063.5
1219	4290.8	7656.9	2468.2	10858	13445	4067.6
1220	4295	7656.1	2470.7	10860	13455	4071.9
1221	4292.9	7655.9	2470.6	10867	13461	4075
1222	4292	7656.4	2474.4	10873	13472	4079.3
1223	4293.9	7658.4	2475.3	10877	13478	4083
1224	4292.6	7658.8	2478	10879	13488	4087.5
1225	4294.4	7659.5	2480.9	10884	13497	4091.1
1226	4293.7	7659.1	2480	10887	13506	4095.5
1227	4294.3	7660.1	2482.5	10894	13515	4099
1228	4294.3	7659	2481.2	10900	13523	4103.3
1229	4294.6	7662.6	2485.5	10902	13533	4107.4
1230	4294.4	7660.7	2487.7	10909	13545	4111.2
1231	4296.9	7661.5	2486.1	10912	13550	4115
1232	4295.3	7664.2	2486.8	10918	13562	4119.8
1233	4295	7663.4	2487.6	10924	13572	4123.4
1234	4298.5	7664.6	2490.4	10929	13582	4127.3
1235	4298.7	7663.7	2490.6	10937	13592	4131.8
1236	4297.5	7665.5	2492.6	10940	13603	4135.4
1237	4295.8	7664.8	2492.6	10946	13613	4139
1238	4296.4	7666.2	2494.5	10951	13624	4143.1
1239	4299.3	7665.8	2496.7	10954	13635	4146.5
1240	4299.1	7666.6	2495.2	10959	13646	4151.4
1241	4298.6	7667.7	2500.7	10962	13657	4155.2
1242	4298.4	7669.3	2503.9	10971	13666	4158.4
1243	4296.5	7669.3	2504.3	10977	13678	4163.5
1244	4302	7671	2505.7	10981	13688	4167.2
1245	4303.3	7670	2504.1	10987	13701	4170.5
1246	4303.2	7671.6	2508.2	10993	13712	4175.2
1247	4301.2	7671.5	2509.5	11000	13724	4178.6
1248	4302.2	7670.6	2510.4	11005	13735	4181.2
1249	4302.8	7671.4	2513.5	11010	13746	4186
1250	4305.7	7673.1	2518.3	11015	13759	4189.2
1251	4304.2	7673.7	2517.5	11019	13770	4193.8
1252	4302.9	7674	2515.2	11025	13781	4198.2
1253	4305.1	7671.7	2516	11033	13794	4201.2
1254	4305.7	7673.4	2518.6	11038	13806	4205.5
1255	4308.4	7677.2	2522.3	11048	13818	4209.8
1256	4307.4	7677.5	2522.4	11050	13832	4213.3
1257	4307.4	7678.2	2520.7	11057	13843	4217.1
1258	4306.8	7679.3	2520.9	11065	13856	4220.5
1259	4307.8	7680.1	2524.1	11073	13867	4223.6
1260	4309.4	7681.5	2526.5	11079	13880	4228
1261	4306.1	7681.7	2529	11084	13892	4231.1
1262	4308.2	7684.3	2527.2	11090	13905	4235.6
1263	4311.1	7683.1	2533.3	11099	13919	4239.2
1264	4310.4	7685.2	2533.4	11102	13932	4243.6
1265	4312.6	7686	2537.1	11107	13945	4247.6
1266	4312.9	7685.9	2534.5	11117	13959	4251.8
1267	4313.3	7686.1	2535.3	11122	13971	4255.2
1268	4315.1	7687.2	2537.4	11130	13983	4259.3
1269	4313.8	7688.3	2539.7	11134	14000	4263.3
1270	4316.5	7687.1	2540.6	11143	14012	4267.2
1271	4314.2	7687.6	2542.3	11149	14026	4271.8
1272	4316.6	7687.7	2539.5	11153	14041	4275.4
1273	4316.9	7685.2	2540.3	11161	14054	4278.8
1274	4319.9	7687.2	2542.4	11169	14067	4281.9
1275	4317.6	7686.6	2546.9	11174	14083	4286.4
1276	4317.7	7687.1	2545.4	11181	14096	4290.5
1277	4318.6	7688.6	2551	11185	14109	4294.5
1278	4317.6	7688.8	2551.1	11192	14125	4297.1
1279	4319.9	7689.1	2551.3	11197	14139	4302.7
1280	4321.5	7688.9	2553.6	11202	14154	4306
1281	4321.7	7689.2	2554.4	11210	14167	4309.6
1282	4324.1	7690.5	2556.2	11216	14185	4315
1283	4323.8	7689.5	2553.8	11224	14199	4317.6
1284	4324.8	7690.7	2556.9	11229	14212	4322
1285	4325.7	7691.1	2559.5	11240	14228	4324.8
1286	4324.6	7688.7	2555.1	11244	14243	4329.2
1287	4327.1	7691.2	2556.6	11250	14259	4333
1288	4325.1	7691.3	2560	11257	14274	4338.6
1289	4327.8	7691.3	2560.5	11265	14290	4342.1
1290	4325.2	7691.6	2562.1	11273	14305	4344.9
1291	4328.4	7692.8	2561.4	11282	14322	4350.1
1292	4327	7693.6	2560.3	11284	14337	4352.5
1293	4329.5	7694	2560.8	11292	14353	4357.1
1294	4329.6	7693.5	2562.5	11297	14369	4360.7
1295	4328.4	7696.2	2567.9	11308	14386	4365.2
1296	4330.3	7696.3	2561.7	11315	14400	4367.7
1297	4330.9	7695.3	2567.2	11322	14419	4373.4
1298	4331.3	7696.9	2565.4	11331	14433	4376.2
1299	4332.2	7697.8	2570.3	11337	14452	4380.3
1300	4333.1	7697.1	2566.7	11341	14469	4384.2
1301	4332	7698.8	2572.4	11351	14483	4387.6
1302	4333.1	7697.6	2574	11360	14500	4391.9
1303	4333.1	7698	2576.1	11366	14517	4395.5
1304	4333.4	7697.1	2579.9	11375	14534	4399.4
1305	4334.1	7698.3	2579.1	11383	14551	4402.9
1306	4337.2	7699.4	2579.9	11390	14570	4406.8
1307	4336	7699.2	2577.9	11400	14586	4411.7
1308	4334.8	7701.4	2577.9	11406	14601	4415.2
1309	4337.7	7700.5	2579.4	11413	14618	4419.3
1310	4338	7702.2	2581.9	11421	14636	4421.3
1311	4338.5	7705.2	2581.5	11428	14654	4425.8
1312	4338	7701.5	2581.2	11437	14672	4430.4
1313	4339.9	7703.8	2584	11446	14689	4433.7
1314	4337.6	7704.6	2584.9	11453	14707	4437.2
1315	4339.6	7704.4	2581.6	11459	14724	4441.5
1316	4339.9	7704.7	2587.4	11465	14742	4445
1317	4341.3	7704	2588.3	11475	14759	4448.9
1318	4342.4	7705.1	2585.4	11484	14776	4452.4
1319	4342.8	7707.4	2583.6	11490	14793	4457.9
1320	4342	7706.8	2587.3	11501	14811	4460.3
1321	4345	7706.9	2586.6	11508	14830	4464.8
1322	4344.8	7706.6	2585.9	11514	14846	4469.4
1323	4344.8	7707.7	2587.5	11522	14864	4472.9
1324	4347.9	7707.5	2588.2	11532	14882	4475.3
1325	4344.8	7708.6	2592.8	11536	14899	4479.7
1326	4349.1	7708	2590.5	11547	14918	4482.8
1327	4348.3	7707.4	2591.3	11557	14936	4486.8
1328	4348.7	7708	2593.3	11563	14956	4491.1
1329	4350.3	7708.2	2596.1	11569	14972	4495.6
1330	4347.6	7709.6	2597	11580	14991	4498.3
1331	4350.6	7709.1	2598.9	11587	15009	4502.2
1332	4349.8	7710.5	2597.5	11597	15029	4506.3
1333	4352.6	7709.1	2593.9	11602	15046	4509.2
1334	4352.4	7710.3	2596.3	11611	15065	4513.7
1335	4352.8	7710	2599.8	11621	15084	4517.2
1336	4356.2	7711	2602.3	11626	15102	4521.7
1337	4354.1	7711.4	2600.6	11636	15120	4525.8
1338	4355	7712.1	2604.6	11644	15139	4529.9
1339	4358.1	7712.1	2602.2	11654	15158	4533.3
1340	4357.9	7714	2605.2	11663	15176	4537.2
1341	4360.3	7713.5	2602.7	11672	15194	4541.5
1342	4358.9	7714.5	2606.6	11678	15215	4544.7
1343	4359.9	7713.4	2601.5	11692	15232	4547.6
1344	4359.8	7714.1	2606.3	11700	15252	4551.1
1345	4360.6	7713.8	2606.2	11710	15268	4555.7
1346	4359.9	7715.4	2605.7	11719	15287	4559.7
1347	4361.4	7715.3	2606.2	11727	15306	4562.7
1348	4361.7	7712.5	2607.9	11734	15325	4567.2
1349	4362.9	7715.4	2605.1	11743	15345	4570.9
1350	4360.4	7715.6	2604.8	11753	15361	4574.7
1351	4363	7717.5	2605.7	11764	15381	4577.8
1352	4363.2	7717.7	2606.9	11770	15398	4582.6
1353	4366	7718.3	2607.4	11782	15415	4585.8
1354	4366.2	7718.2	2606.1	11790	15435	4590.6
1355	4365.3	7719.6	2609.6	11798	15454	4593.2
1356	4367.1	7719	2611.3	11808	15474	4597.1
1357	4367.8	7721.4	2610.3	11813	15492	4602
1358	4369.8	7720.8	2611.4	11822	15511	4604.6
1359	4368.4	7723.5	2612.5	11833	15530	4610.2
1360	4369.1	7726	2611	11841	15548	4612
1361	4369.9	7725.9	2611.2	11849	15568	4616.4
1362	4371.1	7727.2	2612.9	11858	15587	4619.6
1363	4371	7728.9	2611.7	11867	15605	4624.1
1364	4372.3	7730.8	2615.1	11873	15625	4627.9
1365	4370.4	7732.3	2616.3	11884	15644	4631.4
1366	4371.9	7732.4	2612.8	11894	15663	4636.1
1367	4374.3	7733.1	2610.9	11903	15681	4639.3
1368	4374.3	7736.4	2615.9	11912	15702	4643.4
1369	4375.5	7737.4	2613	11918	15721	4646.4
1370	4374.8	7738.5	2617.4	11927	15741	4651.7
1371	4373.9	7743	2615.6	11936	15758	4654
1372	4378.5	7742.8	2617.8	11945	15779	4658.2
1373	4377	7744.1	2617.2	11953	15799	4662.2
1374	4377.2	7746.5	2618.6	11961	15819	4665.7
1375	4379.7	7748.4	2615.1	11969	15838	4669.5
1376	4378.7	7749.9	2616.3	11976	15856	4672.6
1377	4381.9	7752.5	2616.5	11986	15878	4677.4
1378	4381.8	7752.5	2616.9	11998	15900	4681.2
1379	4380.4	7754.6	2617.6	12006	15918	4684.1
1380	4380.2	7757.3	2620.1	12014	15939	4687.8
1381	4381.7	7758.1	2616.3	12022	15959	4691.5
1382	4384.1	7759.3	2619.3	12031	15980	4695.4
1383	4383.4	7760.8	2619.4	12040	15998	4699
1384	4384.4	7764.6	2623.2	12052	16019	4702.8
1385	4383.1	7766.4	2623.4	12060	16039	4706.7
1386	4386.2	7770.6	2621.3	12066	16059	4710.3
1387	4385.7	7772.3	2623.1	12077	16082	4713.8
1388	4386.9	7773.8	2621.5	12084	16101	4717.1
1389	4386.8	7773.9	2623.5	12095	16123	4722.1
1390	4386.5	7777.4	2626.3	12104	16144	4724.7
1391	4386.7	7780.9	2625.9	12114	16164	4728.3
1392	4389.6	7782.8	2627	12125	16186	4732.8
1393	4390.4	7783.6	2628	12132	16207	4735.5
1394	4390.5	7787.2	2624.9	12141	16228	4738.4
1395	4394.3	7789.2	2625.8	12150	16248	4742.8
1396	4393.5	7792.3	2629.5	12159	16270	4746.9
1397	4393.5	7793.1	2628	12171	16292	4749.7
1398	4394.1	7795.6	2629.1	12183	16312	4754.9
1399	4395.5	7797.9	2625.6	12189	16336	4758.3
1400	4397.4	7801	2628.5	12200	16356	4763
1401	4398.8	7801.7	2627.7	12204	16377	4766.1
1402	4399.3	7805.2	2628.8	12217	16399	4769.4
1403	4399.6	7805.5	2632.5	12224	16422	4773.4
1404	4401	7810.1	2633.4	12233	16443	4776.9
1405	4400.3	7813.2	2632.2	12241	16465	4780.9
1406	4404.8	7814.3	2633.2	12250	16488	4783.6
1407	4404.2	7817.6	2631.2	12258	16510	4786.6
1408	4404.4	7818.5	2629.2	12267	16534	4790.4
1409	4405.3	7823.1	2629.5	12275	16554	4794.8
1410	4407	7824.7	2630.6	12287	16574	4797.9
1411	4406.8	7826.2	2629.4	12295	16599	4801.9
1412	4406.8	7829.8	2632.5	12303	16621	4804.9
1413	4407.3	7832	2629	12313	16644	4809
1414	4410.1	7833.2	2628.2	12326	16667	4813.4
1415	4410.8	7837.2	2625.8	12329	16689	4815.9
1416	4410.9	7838.3	2630.7	12342	16711	4819.8
1417	4412.1	7841.9	2636.7	12353	16733	4824.5
1418	4413.1	7844.5	2633.8	12365	16756	4827.3
1419	4414.8	7849.3	2630.5	12373	16779	4830.3
1420	4415.3	7851.6	2630.4	12382	16802	4834
1421	4415.9	7854.2	2629.9	12392	16824	4837.1
1422	4415.3	7854.7	2633.4	12401	16847	4841.1
1423	4416.2	7858.3	2631.8	12410	16869	4844.5
1424	4418.8	7862.1	2629.2	12424	16893	4848
1425	4418.9	7865.3	2631.5	12433	16916	4851.7
1426	4418.9	7866.8	2630.1	12441	16939	4855.6
1427	4420.9	7870.2	2634	12452	16961	4858.4
1428	4419.3	7871.9	2632.4	12465	16984	4862.3
1429	4421.2	7873.7	2637.7	12476	17008	4865.1
1430	4422.9	7877.6	2637.5	12484	17031	4869.6
1431	4424.8	7880.7	2638	12494	17052	4873.3
1432	4428.2	7883.2	2636.8	12505	17076	4876.5
1433	4427.7	7885.4	2636.1	12515	17098	4879.6
1434	4427.9	7888.3	2638.3	12527	17121	4884
1435	4429.2	7892	2635.9	12531	17144	4886.1
1436	4429.8	7896.1	2637.2	12545	17166	4889.3
1437	4428.8	7898.7	2640.1	12554	17189	4893.1
1438	4431.6	7899.8	2638.7	12564	17211	4896.4
1439	4432.3	7901.9	2635.3	12575	17236	4900.3
1440	4433.2	7904.1	2634.6	12583	17257	4904.4
1441	4432.3	7909.3	2632.4	12590	17278	4906.6
1442	4435	7911.7	2634	12602	17303	4910.5
1443	4433.2	7913.9	2639.8	12612	17324	4914.2
1444	4435.7	7917.4	2638.1	12616	17347	4917.4
1445	4436.3	7919.3	2639.6	12625	17368	4921.9
1446	4437.7	7921.2	2639.9	12634	17391	4924.7
1447	4439.2	7925.2	2638.5	12644	17413	4928.3
1448	4439.2	7929.3	2640.4	12655	17436	4931.2
1449	4440.2	7930.7	2639.9	12664	17457	4934.3
1450	4441.8	7935.3	2639.8	12671	17480	4938
1451	4442.5	7936.8	2639.2	12678	17503	4942.7
1452	4441	7940.5	2641.8	12691	17524	4945.4
1453	4442.4	7941.7	2641	12701	17546	4948.7
1454	4444.2	7942.7	2644.2	12711	17569	4951.7
1455	4444.4	7946.6	2647.3	12723	17590	4955.6
1456	4443.9	7949.6	2643.7	12727	17613	4958.4
1457	4444.9	7950.1	2646.7	12741	17635	4963.1
1458	4446.3	7953.9	2647.5	12751	17655	4966.5
1459	4447.7	7956.3	2642	12759	17679	4969.4
1460	4446.4	7959.6	2644.2	12771	17700	4971.3
1461	4448.1	7961.4	2646.7	12778	17723	4975.7
1462	4449.3	7963.4	2652	12791	17743	4979.3
1463	4448.6	7966.2	2651.8	12798	17766	4982.9
1464	4450.4	7968.6	2648.3	12810	17786	4986.5
1465	4452.6	7971.2	2651.5	12819	17809	4989.6
1466	4454.8	7972.2	2653.6	12830	17830	4992.6
1467	4453.3	7974	2656.2	12841	17851	4995.7
1468	4456.5	7976.7	2657	12853	17873	4999.7
1469	4454.7	7977.8	2655.4	12865	17894	5003
1470	4455.3	7979.9	2657.5	12874	17915	5006.9
1471	4459.8	7982.3	2656.8	12884	17936	5009.3
1472	4456.7	7984.2	2655.9	12897	17958	5013.8
1473	4457.1	7983.5	2659.9	12908	17979	5016.5
1474	4459.9	7986.6	2658.9	12919	18001	5019.9
1475	4460.1	7988.8	2659.3	12932	18021	5023.1
1476	4460.9	7988.8	2660.9	12942	18041	5026.1
1477	4461.6	7990.6	2665.3	12952	18064	5030.3
1478	4462.6	7992.6	2665	12963	18083	5032.9
1479	4462.9	7993.2	2665.9	12973	18103	5037.7
1480	4465.2	7995.5	2665.8	12985	18126	5040.9
1481	4465.4	7996.7	2670.8	12998	18146	5043.8
1482	4464.3	7998.7	2670	13006	18166	5046.4
1483	4466.8	7998.9	2673.3	13018	18185	5051.3
1484	4467.8	8000.3	2672.9	13032	18206	5053.4
1485	4468.8	8001.2	2674.1	13039	18225	5056.2
1486	4469.2	8003.2	2674.2	13047	18246	5060.9
1487	4469.6	8004.8	2676.7	13061	18265	5062.9
1488	4471.5	8007.4	2676.4	13071	18285	5066.4
1489	4470.6	8004.5	2678.1	13081	18305	5070.1
1490	4470.4	8006.9	2675.4	13094	18323	5072.8
1491	4471.4	8009.1	2676.3	13105	18343	5076.4
1492	4470.8	8010.2	2681.5	13112	18363	5080.3
1493	4471.5	8009.9	2682.5	13122	18382	5083.5
1494	4473.1	8011	2681.3	13136	18401	5086.9
1495	4473.5	8013.7	2680.3	13145	18421	5090
1496	4476.9	8012.8	2680.8	13159	18439	5094.4
1497	4473.8	8014.2	2681.7	13171	18458	5097.2
1498	4476.4	8015	2687.2	13179	18478	5100.5
1499	4475	8016.3	2686.3	13193	18497	5103.8
1500	4477	8016.2	2688.3	13203	18515	5107
1501	4476.1	8016.9	2690.1	13211	18534	5110.4
1502	4477	8018.1	2691.4	13222	18552	5114.5
1503	4476.8	8018.4	2692	13233	18572	5116.9
1504	4477.6	8018.3	2690	13245	18589	5121.1
1505	4479.5	8018.8	2692.4	13253	18608	5124.4
1506	4478.6	8020.6	2693.6	13267	18628	5127.8
1507	4479.8	8020.9	2695.3	13278	18646	5131.6
1508	4480.7	8019.1	2696	13290	18663	5135.3
1509	4480.4	8020.5	2701.9	13297	18682	5138.3
1510	4480.7	8019.5	2702.2	13312	18698	5142.1
1511	4483.8	8022.1	2699.6	13321	18717	5145.3
1512	4481.6	8022.7	2703.7	13332	18734	5149.1
1513	4481	8024.1	2704.4	13342	18753	5151.8
1514	4483.3	8024	2708.7	13352	18770	5156.3
1515	4484.4	8023.7	2707.6	13360	18788	5159.4
1516	4483.2	8026.4	2709.1	13371	18803	5162.4
1517	4483	8028	2709.4	13382	18822	5166.5
1518	4485.4	8026.5	2711	13393	18838	5169.7
1519	4483.9	8028.5	2709	13401	18855	5174.5
1520	4484.3	8030.9	2709.5	13413	18873	5177.7
1521	4488	8031	2709.5	13421	18890	5182
1522	4486.1	8034.1	2714.3	13433	18906	5183.8
1523	4487.3	8034.6	2712.2	13444	18922	5188.1
1524	4487.5	8033.8	2713.6	13456	18940	5191.9
1525	4486.9	8038.4	2713	13466	18955	5196.2
1526	4488.6	8039.4	2720.8	13479	18972	5199.1
1527	4486.8	8042.5	2719.4	13487	18990	5202.1
1528	4487	8044.2	2718.7	13495	19006	5206.2
1529	4488.3	8046.7	2717.6	13512	19021	5208.7
1530	4489.4	8047.1	2721.9	13521	19038	5212.6
1531	4486.7	8047.7	2725.1	13530	19053	5216.3
1532	4487.6	8050.2	2723.6	13538	19068	5219.7
1533	4488	8052	2726.4	13549	19085	5223.1
1534	4488.9	8052.3	2729.8	13558	19100	5227.3
1535	4486.7	8053.7	2731.6	13572	19117	5230.4
1536	4485.1	8057.8	2732.7	13578	19132	5235.1
1537	4487.2	8060.2	2729.2	13586	19147	5237.1
1538	4485.8	8059.7	2732.9	13598	19162	5240.1
1539	4486.2	8063.5	2736.2	13608	19179	5244
1540	4484.9	8066.2	2735.1	13617	19196	5249
1541	4486.3	8067.3	2737.2	13626	19210	5251.7
1542	4487.3	8069.7	2738.1	13639	19223	5255.6
1543	4489.6	8071.8	2737.7	13647	19241	5259.8
1544	4486.3	8073.3	2741.7	13661	19254	5261.9
1545	4489.4	8077.7	2739.8	13669	19271	5265.2
1546	4486.5	8079.3	2742	13676	19285	5268.4
1547	4485.2	8083.2	2740.1	13688	19300	5272.6
1548	4487.7	8083.3	2745.7	13698	19315	5276
1549	4486.2	8087	2743.2	13708	19328	5280.5
1550	4486.9	8086.9	2749.6	13720	19342	5282.3
1551	4485.5	8091.7	2751.4	13728	19358	5285.5
1552	4487.1	8092.1	2750.2	13737	19372	5289.7
1553	4485.6	8094.1	2750.9	13748	19386	5293.7
1554	4486.4	8098	2751.3	13761	19399	5298.1
1555	4481.7	8101.2	2754.3	13770	19414	5300.8
1556	4484.2	8103.4	2756	13779	19428	5303.9
1557	4482.9	8105.8	2758.3	13789	19443	5308.4
1558	4482.1	8106.7	2757.1	13800	19455	5312.3
1559	4483.5	8109.2	2757.1	13811	19468	5315.3
1560	4481.4	8111.3	2758.5	13819	19482	5317.9
1561	4480.9	8116.5	2761.5	13830	19497	5322.2
1562	4478.7	8119	2764.7	13841	19509	5326.5
1563	4481.6	8122.5	2763.9	13850	19523	5328.9
1564	4480.2	8124.9	2770.2	13859	19538	5333.4
1565	4479.1	8128.7	2773.2	13869	19550	5336.3
1566	4479.2	8129.5	2769.9	13878	19564	5340.7
1567	4480.7	8133.9	2769.9	13891	19578	5344.6
1568	4477.6	8137.5	2775.7	13903	19591	5347.8
1569	4478.9	8141	2773	13914	19606	5350.2
1570	4474.1	8141.6	2779.4	13922	19619	5354.1
1571	4476.4	8144.8	2780	13933	19634	5359.3
1572	4475.9	8149.4	2779.2	13946	19645	5362.6
1573	4475.7	8153.5	2784.2	13953	19659	5365.3
1574	4471.8	8156.6	2786.8	13969	19673	5370
1575	4474.1	8157.9	2786.8	13976	19684	5373.9
1576	4474.7	8159.6	2782.4	13985	19700	5377
1577	4472.4	8165.3	2779.4	13996	19711	5380.3
1578	4471.8	8169.2	2782.3	14003	19724	5384.2
1579	4472.3	8172.3	2787.4	14014	19736	5387.5
1580	4471.9	8171.8	2790.4	14024	19750	5392.5
1581	4469.5	8177.7	2789.1	14032	19763	5395.4
1582	4469.2	8181.8	2788.6	14043	19774	5399.1
1583	4466.5	8184.1	2787.8	14053	19788	5402.2
1584	4468.2	8188.4	2791.2	14063	19801	5407.5
1585	4466.6	8190.8	2791.9	14075	19813	5410.8
1586	4466.4	8195.8	2793.9	14086	19825	5413.8
1587	4466.2	8197.7	2799.1	14097	19837	5418.5
1588	4462.3	8201.3	2794.3	14106	19851	5420.8
1589	4461.9	8202.2	2798.6	14116	19862	5425
1590	4462.5	8204.9	2795.3	14125	19874	5429.5
1591	4461.9	8208.3	2798.9	14137	19887	5431.8
1592	4460.2	8214.4	2798.8	14147	19899	5435.9
1593	4460.6	8217.3	2802.4	14156	19910	5439.2
1594	4460.6	8220.3	2805.8	14165	19924	5443.1
1595	4457.9	8223.5	2804.9	14175	19937	5447.2
1596	4457.8	8226	2807.4	14186	19946	5450.2
1597	4454.4	8230.3	2809.5	14198	19960	5454.8
1598	4455	8232.8	2810.2	14208	19972	5457.9
1599	4453.4	8235.6	2811.6	14215	19982	5462.2
1600	4454.8	8237.6	2815.8	14227	19994	5465.7
1601	4453.3	8241.9	2812.2	14239	20007	5468.6
1602	4450.1	8244.7	2811.7	14247	20017	5472.1
1603	4452	8247.5	2811.2	14258	20027	5477.5
1604	4449	8249.7	2812.3	14269	20039	5481.2
1605	4450	8253.4	2813.1	14280	20053	5484.3
1606	4448.3	8253.9	2814.7	14291	20060	5487.5
1607	4445.9	8257.6	2815.2	14298	20073	5491.9
1608	4444.8	8261.4	2815.1	14307	20084	5495.4
1609	4445.3	8263.4	2815.8	14319	20094	5499.3
1610	4443.3	8265.1	2819	14329	20107	5502.3
1611	4442.5	8268.1	2819.4	14340	20116	5507.2
1612	4440.4	8270.2	2819.4	14349	20128	5511.9
1613	4440.1	8272.5	2819.9	14361	20138	5514.7
1614	4439.6	8276	2820.9	14371	20148	5518.9
1615	4437.6	8276.4	2820.8	14381	20161	5520.4
1616	4438.4	8279.8	2823	14389	20170	5526.1
1617	4436.3	8281.6	2826.1	14398	20180	5529.6
1618	4435.6	8284.8	2828	14411	20192	5532.9
1619	4435	8285.3	2827.5	14424	20202	5537
1620	4434.8	8288.5	2827.6	14434	20211	5540.2
1621	4430.8	8289.5	2831.2	14442	20222	5545.7
1622	4433.9	8292.7	2829.2	14455	20233	5547.8
1623	4430.2	8294.5	2829.6	14464	20244	5552.2
1624	4429.3	8296.1	2827.4	14476	20254	5555.9
1625	4431	8298.1	2833.5	14486	20265	5560.2
1626	4428.5	8298.9	2834.8	14501	20277	5563.7
1627	4427.4	8301.6	2831.8	14509	20286	5567.2
1628	4427.8	8303.3	2838.8	14522	20297	5571
1629	4425.5	8304.6	2837	14533	20307	5573.8
1630	4423.1	8308.7	2837.8	14539	20318	5578.1
1631	4422.6	8309.1	2836.6	14552	20329	5582.5
1632	4421.9	8310.2	2841.3	14562	20339	5586.3
1633	4422.8	8310.6	2841.8	14573	20348	5589
1634	4419	8315.5	2841.3	14584	20360	5593
1635	4420.1	8315.5	2844.3	14593	20370	5596.8
1636	4421.5	8317.3	2842.6	14602	20381	5600.9
1637	4418	8321.1	2840.4	14614	20392	5604.7
1638	4419.7	8320.4	2845.1	14622	20404	5608
1639	4418.3	8321.4	2843.5	14633	20413	5612.2
1640	4417.9	8323	2846.3	14642	20423	5615.9
1641	4415	8323.6	2849.3	14652	20432	5619.4
1642	4416.8	8325.8	2847.8	14664	20443	5624
1643	4413.5	8325.4	2847.4	14675	20454	5626.8
1644	4413.7	8327.8	2851.3	14685	20463	5631.2
1645	4412.8	8327.8	2851.6	14693	20474	5634.5
1646	4411.1	8330.3	2852.7	14702	20484	5639
1647	4411.7	8330.1	2850.3	14711	20495	5643.3
1648	4409.7	8333.8	2849.7	14723	20504	5646.6
1649	4407.4	8332.8	2852	14736	20514	5649.5
1650	4408.4	8334.3	2854.4	14745	20525	5653
1651	4407	8336.3	2855.6	14756	20535	5657.2
1652	4407	8339.1	2857.8	14767	20545	5661
1653	4406.3	8337.7	2855.1	14779	20555	5665.3
1654	4407.6	8340.3	2855.4	14790	20565	5668.7
1655	4404.8	8341.7	2853.8	14800	20575	5672.7
1656	4404.2	8342.7	2859.2	14812	20586	5676.1
1657	4404	8341.9	2860	14820	20594	5680.1
1658	4403.2	8345.1	2857.8	14829	20605	5683.5
1659	4401.6	8345.6	2856.3	14841	20615	5688.2
1660	4402.1	8343.4	2858	14852	20627	5691.9
1661	4401.5	8345	2857	14863	20635	5695.6
1662	4402	8345.9	2861.2	14872	20644	5699.8
1663	4400.6	8346.9	2860.3	14881	20654	5703.7
1664	4399	8348.1	2863	14893	20664	5707.1
1665	4399.4	8349.3	2862.3	14899	20674	5711.1
1666	4399.3	8350	2856.1	14913	20685	5716.8
1667	4397.3	8351.2	2859.1	14921	20694	5718.8
1668	4396.4	8349.7	2860.9	14931	20703	5723.1
1669	4395.4	8351.2	2861.5	14943	20713	5727
1670	4396.2	8351.8	2865.6	14954	20723	5730.8
1671	4395.7	8353.2	2863.9	14966	20734	5735.4
1672	4396.1	8354.7	2865.5	14978	20743	5739.2
1673	4393.8	8356.3	2864.8	14986	20752	5742.8
1674	4394.3	8355	2869.7	15000	20762	5746.3
1675	4394.8	8357.3	2873.4	15011	20773	5751.2
1676	4392.3	8357.9	2871.8	15021	20781	5754.3
1677	4393.4	8358.1	2873.7	15031	20790	5758.8
1678	4393.1	8358.5	2871.1	15041	20801	5762.5
1679	4393.5	8359.9	2877.1	15052	20809	5766.5
1680	4393.1	8359.6	2876.3	15062	20821	5770.5
1681	4393.6	8360.4	2873.8	15072	20829	5773.9
1682	4392.5	8362.1	2877.4	15082	20839	5778.8
1683	4391.7	8361.7	2872.3	15091	20848	5781.8
1684	4391.7	8362.1	2872.1	15101	20856	5785.9
1685	4390.6	8365.4	2875	15112	20868	5789.4
1686	4390.6	8364.5	2874.9	15119	20877	5793.6
1687	4388.9	8365.4	2878.2	15127	20886	5796.6
1688	4386.8	8365.4	2876	15139	20896	5799.9
1689	4387.9	8366.2	2878.4	15152	20905	5804.9
1690	4386	8367	2874.5	15159	20917	5809.9
1691	4385	8365.6	2874.9	15169	20924	5813.7
1692	4385.2	8367.7	2874.3	15178	20935	5816
1693	4385.1	8368.9	2877.4	15186	20944	5821.3
1694	4387.2	8367.9	2878.1	15196	20954	5825
1695	4385.5	8366	2878.5	15207	20962	5830
1696	4384.5	8368.3	2876.8	15218	20973	5833.3
1697	4384.4	8369.5	2878.1	15228	20983	5836.8
1698	4383.5	8370	2878.9	15238	20992	5840.3
1699	4383.9	8370.9	2881.4	15247	21001	5845
1700	4382.5	8369.9	2880	15256	21011	5848
1701	4382	8370.1	2880.1	15266	21021	5853.4
1702	4381.5	8367.2	2882.6	15278	21031	5856.6
1703	4379.8	8370.8	2879.2	15286	21041	5862.3
1704	4380.2	8370.2	2883.3	15293	21052	5865.1
1705	4380.3	8370.3	2883.9	15301	21061	5868.9
1706	4379.4	8371	2885.5	15313	21071	5873.1
1707	4378.6	8371	2883.1	15322	21081	5878.2
1708	4378.7	8370.1	2883.9	15332	21090	5880.8
1709	4377.8	8372.1	2883.2	15342	21101	5885.9
1710	4379.9	8371.2	2885.5	15350	21111	5888.7
1711	4377.9	8371.4	2887.5	15361	21122	5893.4
1712	4377	8372.2	2882.8	15372	21131	5898.1
1713	4379.9	8372.4	2887.6	15381	21142	5900.7
1714	4378.7	8371	2885.6	15392	21153	5905.3
1715	4376.8	8370.4	2884.5	15401	21164	5909.4
1716	4377.1	8370.1	2882.1	15409	21175	5913.7
1717	4376.4	8370	2882.4	15417	21184	5918.1
1718	4375.5	8368.3	2885.1	15425	21196	5921.6
1719	4376.1	8369.9	2887.7	15435	21204	5925.8
1720	4376.6	8369	2886.6	15443	21214	5930.9
1721	4375.7	8369.7	2887.6	15454	21226	5933.7
1722	4376	8368	2887.7	15456	21236	5938.9
1723	4373.8	8368.1	2887.4	15470	21246	5942.1
1724	4374.8	8368.2	2888.2	15480	21255	5945.5
1725	4371.8	8367.7	2884.3	15487	21265	5949.7
1726	4372.7	8367.8	2883.5	15496	21276	5954
1727	4372.4	8367.9	2885.1	15507	21286	5958.5
1728	4373.6	8366.9	2889.5	15515	21296	5962.3
1729	4370.5	8368.5	2888.8	15525	21307	5965.9
1730	4372.5	8367.4	2889.9	15534	21317	5969.8
1731	4369.9	8366	2887.4	15541	21327	5974.7
1732	4371.8	8366.9	2886	15552	21336	5977.9
1733	4371.6	8366.5	2890.3	15558	21347	5981.5
1734	4372.1	8366.3	2882.9	15569	21357	5985.7
1735	4369	8366.1	2888.8	15575	21367	5989.9
1736	4371.8	8367.1	2887.9	15584	21379	5994.8
1737	4370.8	8366.7	2889.8	15596	21388	5997.2
1738	4370.8	8369	2890.5	15602	21398	6001.8
1739	4371.2	8366.5	2884.9	15610	21407	6005.5
1740	4370.4	8365	2889.9	15618	21419	6010.4
1741	4369.4	8367.3	2890.3	15628	21427	6013.3
1742	4371.2	8365.4	2890.1	15635	21438	6018.2
1743	4370.4	8365.4	2893.3	15642	21448	6022.1
1744	4370.1	8365	2894.1	15651	21458	6025.6
1745	4369.6	8366.6	2893.2	15662	21469	6028.9
1746	4366.8	8366.1	2890.5	15666	21478	6033.4
1747	4368.6	8368.1	2889.6	15672	21488	6037.2
1748	4366.8	8367.2	2891.3	15683	21499	6041.5
1749	4367.4	8367.3	2892.5	15692	21508	6045
1750	4369.8	8367.5	2891.1	15703	21520	6049.3
1751	4367.9	8368.5	2894.5	15709	21530	6052
1752	4370.2	8368.8	2896	15716	21538	6057.7
1753	4368.3	8369.2	2894	15723	21549	6061
1754	4369.7	8368.9	2889.9	15731	21558	6065.5
1755	4370.7	8369.2	2893.1	15740	21570	6068.8
1756	4369	8369.2	2891.9	15750	21580	6073.3
1757	4369.9	8370.8	2888.9	15759	21590	6077.3
1758	4369.9	8371.4	2889.6	15765	21600	6081.1
1759	4369.3	8370.2	2888.7	15777	21609	6084
1760	4372.6	8370.4	2889.1	15782	21620	6087.6
1761	4370.3	8370.4	2890.5	15786	21630	6092.3
1762	4368.8	8371.7	2892.5	15796	21640	6095.7
1763	4369.6	8371.8	2892.2	15803	21652	6099.1
1764	4371.3	8374	2893	15812	21661	6104.2
1765	4372.1	8373.7	2892.6	15822	21671	6107.3
1766	4372.2	8376.1	2894.4	15832	21682	6111.2
1767	4371.2	8376	2893	15836	21692	6114.8
1768	4373.1	8376.8	2893.4	15844	21702	6118.2
1769	4371.9	8378.5	2891	15853	21713	6122.3
1770	4370.7	8379	2889.3	15858	21724	6126.8
1771	4374.5	8379.4	2888.8	15869	21734	6129.8
1772	4372.8	8378.4	2890.7	15876	21745	6134.1
1773	4374	8381.5	2889.5	15885	21755	6137.6
1774	4373.1	8384	2890.9	15888	21767	6141.3
1775	4374.6	8383.5	2895.8	15895	21776	6145.9
1776	4373.5	8383.9	2898.6	15904	21787	6149
1777	4373.4	8385	2896.8	15910	21797	6152.8
1778	4372.5	8387.8	2893.7	15920	21809	6157.2
1779	4376	8390.2	2894.5	15930	21819	6160.3
1780	4372.6	8390.2	2891.9	15936	21830	6164.3
1781	4375.3	8392	2892	15944	21841	6167.2
1782	4374.2	8392.9	2894.3	15950	21851	6172.8
1783	4374.6	8395.8	2896.5	15959	21861	6176.2
1784	4378.8	8396.4	2897.5	15966	21873	6179.3
1785	4379.9	8397.4	2897	15974	21883	6182.2
1786	4376.7	8399.1	2895.6	15980	21894	6186.8
1787	4375.9	8402.6	2897	15988	21904	6191.2
1788	4378.2	8404.1	2895.4	15998	21916	6194.1
1789	4377.4	8406.6	2895	16007	21924	6198
1790	4378.8	8409.4	2895.7	16010	21936	6201.7
1791	4378.1	8411.1	2895	16019	21946	6205.7
1792	4378.3	8414	2895.4	16024	21960	6209.4
1793	4378.9	8415.5	2895.2	16029	21969	6211.9
1794	4380.1	8418.2	2897	16038	21980	6216.8
1795	4380.1	8422.1	2896	16046	21992	6220.1
1796	4381.3	8425.2	2895	16053	22005	6223.6
1797	4380.8	8427.2	2895	16059	22015	6227.7
1798	4383.2	8429.5	2895.3	16066	22026	6231.7
1799	4381.9	8432.6	2895	16075	22040	6235.2
1800	4382.3	8435.9	2898.1	16084	22050	6240.3
1801	4383.2	8438.3	2898.2	16092	22061	6242.3
1802	4383.3	8439.3	2894.2	16100	22074	6246.1
1803	4385.3	8443.4	2895.9	16106	22083	6249.9
1804	4386.6	8446.2	2893.8	16111	22096	6253.5
1805	4387.7	8449.7	2894	16118	22107	6256.9
1806	4388.4	8451	2900.3	16124	22120	6260.4
1807	4390	8454.6	2895.2	16131	22132	6263.4
1808	4391	8458.8	2894.9	16138	22142	6267.1
1809	4389.3	8462.4	2895.7	16143	22157	6271.1
1810	4392.6	8465.4	2895.5	16153	22167	6274.4
1811	4395.3	8470	2894.8	16158	22180	6277.9
1812	4397	8472.1	2897	16163	22191	6281.7
1813	4397.1	8476	2895.7	16174	22203	6285.2
1814	4397.2	8479.3	2889.7	16178	22216	6289.1
1815	4398.5	8481.5	2889.4	16186	22228	6293.3
1816	4402.9	8486.3	2888.8	16193	22241	6295.9
1817	4401.9	8489.9	2891.6	16198	22252	6299.1
1818	4405.6	8494.3	2889.4	16203	22265	6303.5
1819	4404.6	8498.1	2891.4	16211	22276	6308.2
1820	4406.3	8502.9	2888	16218	22290	6311.7
1821	4409	8503.5	2889.7	16227	22301	6315.2
1822	4409.2	8510.5	2890.7	16232	22313	6319.1
1823	4412.8	8513.1	2890	16238	22326	6320.9
1824	4413.2	8517.3	2887.8	16243	22337	6324.8
1825	4414	8520.1	2887.2	16253	22350	6329.6
1826	4416.1	8525.1	2888.4	16259	22362	6332.1
1827	4417.8	8529	2883.4	16267	22374	6336.2
1828	4419	8535	2890.1	16273	22387	6340.7
1829	4421.1	8539.5	2887.8	16279	22399	6343.2
1830	4422.6	8543.9	2888.9	16285	22412	6346.1
1831	4423.2	8546.8	2888.4	16292	22424	6350.8
1832	4426.9	8553	2886.5	16294	22437	6354.1
1833	4426.7	8555.7	2884	16301	22449	6357.3
1834	4427.2	8561.1	2883	16307	22461	6361
1835	4430.1	8566.2	2882.1	16317	22473	6363.7
1836	4430.6	8570.3	2883.7	16324	22486	6367.6
1837	4433.7	8574.6	2884.3	16327	22498	6370.5
1838	4436	8578.1	2881.7	16335	22511	6374.4
1839	4435	8582.4	2878.6	16339	22524	6378.5
1840	4436.3	8588.9	2875.6	16347	22534	6381.4
1841	4437.6	8593.1	2876.5	16355	22548	6385
1842	4437.5	8598	2877.2	16357	22561	6387.8
1843	4439.8	8602.2	2880	16364	22573	6391.4
1844	4439.7	8606.5	2878.4	16370	22586	6395.5
1845	4442.3	8611.4	2876	16376	22597	6398.6
1846	4444.9	8615.8	2874.3	16383	22610	6401.9
1847	4444.8	8620.8	2876.7	16387	22623	6405.5
1848	4444.2	8625.1	2873.8	16395	22636	6408.8
1849	4448.6	8630.4	2871.8	16402	22648	6412.2
1850	4449.1	8633.8	2868.8	16405	22661	6415.6
1851	4449.3	8639.7	2869.2	16411	22673	6419
1852	4451.8	8645.9	2868.3	16417	22685	6422
1853	4451.6	8650.5	2870.8	16424	22699	6425
1854	4452.5	8654.2	2870.8	16431	22710	6428.7
1855	4454.3	8660.2	2868	16439	22723	6432.7
1856	4453.9	8666.8	2865.1	16442	22736	6435.2
1857	4455.3	8668.8	2864.6	16446	22749	6439.5
1858	4457.6	8675.1	2862.2	16454	22763	6441.4
1859	4455.9	8680	2857.3	16459	22775	6445.7
1860	4457.3	8683.5	2859.6	16466	22789	6449.9
1861	4455.9	8689.8	2856.6	16472	22800	6452.3
1862	4456.8	8694.9	2861.7	16478	22815	6455.6
1863	4457.9	8701.6	2861.5	16483	22828	6459.3
1864	4460.6	8705	2862.4	16490	22839	6461.5
1865	4461.4	8710.5	2860.5	16493	22853	6466.1
1866	4461.3	8716.3	2858.5	16498	22866	6469.6
1867	4461.3	8720.8	2858	16505	22879	6471.9
1868	4461.4	8725.6	2857.7	16512	22891	6475.1
1869	4462.1	8731.2	2859.1	16515	22905	6478.2
1870	4462.1	8737.2	2855.9	16523	22920	6481.3
1871	4464.3	8742.1	2857.2	16528	22932	6484.7
1872	4462.9	8746	2852	16531	22946	6488.4
1873	4463.7	8751.4	2853.7	16539	22959	6491.3
1874	4464	8757.2	2854.8	16546	22972	6495.1
1875	4462.6	8763.9	2856.6	16549	22986	6498.5
1876	4465.8	8768	2856.1	16553	23000	6501.2
1877	4464.8	8772.9	2851.8	16559	23013	6505.4
1878	4465.8	8778.3	2848.5	16562	23029	6507.9
1879	4466.8	8784.9	2849.7	16572	23043	6510.3
1880	4466.8	8788.6	2850.7	16575	23057	6513.5
1881	4467.5	8796.2	2852	16581	23070	6516.3
1882	4468	8800.7	2850.7	16585	23085	6520.5
1883	4470.6	8807.7	2847.4	16589	23099	6523.2
1884	4468.5	8812.2	2845.4	16593	23114	6527.2
1885	4470.3	8819.3	2841.7	16599	23128	6529.9
1886	4469	8823	2845.2	16606	23143	6532.7
1887	4470.3	8831.1	2844.4	16606	23157	6536.4
1888	4470.8	8834.3	2844.5	16613	23170	6539.2
1889	4471.3	8841.3	2844.8	16619	23186	6542.9
1890	4469.9	8846.4	2841	16621	23200	6544.5
1891	4471	8853.6	2840.5	16626	23215	6548.5
1892	4471.7	8858.5	2836	16631	23230	6550.8
1893	4472.3	8864.3	2838.1	16636	23245	6554.9
1894	4471	8873	2835.8	16640	23261	6557.4
1895	4471.2	8876.5	2838.8	16643	23274	6560.1
1896	4471.1	8884	2837.6	16648	23291	6564.1
1897	4471.8	8890	2837.1	16654	23303	6568.3
1898	4473.9	8895.8	2836.3	16657	23318	6570.5
1899	4471.7	8900.1	2835.4	16662	23334	6572.8
1900	4474.5	8908	2835	16668	23348	6575.9
1901	4472.4	8911.1	2835.6	16672	23364	6578.7
1902	4473.9	8918.3	2835	16673	23377	6582.4
1903	4471.2	8925.7	2832.8	16679	23392	6585.3
1904	4471.5	8929.4	2831.5	16679	23408	6588.2
1905	4473.6	8937.1	2834.2	16685	23423	6590.2
1906	4472.2	8944.1	2834.6	16684	23439	6593.9
1907	4472.1	8949.4	2829.5	16688	23452	6598
1908	4473.3	8956.1	2832.2	16693	23468	6600.9
1909	4473.3	8962.8	2833.4	16695	23482	6603.6
1910	4473.4	8969.2	2829.9	16700	23497	6606.9
1911	4473.3	8974.8	2825.8	16704	23513	6609.4
1912	4472.8	8980.5	2824.9	16708	23528	6612.8
1913	4472.3	8987.1	2823.2	16712	23545	6615.1
1914	4472.1	8995.2	2823.6	16716	23559	6618
1915	4473.4	9001.7	2825.2	16719	23574	6621.8
1916	4472.1	9007.1	2821.2	16719	23588	6623.6
1917	4472.5	9013.3	2819.1	16723	23605	6626.7
1918	4471.9	9018.4	2822.2	16729	23619	6629.9
1919	4471.5	9024.8	2820.2	16729	23636	6632.6
1920	4472	9030.8	2819.7	16736	23649	6635.7
1921	4473	9037.9	2819.8	16736	23664	6638.4
1922	4471.6	9043	2813.3	16741	23678	6641.5
1923	4471.7	9049.7	2813.2	16746	23694	6644.8
1924	4472.4	9055.1	2809.6	16748	23709	6646.8
1925	4471.5	9062.6	2815.6	16751	23724	6650.3
1926	4472.8	9068.6	2815.1	16754	23740	6652.7
1927	4471.5	9074.9	2814.7	16758	23755	6656.3
1928	4472.3	9081.2	2815.4	16761	23770	6659.2
1929	4473.8	9087.5	2812.7	16764	23785	6662.9
1930	4470.1	9091.6	2811.5	16765	23800	6665.1
1931	4471.7	9099.3	2810.4	16768	23815	6667.4
1932	4470.9	9103.2	2804.7	16773	23831	6669.8
1933	4471.1	9110.5	2809.5	16775	23846	6674
1934	4469.8	9117	2808.7	16778	23861	6676.4
1935	4471.1	9122.6	2802.3	16784	23878	6678
1936	4470.5	9129.4	2801.2	16785	23892	6681.3
1937	4472.9	9135.5	2799.2	16789	23907	6685
1938	4470.9	9140.6	2802.6	16788	23925	6686.8
1939	4469.8	9146.2	2804.6	16790	23939	6690.3
1940	4470.3	9151.3	2801.4	16794	23956	6691.9
1941	4471.1	9156	2802.8	16797	23971	6695.7
1942	4470.2	9160.7	2801.8	16799	23989	6698.1
1943	4472	9165.4	2804.5	16799	24004	6700.9
1944	4471.2	9173	2802.6	16800	24020	6703.9
1945	4472.3	9178.7	2802.4	16806	24034	6706.4
1946	4472.4	9182.9	2799.2	16806	24051	6710.1
1947	4472.1	9189.1	2799.6	16809	24067	6711.1
1948	4470.2	9192.5	2798.8	16813	24083	6714.5
1949	4471.2	9200.6	2798.7	16815	24099	6717.5
1950	4473.2	9205.1	2800.6	16818	24116	6720.2
1951	4471.9	9210.1	2796.5	16820	24132	6723.4
1952	4471.3	9217.1	2794.4	16821	24149	6726.4
1953	4472.4	9221.9	2793.7	16824	24165	6729
1954	4471.7	9225.1	2795.4	16828	24180	6732
1955	4473.5	9231.1	2797.6	16831	24196	6734.7
1956	4472.2	9236.7	2796.6	16832	24213	6736.8
1957	4472.9	9240.5	2795.4	16834	24230	6739.7
1958	4475.1	9245	2794.5	16834	24246	6742.9
1959	4473	9249.9	2798	16839	24262	6745.2
1960	4476.3	9254.4	2793.8	16841	24276	6747.4
1961	4476.4	9260.6	2791.4	16840	24292	6750.9
1962	4474.4	9265.9	2789.8	16842	24309	6753.4
1963	4474.8	9270.8	2791.4	16843	24325	6755
1964	4477.1	9275.6	2791.4	16844	24342	6758
1965	4476.1	9279.5	2790	16847	24357	6761.6
1966	4476.5	9282.2	2792.9	16849	24372	6764
1967	4475.6	9286.6	2791.9	16851	24390	6766.3
1968	4477.8	9293.2	2787.2	16853	24405	6769.3
1969	4476.2	9298.7	2784.7	16859	24421	6771.2
1970	4478.3	9301.8	2784.3	16861	24439	6773.7
1971	4479.6	9306.9	2784.7	16861	24456	6776.5
1972	4479.2	9312.2	2786.6	16865	24470	6779
1973	4482.1	9316.9	2785	16863	24487	6782.7
1974	4479.5	9321.6	2785.3	16866	24503	6784.9
1975	4481.5	9326.1	2782.3	16866	24521	6786
1976	4481.4	9329.2	2783.3	16869	24536	6789.8
1977	4481	9334.1	2783.1	16872	24553	6792.3
1978	4480.7	9338.1	2778.9	16874	24567	6795
1979	4481.8	9343.6	2778.4	16874	24585	6797.5
1980	4481.1	9346.8	2781.4	16877	24601	6800.7
1981	4483.6	9351.5	2780	16880	24617	6803.2
1982	4485.2	9355.7	2779.7	16882	24633	6805.9
1983	4484.2	9359.4	2776.6	16884	24649	6807.9
1984	4486	9362.9	2776.9	16890	24664	6810.6
1985	4485.2	9368.4	2773.7	16889	24680	6812.6
1986	4484.4	9372.4	2774.1	16895	24698	6816.8
1987	4487.7	9377.2	2771.6	16898	24713	6818.8
1988	4486.5	9381.3	2770.4	16899	24728	6821.2
1989	4487.4	9385.1	2773.2	16901	24744	6823.5
1990	4487.8	9387.4	2771.8	16903	24760	6826.7
1991	4486.6	9393	2774.5	16904	24776	6828.3
1992	4490.3	9397.7	2771.4	16906	24791	6830.7
1993	4490.9	9401.9	2770.6	16912	24809	6833.7
1994	4493.7	9405.9	2773.1	16914	24824	6836.3
1995	4493.3	9410.7	2773.4	16917	24841	6839.1
1996	4492.8	9414.9	2769.2	16918	24857	6840.9
1997	4496.9	9419.3	2767.5	16921	24872	6843.1
1998	4495.2	9424.3	2771.5	16923	24888	6846
1999	4493.2	9428.6	2771.9	16926	24905	6847.8
[truncated: 3,947 more rows]
