# Supplementary material for: Enhancement of single upconversion nanoparticle imaging by topologically segregated core-shell structure with inward energy migration
Source: Nat Commun. 2022 Oct 7;13:5927. doi: 10.1038/s41467-022-33660-8 (PMC9546905; doi:10.1038/s41467-022-33660-8)
Supplement: Supplementary file 7 — Source Data [file 41467_2022_33660_MOESM7_ESM.zip › source data-220904/Supplymentary Figure 4.xlsx]

## Sheet: S4a
wavelength (nm)	outside-in Lu0.8Er0.2@Yb@Lu	local Yb0.5Lu0.4Er0.1@Lu	inside-out Yb@Lu0.8Er0.2@Lu
400	1477.54	377.291	270.428
401	1382.58	401.185	317.066
402	2107.08	720.842	533.167
403	8162.17	2885.6	2126.24
404	27458.4	9791.15	7310.77
405	34670.8	12248.7	9358.67
406	34452.8	12176.6	8872.43
407	55909.2	19503.8	15034.1
408	60179	21220.5	15908.5
409	35866.5	12754	9789.63
410	38343.9	13254.9	10223
411	46136	16237.3	12104.2
412	35872.9	12769.5	9613.96
413	17697.1	6353.75	5033.83
414	9456.18	3385.98	2393.61
415	4122.4	1399.55	1150.59
416	2327.82	822.436	685.177
417	1477.91	520.765	431.935
418	943.616	311.592	248.611
419	642.764	217.923	180.502
420	431.471	148.215	126.257
421	260.756	89.8405	71.215
422	114.796	52.478	49.1981
423	87.2338	41.436	47.9786
424	55.4528	20.6589	31.532
425	48.8208	29.2925	22.7831
426	33.6054	9.75641	19.5128
427	52.0327	22.7643	20.5963
428	74.714	21.6562	27.0703
429	63.7474	21.6093	21.6093
430	35.5837	12.9395	21.5659
431	26.9339	14.0056	14.0056
432	18.2995	13.9937	18.2995
433	28.9376	18.22	23.5788
434	21.3602	11.7481	19.2242
435	16.0863	15.0139	23.5933
436	23.7609	22.6809	25.921
437	31.4586	16.2717	22.7804
438	32.7118	28.3503	16.3559
439	70.6101	41.9248	16.5492
440	153.587	93.0488	68.3853
441	298.213	150.245	103.578
442	342.876	181.251	105.056
443	298.627	181.518	118.28
444	276.994	121.259	95.1051
445	265.168	116.915	80.7556
446	308.411	146.282	95.0834
447	804.574	413.992	242.728
448	1806.08	988.304	622.358
449	1939.42	987.294	558.964
450	2138.27	1004.53	585.236
451	2087	1036.49	634.898
452	2833.73	1516.7	907.46
453	2621.64	1440.49	779.304
454	1959.17	964.791	611.035
455	1693.27	889.094	510.811
456	1325.53	728.273	422.578
457	933.024	463.312	291.81
458	428.481	223.167	127.524
459	240.224	109.308	69.9064
460	161.997	77.2016	58.2176
461	119.604	65.4675	52.8776
462	115.204	35.0622	46.3322
463	89.706	43.6071	32.3938
464	78.1228	40.9215	47.1217
465	120.896	27.1399	56.7471
466	211.034	35.5814	83.4322
467	451.982	65.9649	116.049
468	634.311	104.704	140.011
469	734.624	117.783	213.709
470	609.761	87.2818	183.049
471	531.239	49.6146	205.719
472	419.065	26.569	243.952
473	447.731	22.9296	270.328
474	497.213	32.5844	321.016
475	439.085	31.3632	272.618
476	448.951	32.5852	263.095
477	569.506	55.6205	301.076
478	602.291	71.4993	290.845
479	521.254	60.7522	244.224
480	443.678	42.6614	226.715
481	338.93	45.2722	163.959
482	289.696	40.5084	108.022
483	183.413	40.6217	100.939
484	162.013	43.2859	70.4942
485	144.316	48.5201	80.8669
486	237.52	81.2568	75.0062
487	306.175	119.208	104.15
488	329.132	123.582	87.0118
489	425.167	158.644	115.493
490	475.092	181.352	137.93
491	335.335	143.899	98.9304
492	293.325	127.926	89.1605
493	235.233	87.075	94.8728
494	221.147	96.8338	58.8854
495	191.068	81.6979	83.0156
496	187.114	79.6228	50.4278
497	183.15	64.1695	36.0953
498	187.134	40.3886	56.5441
499	417.619	89.4897	92.2015
500	1147.04	253.987	213.021
501	2498.08	570.872	397.547
502	4460.67	903.778	713.874
503	7163.38	1465.94	1129.15
504	5512.48	1128.99	965.494
505	2556.89	525.583	430.41
506	1624.23	333.431	336.293
507	1104.05	248.23	213.593
508	722.145	164.521	157.241
509	556.262	193.738	148.239
510	571.151	238.226	176.08
511	722.23	377.529	246.215
512	868.175	492.016	334.029
513	1082.82	674.867	389.754
514	1401.27	925.512	535.42
515	2217.87	1448.72	829.386
516	8459.42	5854.72	3234.44
517	22239.4	16184.7	8910.54
518	21538.1	15333.1	8356.44
519	29527	21059.9	11784.2
520	46666.3	33366.1	19490.7
521	50461.4	36765.2	21178.1
522	34948.3	25222.1	14328.2
523	33206.8	23359.6	13675.5
524	33141	23908.4	13460.2
525	30696.5	21457.7	12247.7
526	32515.1	22757.7	12678.3
527	38743.2	27571.8	15236.1
528	48067.7	34367.2	19659.3
529	48186.9	34508	19628.6
530	41088.5	29422.2	16627.9
531	28141.5	20122.1	11067.5
532	18845.2	13523.4	7589.64
533	13529.2	9779.56	5552.94
534	11293.3	8103.71	4300.99
535	11918.9	8537.26	4839.4
536	15448.7	10623.8	5991.85
537	24582.7	16830	9495.89
538	83970.4	56503.2	31883.8
539	231931	162935	95300.5
540	259191	183472	103176
541	301474	211123	111816
542	229996	162665	87901.9
543	162880	117172	65789
544	122858	87127.9	48582.4
545	110954	79443.9	47063.1
546	146444	103531	58777.1
547	140425	97884.6	55328.9
548	117705	83387.7	44772.7
549	139608	97057.4	53253
550	160333	108967	62147.7
551	157249	100610	58243.7
552	105380	63195.8	38520.7
553	80358.9	44531.1	28697.2
554	72563.3	37210.1	23069.3
555	71502.1	32108.9	21622.4
556	83472	33694.8	24489.7
557	92752.6	35875.4	26039.9
558	49230.3	19970	14231.6
559	33166.9	13996	10291.3
560	19209.3	8650.46	6096.94
561	11220.9	5477.1	3709.57
562	8805.74	4276.64	3049.69
563	5689.4	2985.28	1883.69
564	4710.69	2308.81	1590.05
565	3886.89	1986.63	1324.42
566	3051.42	1413.04	1028.63
567	2376.03	1174.61	769.663
568	1812.19	889.817	632.096
569	1552.04	681.251	491.71
570	1125.97	564.375	361.422
571	875.206	441.824	306.744
572	609.929	307.814	230.861
573	490.35	242.291	175.949
574	309.484	195.617	134.304
575	224.7	153.742	100.524
576	188.47	119.663	110.689
577	133.163	108.952	81.7137
578	95.0331	110.361	88.9019
579	139.745	93.1633	83.8469
580	135.037	87.9313	59.6676
581	73.1027	63.5675	82.6378
582	54.766	51.5445	35.4368
583	42.3869	48.9079	58.6895
584	26.3939	72.5831	89.0793
585	36.7634	33.4213	50.132
586	40.6049	50.7562	54.1399
587	20.5347	75.2939	85.5612
588	20.7789	69.2631	72.7262
589	38.589	73.6699	59.6375
590	17.7541	53.2623	46.1607
591	14.3728	57.4912	61.0844
592	43.6825	58.2433	58.2433
593	25.8087	51.6174	58.9913
594	18.6675	74.67	67.203
595	11.3585	41.6478	34.0755
596	30.7412	61.4823	57.6397
597	27.2431	58.378	62.2699
598	31.4979	19.6862	43.3096
599	43.9081	55.8831	107.775
600	20.2485	60.7455	60.7455
601	28.7162	45.1254	65.6369
602	20.784	45.7248	33.2544
603	33.7548	80.1677	54.8516
604	34.2744	47.1273	59.9802
605	17.3877	30.4285	39.1224
606	26.4633	61.7478	57.3372
607	22.3953	35.8325	40.3116
608	45.5037	40.9533	40.9533
609	36.9328	73.8655	55.3991
610	42.1179	42.1179	65.5168
611	14.2541	66.5194	42.7625
612	120.719	57.9453	77.2604
613	107.946	44.1596	73.5993
614	224.343	99.7079	114.664
615	273.557	96.2514	106.383
616	195.718	61.8055	66.956
617	225.039	52.3347	78.5021
618	186.062	53.1607	95.6893
619	135.237	81.1423	70.3233
620	66.0619	66.0619	93.5876
621	61.5072	67.0988	55.9157
622	39.7602	62.4804	34.0802
623	52.0301	69.3735	92.498
624	88.3427	88.3427	53.0057
625	41.9456	77.899	47.9379
626	139.963	103.451	36.5121
627	74.2556	92.8195	80.4435
628	119.865	50.4693	63.0867
629	250.502	147.732	77.0775
630	137.115	182.82	65.2927
631	239.264	159.51	99.6935
632	440.009	230.158	121.849
633	509.805	234.235	151.564
634	693.704	357.363	105.107
635	1097.44	719.752	235.167
636	2045.92	1168.06	406.282
637	3186.21	1766.83	672.727
638	4405.33	2763.68	986.492
639	5670.13	2739.16	1204.61
640	6009.09	3461.67	1133.05
641	6214.79	3194.82	1303.36
642	6957.09	3632.25	1302.43
643	8076.72	4529.23	1451.99
644	10499.1	5783.31	1580.32
645	14135.7	7692.47	1985.15
646	22153.4	11503.7	2719.07
647	36222.6	17738.4	4669.87
648	64643.7	33100	8415.27
649	90425.5	46159	10745.8
650	148104	77651.2	18449.3
651	142446	73362.1	17929.5
652	162105	83905.5	19853.8
653	284450	148767	34992.8
654	425043	223254	50475.3
655	341093	183038	40140.8
656	288336	154135	33327.2
657	224680	116528	26740.2
658	254922	131427	29883.5
659	275704	145246	34218.7
660	275314	144917	33109.1
661	313003	162912	38125.4
662	320893	171239	39514.9
663	281792	151738	34106.3
664	250838	137752	30740.1
665	226503	120194	28298.3
666	177746	94456	23439.3
667	143226	73893.4	19438.5
668	120454	61658.1	15973.3
669	107587	54470.6	12809.3
670	86822.1	45126	10417
671	62701.4	33630.2	7949.49
672	43105	22568.4	5510.54
673	31694.7	16864.5	4053.97
674	24277.6	13299.1	3213.21
675	20864.7	10267.2	2551.8
676	16511.7	9013.28	1969.29
677	14226.7	7572.28	1437.97
678	11329.6	6414.42	1499.27
679	10373.4	5186.68	1546.63
680	8355.59	4612.16	1279.4
681	7263.94	3759.97	975.992
682	5453.45	3042.28	857.664
683	4603.47	2572.04	589.768
684	4616.85	1992.88	697.509
685	3230.34	1833.89	622.513
686	2609.23	1824.75	426.344
687	2440.37	1574.99	605.764
688	2918.57	1424.12	808.761
689	6284.36	2499.46	1160.47
690	6941.02	2881.52	1576.68
691	7331.68	3076.36	1528.97
692	6835.97	2696.93	1891.6
693	7712.3	3370.56	2018.53
694	8335.01	3489.08	2093.45
695	5862.21	2289.62	1736.95
696	4261.62	1809.18	1005.1
697	8576.48	3172.68	2497.21
698	24639	8872.55	6977.24
699	21735.8	7599.05	6134.43
700	13843.3	5784.3	3834.53

## Sheet: S4b
power density (W/cm2)	Ilocal/Ioutside-in	Iinside-out/Ioutside-in
529.89	56.6828	23.0206
502.616	55.4653	22.9608
457.42	55.4633	22.5913
367.806	52.4943	21.2145
257.932	47.6848	19.0619
155.85	43.9141	16.0309
100.134	39.0249	15.48
54.5475	34.0187	14.4878
14.575	26.8869	10.5576

## Sheet: S4c
power density (W/cm2)	outside-in Lu0.8Er0.2@Yb@Lu	local Yb0.5Lu0.4Er0.1@Lu	inside-out Yb@Lu0.8Er0.2@Lu
529.89	3654540	2416960	1388940
502.616	3406590	2212200	1297290
457.42	3056970	1986600	1144810
367.806	2284520	1428480	802352
257.932	1387520	801263	441775
155.85	669868	359965	186158
100.134	348684	166746	87373.4
54.5475	128356	56058.1	29195.1
14.575	15812.9	5163.23	2557.02

## Sheet: S4d
Time (ms)	inside-out Yb@Lu0.8Er0.2@Lu	local Yb0.5Lu0.4Er0.1@Lu	outside-in Lu0.8Er0.2@Yb@Lu
0	0.00019996	0.00029982	0.00039984
0.001	0.00059988	0.0004997	0.00029988
0.002	0.00039992	9.994e-05	0.0004998
0.003	0.00019996	0.0004997	0.00069972
0.004	0.00039992	0	0.00039984
0.005	0.00059988	0.00019988	0.00019992
0.006	0	0.00019988	0.00029988
0.007	0.00059988	0.00039976	0.0004998
0.008	0.00079984	0.0009994	0.00069972
0.009	0.0009998	0.0012	0.0012
0.01	0.0012	0.0033	0.0013
0.011	0.0016	0.005	0.002
0.012	0.0038	0.0059	0.0037
0.013	0.0046	0.00949	0.0044
0.014	0.0048	0.01329	0.0063
0.015	0.0076	0.01259	0.0059
0.016	0.0092	0.01739	0.0078
0.017	0.0096	0.01999	0.0089
0.018	0.013	0.02918	0.0123
0.019	0.02	0.02578	0.01579
0.02	0.0196	0.03598	0.01719
0.021	0.02659	0.04068	0.02559
0.022	0.03319	0.04877	0.02519
0.023	0.03299	0.05507	0.02909
0.024	0.03819	0.06026	0.03189
0.025	0.04139	0.07396	0.03659
0.026	0.04539	0.08325	0.04088
0.027	0.05099	0.08495	0.03878
0.028	0.05799	0.09954	0.04428
0.029	0.05639	0.10644	0.05008
0.03	0.06739	0.11893	0.04958
0.031	0.07658	0.12982	0.04998
0.032	0.08338	0.14561	0.05488
0.033	0.09398	0.14931	0.05678
0.034	0.10598	0.1614	0.06088
0.035	0.11078	0.17529	0.06587
0.036	0.11278	0.18609	0.06697
0.037	0.12298	0.19198	0.07767
0.038	0.13137	0.20758	0.08277
0.039	0.13737	0.21727	0.09046
0.04	0.15877	0.23956	0.09156
0.041	0.16197	0.24775	0.10446
0.042	0.17756	0.26524	0.11076
0.043	0.18796	0.27783	0.11845
0.044	0.18216	0.29872	0.12805
0.045	0.20836	0.30782	0.13705
0.046	0.20636	0.32211	0.14484
0.047	0.23155	0.3319	0.16024
0.048	0.22176	0.35109	0.16553
0.049	0.24375	0.36808	0.17143
0.05	0.27574	0.37697	0.18553
0.051	0.27235	0.39466	0.19692
0.052	0.28054	0.40546	0.19662
0.053	0.29174	0.42145	0.21781
0.054	0.31774	0.43494	0.23331
0.055	0.31074	0.44373	0.2442
0.056	0.33033	0.46162	0.2564
0.057	0.34133	0.47182	0.26799
0.058	0.36093	0.5046	0.28309
0.059	0.35013	0.4954	0.29548
0.06	0.35333	0.51649	0.31477
0.061	0.37073	0.52708	0.32657
0.062	0.38532	0.53668	0.32917
0.063	0.39592	0.55387	0.34246
0.064	0.39692	0.56876	0.36575
0.065	0.42831	0.57386	0.34716
0.066	0.44891	0.57605	0.36365
0.067	0.45471	0.60284	0.37325
0.068	0.45891	0.60814	0.38315
0.069	0.46011	0.61353	0.38725
0.07	0.4819	0.62912	0.38754
0.071	0.5111	0.63842	0.39124
0.072	0.5205	0.65291	0.41024
0.073	0.5059	0.66	0.43063
0.074	0.5187	0.67749	0.41843
0.075	0.5225	0.674	0.43932
0.076	0.56409	0.68289	0.44062
0.077	0.53469	0.71027	0.45672
0.078	0.55849	0.69648	0.48231
0.079	0.57568	0.70658	0.488
0.08	0.58808	0.73676	0.499
0.081	0.61328	0.73446	0.5076
0.082	0.62727	0.74475	0.53219
0.083	0.62028	0.76904	0.54208
0.084	0.64007	0.76474	0.56028
0.085	0.65547	0.79462	0.56657
0.086	0.67287	0.79123	0.56168
0.087	0.67367	0.79432	0.58577
0.088	0.67147	0.80722	0.60836
0.089	0.69226	0.80652	0.62965
0.09	0.70646	0.8319	0.63824
0.091	0.73205	0.8266	0.65124
0.092	0.72825	0.85429	0.66723
0.093	0.75185	0.86448	0.69782
0.094	0.73325	0.84759	0.68523
0.095	0.75545	0.85809	0.72261
0.096	0.78184	0.85709	0.73661
0.097	0.75105	0.88077	0.7504
0.098	0.77065	0.87687	0.7508
0.099	0.80944	0.87068	0.78289
0.1	0.82683	0.89176	0.78559
0.101	0.82843	0.92315	0.81287
0.102	0.81924	0.91255	0.81138
0.103	0.83463	0.91085	0.82677
0.104	0.83143	0.92764	0.82767
0.105	0.84703	0.93264	0.82597
0.106	0.87203	0.92465	0.84426
0.107	0.85583	0.93674	0.85156
0.108	0.88962	0.93254	0.85036
0.109	0.86543	0.95723	0.86655
0.11	0.88542	0.95353	0.86395
0.111	0.91042	0.94263	0.88565
0.112	0.91662	0.94863	0.87405
0.113	0.90802	0.95023	0.89714
0.114	0.91802	0.96382	0.91014
0.115	0.93001	0.96692	0.91753
0.116	0.95701	0.96592	0.92843
0.117	0.97061	0.98581	0.94512
0.118	0.95441	0.9965	0.96961
0.119	1	1	0.98111
0.12	0.9914	0.98951	0.96971
0.121	0.9768	0.97681	0.96991
0.122	0.96261	0.95892	0.96052
0.123	0.97061	0.97132	0.98411
0.124	0.94141	0.94503	0.9884
0.125	0.95381	0.92085	0.96981
0.126	0.94101	0.92345	0.98251
0.127	0.91842	0.91625	0.98041
0.128	0.91842	0.89956	0.9894
0.129	0.89802	0.87048	0.97621
0.13	0.90222	0.85968	0.9875
0.131	0.88142	0.8329	1
0.132	0.88362	0.80162	0.96192
0.133	0.84203	0.78253	0.95412
0.134	0.85883	0.78033	0.96092
0.135	0.82963	0.74096	0.95852
0.136	0.81824	0.73886	0.93523
0.137	0.80364	0.72107	0.94272
0.138	0.77924	0.68469	0.91743
0.139	0.76945	0.68559	0.92063
0.14	0.78484	0.65831	0.91803
0.141	0.76925	0.64881	0.91343
0.142	0.74485	0.61243	0.91024
0.143	0.70966	0.60114	0.89844
0.144	0.71086	0.57575	0.89064
0.145	0.70406	0.56706	0.88914
0.146	0.70626	0.55976	0.86425
0.147	0.67267	0.51409	0.85656
0.148	0.66187	0.51729	0.86246
0.149	0.66487	0.5037	0.86246
0.15	0.63767	0.48341	0.84226
0.151	0.59948	0.47551	0.83037
0.152	0.60468	0.45223	0.83916
0.153	0.56529	0.44453	0.83317
0.154	0.57389	0.42554	0.81048
0.155	0.58308	0.41165	0.81607
0.156	0.53469	0.38787	0.80908
0.157	0.5247	0.38337	0.79758
0.158	0.5049	0.38147	0.79338
0.159	0.5107	0.36178	0.78229
0.16	0.4997	0.34849	0.78309
0.161	0.4825	0.3366	0.76589
0.162	0.4753	0.3313	0.7515
0.163	0.4831	0.3308	0.7564
0.164	0.45351	0.32141	0.7507
0.165	0.46231	0.29672	0.7477
0.166	0.44431	0.28803	0.7422
0.167	0.43151	0.28673	0.7433
0.168	0.41592	0.27294	0.73411
0.169	0.40592	0.26674	0.72591
0.17	0.40532	0.26114	0.71072
0.171	0.40372	0.24225	0.71212
0.172	0.39472	0.23656	0.69212
0.173	0.39452	0.23756	0.68643
0.174	0.37133	0.22856	0.68762
0.175	0.35353	0.21707	0.67033
0.176	0.36473	0.20668	0.67133
0.177	0.36693	0.20598	0.67103
0.178	0.34253	0.18879	0.66713
0.179	0.35273	0.19528	0.65294
0.18	0.34793	0.18539	0.63415
0.181	0.32633	0.18599	0.64664
0.182	0.33173	0.17789	0.64114
0.183	0.31094	0.1689	0.63844
0.184	0.31474	0.15801	0.63055
0.185	0.29794	0.1589	0.61605
0.186	0.29054	0.14851	0.61375
0.187	0.28514	0.14931	0.61685
0.188	0.27275	0.13922	0.60376
0.189	0.28374	0.13652	0.60276
0.19	0.27514	0.13822	0.60266
0.191	0.26395	0.13502	0.58796
0.192	0.27654	0.12652	0.58477
0.193	0.26655	0.12053	0.59176
0.194	0.26655	0.12423	0.56567
0.195	0.24155	0.11733	0.56717
0.196	0.25455	0.11113	0.56367
0.197	0.23195	0.10304	0.56567
0.198	0.23815	0.10933	0.54648
0.199	0.23735	0.10564	0.53868
0.2	0.22595	0.10084	0.54408
0.201	0.22056	0.10164	0.53219
0.202	0.21356	0.09754	0.52419
0.203	0.21476	0.10054	0.52839
0.204	0.20736	0.09314	0.52919
0.205	0.19756	0.08845	0.53269
0.206	0.20076	0.08215	0.5104
0.207	0.19896	0.08215	0.5039
0.208	0.20636	0.08445	0.5084
0.209	0.18436	0.08035	0.502
0.21	0.19896	0.07925	0.4891
0.211	0.18236	0.07336	0.5005
0.212	0.17736	0.07386	0.47631
0.213	0.17556	0.07146	0.4898
0.214	0.18496	0.06916	0.47011
0.215	0.17736	0.07156	0.47111
0.216	0.18216	0.07196	0.47891
0.217	0.16257	0.07016	0.45912
0.218	0.16317	0.06286	0.45622
0.219	0.16997	0.06596	0.45642
0.22	0.15037	0.06036	0.45382
0.221	0.16617	0.06006	0.45462
0.222	0.15137	0.06226	0.44792
0.223	0.15057	0.05996	0.45212
0.224	0.15197	0.05896	0.43473
0.225	0.15137	0.05667	0.43083
0.226	0.14517	0.05207	0.42963
0.227	0.14337	0.05257	0.41503
0.228	0.12797	0.05157	0.40434
0.229	0.14517	0.04827	0.41343
0.23	0.12717	0.05167	0.42593
0.231	0.14037	0.04657	0.41283
0.232	0.12977	0.04727	0.40764
0.233	0.13097	0.05137	0.40774
0.234	0.13037	0.04667	0.39044
0.235	0.12657	0.04058	0.39604
0.236	0.12537	0.04537	0.39954
0.237	0.12777	0.04677	0.39114
0.238	0.12238	0.04277	0.39474
0.239	0.11738	0.04347	0.38615
0.24	0.12637	0.04237	0.38005
0.241	0.12118	0.04207	0.38954
0.242	0.11658	0.03978	0.37625
0.243	0.11498	0.04327	0.37605
0.244	0.12378	0.03468	0.37155
0.245	0.12877	0.03928	0.36805
0.246	0.11638	0.03718	0.37565
0.247	0.11098	0.03678	0.36625
0.248	0.09758	0.03448	0.35396
0.249	0.11398	0.03768	0.35016
0.25	0.10618	0.03268	0.35506
0.251	0.09878	0.03218	0.35766
0.252	0.11358	0.03548	0.34576
0.253	0.10778	0.03648	0.33756
0.254	0.09498	0.03288	0.34366
0.255	0.10158	0.03168	0.34446
0.256	0.09498	0.03258	0.33437
0.257	0.09078	0.03308	0.33707
0.258	0.09858	0.03058	0.32787
0.259	0.09538	0.03108	0.32837
0.26	0.09478	0.02838	0.33057
0.261	0.09558	0.02958	0.32057
0.262	0.08898	0.03008	0.31867
0.263	0.09298	0.02908	0.33057
0.264	0.09518	0.02928	0.30558
0.265	0.08898	0.02728	0.30768
0.266	0.08858	0.02938	0.31577
0.267	0.09398	0.02948	0.30768
0.268	0.08858	0.02598	0.29958
0.269	0.08578	0.02808	0.30368
0.27	0.09318	0.02598	0.30118
0.271	0.09118	0.02928	0.29758
0.272	0.08278	0.02678	0.29588
0.273	0.08578	0.02678	0.29628
0.274	0.08078	0.02628	0.29428
0.275	0.07738	0.02449	0.29438
0.276	0.08158	0.02808	0.29228
0.277	0.07419	0.02568	0.27989
0.278	0.07598	0.02708	0.28629
0.279	0.07918	0.02678	0.27989
0.28	0.07059	0.02618	0.27849
0.281	0.07558	0.02439	0.28129
0.282	0.07059	0.02538	0.27339
0.283	0.07878	0.02229	0.26789
0.284	0.06859	0.02548	0.27379
0.285	0.07499	0.02259	0.2596
0.286	0.07938	0.02459	0.2573
0.287	0.07239	0.02239	0.2593
0.288	0.06579	0.02538	0.261
0.289	0.06879	0.02229	0.26359
0.29	0.06959	0.02149	0.2544
0.291	0.06899	0.02169	0.2495
0.292	0.06499	0.02329	0.2483
0.293	0.06259	0.01829	0.2515
0.294	0.06419	0.02139	0.2487
0.295	0.06359	0.02389	0.2434
0.296	0.06359	0.02109	0.2465
0.297	0.06479	0.02149	0.2449
0.298	0.06539	0.01899	0.2389
0.299	0.06219	0.02209	0.23251
0.3	0.06159	0.02019	0.2399
0.301	0.05719	0.02049	0.23691
0.302	0.05999	0.02019	0.23721
0.303	0.06299	0.01889	0.23741
0.304	0.06059	0.02269	0.22291
0.305	0.05479	0.01809	0.22631
0.306	0.05959	0.02299	0.22711
0.307	0.05739	0.02149	0.23471
0.308	0.05879	0.02259	0.22181
0.309	0.06339	0.02129	0.22591
0.31	0.06079	0.01789	0.22141
0.311	0.06239	0.01849	0.22171
0.312	0.05259	0.01619	0.21831
0.313	0.05439	0.01909	0.21621
0.314	0.05059	0.02149	0.22011
0.315	0.05139	0.01839	0.21042
0.316	0.06099	0.01799	0.20902
0.317	0.05079	0.01639	0.21212
0.318	0.05339	0.01949	0.20322
0.319	0.05959	0.01739	0.20202
0.32	0.05219	0.01859	0.19972
0.321	0.05259	0.01949	0.20742
0.322	0.04499	0.01839	0.20552
0.323	0.05119	0.02139	0.19902
0.324	0.05319	0.01809	0.19892
0.325	0.05239	0.01939	0.20272
0.326	0.05819	0.01529	0.20242
0.327	0.05399	0.01699	0.18673
0.328	0.05659	0.01559	0.19252
0.329	0.04439	0.01919	0.20192
0.33	0.05159	0.01849	0.19552
0.331	0.04399	0.01729	0.19372
0.332	0.05039	0.01739	0.19042
0.333	0.04759	0.01579	0.18463
0.334	0.04659	0.01719	0.18802
0.335	0.05119	0.01729	0.18643
0.336	0.04219	0.01889	0.18443
0.337	0.04879	0.01739	0.18233
0.338	0.04899	0.01759	0.18093
0.339	0.05179	0.01659	0.18163
0.34	0.05139	0.01969	0.18163
0.341	0.04699	0.01779	0.18683
0.342	0.04799	0.01739	0.18373
0.343	0.05119	0.01509	0.17633
0.344	0.04499	0.01649	0.17473
0.345	0.03839	0.01729	0.17293
0.346	0.03979	0.01869	0.16903
0.347	0.03919	0.01519	0.16873
0.348	0.04479	0.01599	0.17233
0.349	0.04159	0.01589	0.16703
0.35	0.04279	0.01649	0.16863
0.351	0.03939	0.01699	0.16713
0.352	0.04159	0.01679	0.17183
0.353	0.04099	0.01669	0.16753
0.354	0.03999	0.01739	0.16263
0.355	0.04419	0.01909	0.16903
0.356	0.04379	0.01449	0.16473
0.357	0.04839	0.01499	0.16493
0.358	0.04019	0.01379	0.15714
0.359	0.04659	0.01649	0.16174
0.36	0.04539	0.01449	0.16244
0.361	0.03839	0.01739	0.16154
0.362	0.04239	0.01589	0.14714
0.363	0.04459	0.01449	0.15904
0.364	0.03839	0.01419	0.15404
0.365	0.03659	0.01579	0.15294
0.366	0.04119	0.01649	0.15744
0.367	0.03859	0.01569	0.15004
0.368	0.03339	0.01599	0.15144
0.369	0.03519	0.01579	0.14724
0.37	0.03459	0.01219	0.15304
0.371	0.03539	0.01409	0.14534
0.372	0.03459	0.01409	0.13894
0.373	0.03819	0.01599	0.14344
0.374	0.03959	0.01449	0.14574
0.375	0.03659	0.01579	0.14084
0.376	0.03499	0.01609	0.14574
0.377	0.03979	0.01329	0.13665
0.378	0.03159	0.01469	0.14254
0.379	0.03279	0.01369	0.14044
0.38	0.03979	0.01299	0.13025
0.381	0.03899	0.01409	0.13904
0.382	0.03339	0.01459	0.14204
0.383	0.03339	0.01219	0.13944
0.384	0.04419	0.01399	0.14154
0.385	0.03399	0.01409	0.13235
0.386	0.03539	0.01489	0.13784
0.387	0.03079	0.01379	0.13385
0.388	0.03439	0.01239	0.13645
0.389	0.02959	0.01349	0.13265
0.39	0.03519	0.01359	0.13834
0.391	0.03599	0.01499	0.13585
0.392	0.03319	0.01499	0.13605
0.393	0.03259	0.01479	0.12985
0.394	0.03479	0.01249	0.12425
0.395	0.03319	0.01249	0.13145
0.396	0.02959	0.01459	0.12625
0.397	0.03859	0.01289	0.12515
0.398	0.03199	0.01309	0.12275
0.399	0.02979	0.01479	0.12185
0.4	0.03379	0.01639	0.12495
0.401	0.02599	0.01369	0.13115
0.402	0.03299	0.01549	0.12205
0.403	0.03139	0.01279	0.12305
0.404	0.03159	0.01299	0.11845
0.405	0.02859	0.01369	0.12855
0.406	0.02839	0.01199	0.11825
0.407	0.02939	0.01279	0.12205
0.408	0.02879	0.01399	0.12155
0.409	0.02779	0.01359	0.11695
0.41	0.02899	0.01149	0.12035
0.411	0.02699	0.01039	0.11405
0.412	0.025	0.01329	0.12155
0.413	0.02899	0.01399	0.11995
0.414	0.03019	0.01329	0.11825
0.415	0.02979	0.01189	0.11805
0.416	0.02659	0.01279	0.11305
0.417	0.02679	0.01299	0.11695
0.418	0.02859	0.01219	0.11505
0.419	0.03139	0.01249	0.10856
0.42	0.02739	0.01089	0.11305
0.421	0.02939	0.01259	0.11455
0.422	0.02879	0.01279	0.11206
0.423	0.02659	0.01409	0.11485
0.424	0.02739	0.01419	0.10686
0.425	0.0246	0.01139	0.10986
0.426	0.02539	0.01019	0.10566
0.427	0.0224	0.01119	0.11096
0.428	0.02579	0.01139	0.10486
0.429	0.0212	0.01399	0.11076
0.43	0.02599	0.01149	0.10666
0.431	0.0246	0.01349	0.10626
0.432	0.0234	0.01169	0.10006
0.433	0.0246	0.01239	0.10966
0.434	0.0228	0.01279	0.10196
0.435	0.02579	0.01149	0.09976
0.436	0.02559	0.01239	0.10656
0.437	0.02759	0.01269	0.10496
0.438	0.0238	0.01359	0.09996
0.439	0.02799	0.01319	0.10386
0.44	0.0208	0.01389	0.09776
0.441	0.0248	0.01489	0.10096
0.442	0.0228	0.01149	0.09746
0.443	0.0202	0.01249	0.09896
0.444	0.02519	0.01089	0.09886
0.445	0.02759	0.01279	0.10316
0.446	0.02919	0.01229	0.09446
0.447	0.02559	0.01269	0.09556
0.448	0.02	0.01179	0.09366
0.449	0.0218	0.01039	0.09826
0.45	0.0248	0.01019	0.09496
0.451	0.02559	0.00999	0.09656
0.452	0.0214	0.01179	0.09446
0.453	0.02579	0.01039	0.09536
0.454	0.0224	0.01139	0.08766
0.455	0.0184	0.01229	0.09176
0.456	0.0178	0.01179	0.09796
0.457	0.0206	0.01199	0.09566
0.458	0.02639	0.01219	0.09006
0.459	0.0224	0.01259	0.08737
0.46	0.0232	0.01189	0.08936
0.461	0.0224	0.00899	0.08946
0.462	0.0204	0.01079	0.08717
0.463	0.022	0.01079	0.09646
0.464	0.0226	0.01129	0.09106
0.465	0.02659	0.01219	0.09166
0.466	0.0214	0.01009	0.08766
0.467	0.0232	0.01089	0.08866
0.468	0.0214	0.01199	0.09026
0.469	0.0204	0.01009	0.08647
0.47	0.0198	0.01119	0.08387
0.471	0.0188	0.00979	0.08517
0.472	0.018	0.00939	0.08167
0.473	0.0206	0.00989	0.08107
0.474	0.0184	0.01249	0.09206
0.475	0.0226	0.00929	0.08826
0.476	0.0196	0.01029	0.08287
0.477	0.02519	0.01139	0.08816
0.478	0.0198	0.01169	0.08067
0.479	0.019	0.00989	0.08796
0.48	0.0182	0.00859	0.08816
0.481	0.017	0.00969	0.08377
0.482	0.0186	0.00909	0.08467
0.483	0.0236	0.01099	0.08507
0.484	0.0192	0.00939	0.08287
0.485	0.019	0.01169	0.08397
0.486	0.0182	0.00949	0.07847
0.487	0.0196	0.00919	0.08027
0.488	0.018	0.01059	0.08167
0.489	0.0174	0.00989	0.08177
0.49	0.0184	0.01119	0.08327
0.491	0.0168	0.01019	0.08097
0.492	0.0172	0.00939	0.08457
0.493	0.0188	0.01039	0.08047
0.494	0.0182	0.01019	0.08147
0.495	0.019	0.00979	0.08337
0.496	0.0212	0.00869	0.07577
0.497	0.0172	0.01009	0.07687
0.498	0.017	0.00929	0.07547
0.499	0.018	0.00859	0.07647
0.5	0.019	0.00949	0.07627
0.501	0.0178	0.00939	0.07687
0.502	0.0198	0.008	0.06737
0.503	0.02	0.00919	0.07067
0.504	0.0178	0.01059	0.07077
0.505	0.0158	0.00929	0.07567
0.506	0.0164	0.01019	0.07837
0.507	0.0184	0.01069	0.07647
0.508	0.0122	0.01169	0.07607
0.509	0.0186	0.00959	0.07157
0.51	0.0172	0.00849	0.07257
0.511	0.015	0.00929	0.07297
0.512	0.015	0.00869	0.07667
0.513	0.0154	0.00969	0.07747
0.514	0.0172	0.01109	0.06817
0.515	0.014	0.00939	0.07097
0.516	0.0172	0.01049	0.07117
0.517	0.016	0.0081	0.07037
0.518	0.0156	0.00939	0.07297
0.519	0.0158	0.00959	0.07037
0.52	0.0154	0.00889	0.06707
0.521	0.017	0.00869	0.07427
0.522	0.0188	0.01139	0.06967
0.523	0.0134	0.0077	0.06557
0.524	0.0164	0.00919	0.06807
0.525	0.0174	0.0083	0.06847
0.526	0.0164	0.00889	0.06547
0.527	0.0152	0.00889	0.06897
0.528	0.013	0.00879	0.06317
0.529	0.0154	0.00949	0.07387
0.53	0.0204	0.0076	0.06757
0.531	0.0164	0.00849	0.06457
0.532	0.018	0.00999	0.06707
0.533	0.015	0.00849	0.06267
0.534	0.0158	0.01069	0.06607
0.535	0.0162	0.00989	0.06307
0.536	0.016	0.00889	0.06867
0.537	0.015	0.0076	0.06517
0.538	0.0118	0.00879	0.06437
0.539	0.0146	0.00939	0.06387
0.54	0.0156	0.00989	0.06327
0.541	0.0136	0.00919	0.06048
0.542	0.0142	0.00979	0.06058
0.543	0.0152	0.0082	0.06807
0.544	0.014	0.0078	0.06287
0.545	0.0126	0.00939	0.06337
0.546	0.0142	0.00889	0.05898
0.547	0.0108	0.00949	0.06487
0.548	0.015	0.00929	0.06198
0.549	0.0102	0.00909	0.06098
0.55	0.0164	0.00879	0.06028
0.551	0.018	0.00899	0.06457
0.552	0.013	0.00909	0.06028
0.553	0.012	0.00889	0.05688
0.554	0.0152	0.00859	0.06108
0.555	0.013	0.00919	0.05588
0.556	0.0114	0.00849	0.06307
0.557	0.011	0.00849	0.05928
0.558	0.013	0.00909	0.05858
0.559	0.0146	0.0072	0.05898
0.56	0.0144	0.0073	0.06018
0.561	0.0122	0.0079	0.06377
0.562	0.0122	0.0078	0.06327
0.563	0.0148	0.01039	0.06178
0.564	0.0146	0.00899	0.06008
0.565	0.0124	0.00999	0.05698
0.566	0.0124	0.0069	0.05798
0.567	0.0094	0.0075	0.05558
0.568	0.013	0.0073	0.05738
0.569	0.0164	0.0082	0.05408
0.57	0.0142	0.00899	0.05328
0.571	0.014	0.0074	0.05648
0.572	0.0154	0.0082	0.05958
0.573	0.0108	0.0082	0.05688
0.574	0.0086	0.00959	0.05688
0.575	0.0128	0.0076	0.06028
0.576	0.012	0.0083	0.05428
0.577	0.0096	0.00939	0.05798
0.578	0.012	0.0064	0.05498
0.579	0.0128	0.0083	0.06048
0.58	0.0124	0.00929	0.05528
0.581	0.012	0.01069	0.05508
0.582	0.0116	0.0081	0.05628
0.583	0.0126	0.00919	0.05708
0.584	0.0124	0.0072	0.05588
0.585	0.0146	0.0073	0.05308
0.586	0.0106	0.0078	0.05158
0.587	0.0104	0.007	0.05228
0.588	0.0114	0.0074	0.05128
0.589	0.0118	0.007	0.05488
0.59	0.0126	0.0074	0.05718
0.591	0.0098	0.0076	0.05248
0.592	0.0124	0.00849	0.04948
0.593	0.0104	0.0062	0.05978
0.594	0.01	0.007	0.05728
0.595	0.0122	0.0074	0.05538
0.596	0.0116	0.0079	0.05168
0.597	0.009	0.0074	0.05428
0.598	0.0152	0.0077	0.05158
0.599	0.012	0.0083	0.05188
0.6	0.0096	0.0064	0.04878
0.601	0.0104	0.0065	0.04948
0.602	0.0118	0.0071	0.05518
0.603	0.0126	0.00869	0.05058
0.604	0.0148	0.0072	0.05188
0.605	0.012	0.0067	0.05168
0.606	0.0126	0.0071	0.05458
0.607	0.014	0.0078	0.04988
0.608	0.0096	0.0061	0.05138
0.609	0.0106	0.0072	0.05048
0.61	0.01	0.0068	0.05258
0.611	0.0092	0.0073	0.05438
0.612	0.013	0.0059	0.04858
0.613	0.011	0.0077	0.04958
0.614	0.0108	0.0063	0.04958
0.615	0.0126	0.0061	0.04858
0.616	0.0088	0.0079	0.04758
0.617	0.0102	0.008	0.04678
0.618	0.01	0.0074	0.04848
0.619	0.0084	0.0073	0.04568
0.62	0.01	0.0073	0.04878
0.621	0.011	0.0076	0.04678
0.622	0.0096	0.0055	0.04518
0.623	0.009	0.007	0.04478
0.624	0.0094	0.0065	0.05158
0.625	0.0112	0.0072	0.05088
0.626	0.01	0.0064	0.04668
0.627	0.012	0.0059	0.04878
0.628	0.01	0.0075	0.04438
0.629	0.011	0.0078	0.04818
0.63	0.0088	0.0076	0.04698
0.631	0.0092	0.0057	0.04648
0.632	0.0082	0.0059	0.05288
0.633	0.008	0.0073	0.04288
0.634	0.0102	0.0068	0.04698
0.635	0.0126	0.0063	0.04678
0.636	0.0084	0.0064	0.04478
0.637	0.0092	0.0067	0.03978
0.638	0.0078	0.0073	0.04778
0.639	0.0104	0.007	0.04388
0.64	0.0076	0.0074	0.04648
0.641	0.0108	0.0076	0.04428
0.642	0.0098	0.0058	0.04448
0.643	0.01	0.0053	0.04598
0.644	0.0078	0.0076	0.05038
0.645	0.011	0.0078	0.04148
0.646	0.01	0.0071	0.04268
0.647	0.0112	0.0059	0.04348
0.648	0.0078	0.0078	0.04518
0.649	0.009	0.006	0.04198
0.65	0.0086	0.0064	0.04598
0.651	0.0084	0.0063	0.03998
0.652	0.0088	0.0061	0.04238
0.653	0.0098	0.0073	0.04208
0.654	0.0076	0.0071	0.03998
0.655	0.009	0.0057	0.04158
0.656	0.0088	0.0069	0.04078
0.657	0.01	0.0074	0.04218
0.658	0.0108	0.005	0.04238
0.659	0.0094	0.0064	0.04558
0.66	0.0088	0.0062	0.03739
0.661	0.0106	0.0074	0.04098
0.662	0.0088	0.0058	0.04118
0.663	0.0112	0.00859	0.04618
0.664	0.0096	0.0072	0.04358
0.665	0.0072	0.0057	0.04188
0.666	0.0076	0.0057	0.03998
0.667	0.0072	0.0074	0.04108
0.668	0.01	0.0071	0.03838
0.669	0.0084	0.007	0.04168
0.67	0.0078	0.0051	0.03729
0.671	0.0078	0.0062	0.04148
0.672	0.0094	0.0055	0.03778
0.673	0.0062	0.0057	0.04008
0.674	0.0094	0.0061	0.04008
0.675	0.006	0.0057	0.03828
0.676	0.0092	0.0063	0.04068
0.677	0.0084	0.0059	0.04048
0.678	0.0092	0.0066	0.04138
0.679	0.0074	0.0047	0.03978
0.68	0.0074	0.0066	0.03888
0.681	0.0076	0.0058	0.04118
0.682	0.0096	0.0072	0.04028
0.683	0.0072	0.0061	0.03739
0.684	0.0072	0.0065	0.03828
0.685	0.0078	0.0064	0.03689
0.686	0.008	0.0059	0.03669
0.687	0.0098	0.0067	0.04168
0.688	0.0084	0.0064	0.03589
0.689	0.0084	0.0056	0.03778
0.69	0.0092	0.0053	0.03928
0.691	0.0068	0.0061	0.04038
0.692	0.007	0.0061	0.03918
0.693	0.0074	0.0056	0.03778
0.694	0.0062	0.0066	0.03479
0.695	0.007	0.0067	0.03788
0.696	0.0076	0.0061	0.03469
0.697	0.0072	0.0057	0.03159
0.698	0.0062	0.0064	0.03848
0.699	0.0078	0.0056	0.03609
0.7	0.0058	0.0053	0.03938
0.701	0.0058	0.0078	0.03629
0.702	0.0064	0.0041	0.03519
0.703	0.0058	0.0049	0.03828
0.704	0.0072	0.0063	0.03469
0.705	0.0056	0.0059	0.03189
0.706	0.0092	0.0036	0.03729
0.707	0.0074	0.0068	0.03559
0.708	0.0068	0.005	0.03449
0.709	0.0072	0.0043	0.03689
0.71	0.0072	0.0049	0.03679
0.711	0.0068	0.0051	0.03978
0.712	0.0056	0.0063	0.03669
0.713	0.0058	0.0057	0.03908
0.714	0.0082	0.0066	0.03629
0.715	0.0052	0.0043	0.03739
0.716	0.0068	0.006	0.03379
0.717	0.0072	0.0053	0.03429
0.718	0.0082	0.0068	0.03429
0.719	0.0074	0.0047	0.03559
0.72	0.0048	0.0055	0.03719
0.721	0.0062	0.0048	0.03519
0.722	0.0086	0.0058	0.03279
0.723	0.0056	0.0052	0.03309
0.724	0.0052	0.0065	0.03399
0.725	0.0068	0.0051	0.03569
0.726	0.0068	0.0037	0.03519
0.727	0.0056	0.0044	0.03079
0.728	0.0048	0.0051	0.03489
0.729	0.0054	0.0043	0.03289
0.73	0.0072	0.0058	0.03319
0.731	0.0064	0.006	0.02989
0.732	0.0058	0.0046	0.03069
0.733	0.0052	0.0049	0.03439
0.734	0.0064	0.0043	0.03179
0.735	0.0058	0.0053	0.03219
0.736	0.0054	0.0057	0.03379
0.737	0.0046	0.0045	0.03579
0.738	0.0064	0.0045	0.03599
0.739	0.0052	0.0051	0.03379
0.74	0.0068	0.0051	0.03289
0.741	0.006	0.0055	0.03129
0.742	0.0088	0.0067	0.02689
0.743	0.0068	0.0052	0.03898
0.744	0.0042	0.0046	0.03089
0.745	0.0068	0.006	0.02839
0.746	0.0072	0.0053	0.03379
0.747	0.0056	0.0041	0.03319
0.748	0.0066	0.0034	0.03399
0.749	0.0056	0.0057	0.03139
0.75	0.0078	0.0036	0.03279
0.751	0.005	0.0051	0.03259
0.752	0.005	0.0047	0.03229
0.753	0.0058	0.0046	0.03049
0.754	0.0042	0.0055	0.03399
0.755	0.0062	0.0056	0.02949
0.756	0.0042	0.004	0.03149
0.757	0.0062	0.0054	0.03009
0.758	0.0056	0.0053	0.03429
0.759	0.0068	0.0038	0.03499
0.76	0.0058	0.004	0.03159
0.761	0.0056	0.0051	0.03269
0.762	0.0054	0.0048	0.03159
0.763	0.0054	0.0052	0.03539
0.764	0.0086	0.0048	0.03419
0.765	0.0042	0.0052	0.03169
0.766	0.0046	0.0041	0.03099
0.767	0.0034	0.005	0.03059
0.768	0.0068	0.0041	0.02969
0.769	0.0038	0.0051	0.02799
0.77	0.0046	0.0031	0.03649
0.771	0.0052	0.0047	0.03079
0.772	0.0066	0.0048	0.03279
0.773	0.0038	0.0048	0.02899
0.774	0.0044	0.0051	0.03359
0.775	0.0062	0.0048	0.03049
0.776	0.006	0.0054	0.02979
0.777	0.0054	0.004	0.02999
0.778	0.0046	0.0041	0.03149
0.779	0.006	0.0049	0.02769
0.78	0.0026	0.0043	0.02709
0.781	0.0048	0.004	0.02739
0.782	0.0042	0.0054	0.03019
0.783	0.0038	0.004	0.03319
0.784	0.0058	0.0041	0.02909
0.785	0.0034	0.0045	0.02709
0.786	0.0062	0.0047	0.02909
0.787	0.0048	0.0036	0.02819
0.788	0.0046	0.0051	0.02869
0.789	0.0046	0.0055	0.03179
0.79	0.0064	0.0051	0.02529
0.791	0.0036	0.005	0.03149
0.792	0.005	0.0056	0.02929
0.793	0.0036	0.004	0.03119
0.794	0.005	0.0047	0.02669
0.795	0.0036	0.0035	0.02919
0.796	0.004	0.0045	0.02539
0.797	0.0038	0.0047	0.02719
0.798	0.0064	0.0037	0.02749
0.799	0.0058	0.0049	0.03039
0.8	0.0048	0.0051	0.02639
0.801	0.0046	0.004	0.02789
0.802	0.0044	0.0038	0.02629
0.803	0.0056	0.0054	0.02929
0.804	0.0042	0.0042	0.02639
0.805	0.0028	0.0039	0.03159
0.806	0.0046	0.005	0.02659
0.807	0.0058	0.0042	0.03039
0.808	0.007	0.0039	0.02649
0.809	0.0058	0.0043	0.02759
0.81	0.005	0.0037	0.02849
0.811	0.005	0.0052	0.03069
0.812	0.0052	0.0058	0.02919
0.813	0.0056	0.0048	0.02709
0.814	0.0054	0.0052	0.02769
0.815	0.004	0.0049	0.02829
0.816	0.0042	0.0037	0.02869
0.817	0.0036	0.0043	0.02439
0.818	0.0042	0.0039	0.02809
0.819	0.0034	0.0052	0.02639
0.82	0.0044	0.0037	0.02569
0.821	0.0048	0.0032	0.02589
0.822	0.0042	0.0033	0.02709
0.823	0.0038	0.0037	0.02659
0.824	0.0054	0.0042	0.02559
0.825	0.002	0.0044	0.02699
0.826	0.0044	0.0042	0.02499
0.827	0.0026	0.0038	0.02539
0.828	0.0046	0.0042	0.02289
0.829	0.004	0.003	0.02589
0.83	0.005	0.0038	0.02189
0.831	0.0036	0.0047	0.02319
0.832	0.0038	0.0033	0.02629
0.833	0.0032	0.0032	0.02459
0.834	0.0052	0.0037	0.02599
0.835	0.0034	0.0042	0.02479
0.836	0.005	0.0042	0.02669
0.837	0.0046	0.0035	0.02429
0.838	0.004	0.0045	0.02439
0.839	0.0062	0.0037	0.02539
0.84	0.005	0.0033	0.02649
0.841	0.005	0.0034	0.02219
0.842	0.0046	0.0032	0.02589
0.843	0.0032	0.0035	0.02629
0.844	0.0034	0.0045	0.02289
0.845	0.0044	0.0041	0.02329
0.846	0.0066	0.0042	0.02589
0.847	0.0042	0.0042	0.02389
0.848	0.0046	0.0047	0.02499
0.849	0.0042	0.0034	0.02699
0.85	0.0038	0.0046	0.02339
0.851	0.004	0.0041	0.02379
0.852	0.0048	0.0031	0.02579
0.853	0.0056	0.0035	0.02229
0.854	0.004	0.0036	0.02839
0.855	0.005	0.0042	0.02609
0.856	0.003	0.0028	0.02269
0.857	0.0048	0.004	0.02439
0.858	0.0048	0.004	0.02419
0.859	0.0032	0.0033	0.02559
0.86	0.0046	0.0034	0.02489
0.861	0.0026	0.0039	0.02409
0.862	0.0054	0.0044	0.02269
0.863	0.004	0.0027	0.02289
0.864	0.0038	0.0027	0.02509
0.865	0.0044	0.0046	0.02459
0.866	0.0034	0.0031	0.02519
0.867	0.0034	0.003	0.02299
0.868	0.0026	0.004	0.02229
0.869	0.005	0.0045	0.02399
0.87	0.0038	0.0025	0.02349
0.871	0.0046	0.0038	0.02409
0.872	0.0028	0.004	0.02169
0.873	0.0024	0.0035	0.02259
0.874	0.0046	0.0044	0.02459
0.875	0.0042	0.0038	0.02259
0.876	0.004	0.0032	0.02329
0.877	0.004	0.0026	0.02239
0.878	0.0026	0.0029	0.02119
0.879	0.0056	0.0041	0.02059
0.88	0.0036	0.0027	0.01969
0.881	0.0034	0.0036	0.02049
0.882	0.0046	0.0033	0.02199
0.883	0.003	0.0026	0.02219
0.884	0.004	0.0038	0.02019
0.885	0.0054	0.0039	0.02299
0.886	0.0042	0.0031	0.02299
0.887	0.0026	0.0049	0.02339
0.888	0.0046	0.0049	0.02179
0.889	0.0046	0.0036	0.02109
0.89	0.0028	0.0031	0.02299
0.891	0.0032	0.003	0.02119
0.892	0.0022	0.0035	0.02089
0.893	0.003	0.0046	0.01949
0.894	0.0028	0.0027	0.01999
0.895	0.0032	0.0023	0.02099
0.896	0.004	0.0034	0.02089
0.897	0.004	0.0032	0.02289
0.898	0.0044	0.0027	0.01829
0.899	0.003	0.004	0.02229
0.9	0.0032	0.0031	0.02139
0.901	0.005	0.0034	0.02429
0.902	0.0026	0.0034	0.02249
0.903	0.0044	0.0042	0.01879
0.904	0.0032	0.0032	0.02079
0.905	0.0028	0.0037	0.02159
0.906	0.0028	0.0034	0.02219
0.907	0.0022	0.0038	0.02239
0.908	0.004	0.0034	0.02099
0.909	0.0022	0.0033	0.02109
0.91	0.0018	0.0028	0.02049
0.911	0.0042	0.0026	0.02139
0.912	0.0014	0.0037	0.02259
0.913	0.0038	0.0028	0.01889
0.914	0.0026	0.003	0.02139
0.915	0.003	0.0026	0.02249
0.916	0.0044	0.0033	0.01809
0.917	0.0028	0.0022	0.02089
0.918	0.0032	0.0037	0.02109
0.919	0.0036	0.0029	0.02219
0.92	0.0022	0.0026	0.02039
0.921	0.0032	0.0041	0.01909
0.922	0.0044	0.0042	0.02059
0.923	0.0032	0.0023	0.01979
0.924	0.0024	0.0032	0.02429
0.925	0.0034	0.0032	0.02029
0.926	0.0034	0.0044	0.02059
0.927	0.0018	0.0033	0.02209
0.928	0.0026	0.0034	0.02109
0.929	0.0022	0.0027	0.02309
0.93	0.003	0.0027	0.02059
0.931	0.0026	0.0025	0.01809
0.932	0.0038	0.0033	0.02079
0.933	0.0026	0.0033	0.02089
0.934	0.0034	0.0032	0.02139
0.935	0.0026	0.0034	0.01979
0.936	0.0024	0.0043	0.02199
0.937	0.0034	0.0025	0.02129
0.938	0.003	0.004	0.01989
0.939	0.0014	0.0037	0.02029
0.94	0.0016	0.0035	0.01939
0.941	0.002	0.0031	0.01919
0.942	0.0028	0.0028	0.01939
0.943	0.0044	0.0037	0.01779
0.944	0.0026	0.0039	0.02009
0.945	0.0018	0.0035	0.02099
0.946	0.0024	0.0032	0.01839
0.947	0.0034	0.0045	0.01829
0.948	0.0036	0.0027	0.01899
0.949	0.0032	0.003	0.01879
0.95	0.0009998	0.003	0.01909
0.951	0.0034	0.002	0.01809
0.952	0.002	0.0038	0.02029
0.953	0.0018	0.0042	0.01889
0.954	0.0014	0.0027	0.01829
0.955	0.0042	0.0036	0.01889
0.956	0.0044	0.0029	0.02179
0.957	0.0036	0.0025	0.01789
0.958	0.0024	0.0026	0.02019
0.959	0.0028	0.003	0.01999
0.96	0.0026	0.0032	0.01879
0.961	0.0024	0.0033	0.01609
0.962	0.0026	0.0043	0.01929
0.963	0.0018	0.0032	0.02159
0.964	0.002	0.0027	0.01929
0.965	0.0044	0.003	0.01689
0.966	0.003	0.0029	0.02039
0.967	0.002	0.0025	0.01899
0.968	0.0026	0.0033	0.02039
0.969	0.0024	0.0026	0.01719
0.97	0.0036	0.0032	0.01859
0.971	0.0024	0.0023	0.01859
0.972	0.003	0.0036	0.01879
0.973	0.0018	0.0028	0.01969
0.974	0.0024	0.0029	0.01759
0.975	0.0024	0.0032	0.01879
0.976	0.0024	0.0027	0.01759
0.977	0.002	0.0032	0.01709
0.978	0.0028	0.002	0.01989
0.979	0.0024	0.0028	0.01729
0.98	0.0026	0.0025	0.01929
0.981	0.0022	0.003	0.01879
0.982	0.0026	0.0023	0.01639
0.983	0.0028	0.002	0.01729
0.984	0.0018	0.0018	0.01769
0.985	0.0022	0.0023	0.01779
0.986	0.0032	0.0021	0.01899
0.987	0.0016	0.0024	0.01919
0.988	0.0018	0.0026	0.01709
0.989	0.0018	0.0019	0.01789
0.99	0.0016	0.0023	0.01889
0.991	0.0022	0.0024	0.01979
0.992	0.0022	0.0028	0.02079
0.993	0.0032	0.0031	0.01709
0.994	0.002	0.0023	0.01769
0.995	0.0038	0.0022	0.01859
0.996	0.0022	0.0032	0.01709
0.997	0.0034	0.0035	0.01529
0.998	0.0036	0.0031	0.01849
0.999	0.0026	0.0025	0.01789
1	0.003	0.0029	0.01709
1.001	0.0024	0.0026	0.01649
1.002	0.002	0.0026	0.01739
1.003	0.0026	0.0032	0.01719
1.004	0.0026	0.0034	0.01969
1.005	0.00079984	0.0028	0.01599
1.006	0.003	0.0018	0.01649
1.007	0.0026	0.0029	0.01759
1.008	0.0024	0.0023	0.01879
1.009	0.0016	0.0028	0.01639
1.01	0.003	0.0027	0.01769
1.011	0.0024	0.0034	0.01579
1.012	0.0014	0.0027	0.01639
1.013	0.0034	0.0026	0.01679
1.014	0.0026	0.002	0.01709
1.015	0.002	0.0029	0.01819
1.016	0.0012	0.0031	0.01489
1.017	0.00079984	0.0022	0.01469
1.018	0.0018	0.0017	0.01539
1.019	0.0036	0.0021	0.01639
1.02	0.0028	0.0024	0.01749
1.021	0.0009998	0.003	0.01589
1.022	0.0032	0.0031	0.01499
1.023	0.0018	0.002	0.01709
1.024	0.0028	0.0033	0.01639
1.025	0.0024	0.0024	0.01509
1.026	0.0032	0.0023	0.01469
1.027	0.0016	0.0032	0.01679
1.028	0.0022	0.0025	0.01399
1.029	0.0016	0.0026	0.01319
1.03	0.0024	0.0018	0.01599
1.031	0.0022	0.003	0.01529
1.032	0.002	0.0023	0.01619
1.033	0.0014	0.0022	0.01709
1.034	0.0016	0.0028	0.01469
1.035	0.0034	0.0028	0.01689
1.036	0.0024	0.0021	0.01519
1.037	0.002	0.0024	0.01709
1.038	0.0016	0.0028	0.01629
1.039	0.0014	0.0021	0.01699
1.04	0.0032	0.0024	0.01659
1.041	0.0022	0.0021	0.01589
1.042	0.0026	0.0027	0.01659
1.043	0.002	0.002	0.01799
1.044	0.0016	0.0031	0.01639
1.045	0.0034	0.0026	0.01639
1.046	0.0018	0.0022	0.01289
1.047	0.003	0.0035	0.01599
1.048	0.0016	0.0028	0.01759
1.049	0.0024	0.0027	0.01539
1.05	0.0009998	0.002	0.01629
1.051	0.0016	0.0023	0.01609
1.052	0.002	0.0028	0.01619
1.053	0.0022	0.0021	0.01429
1.054	0.0012	0.002	0.01429
1.055	0.0016	0.0023	0.01619
1.056	0.0026	0.0032	0.01609
1.057	0.0026	0.0022	0.01339
1.058	0.0018	0.0017	0.01349
1.059	0.002	0.0028	0.0124
1.06	0.002	0.0022	0.01529
1.061	0.0026	0.0023	0.01549
1.062	0.0018	0.0022	0.01569
1.063	0.0014	0.0031	0.01479
1.064	0.0018	0.0014	0.01399
1.065	0.0026	0.0025	0.01539
1.066	0.0014	0.0019	0.01409
1.067	0.0038	0.0018	0.01399
1.068	0.0026	0.0026	0.01379
1.069	0.0028	0.0028	0.01689
1.07	0.0024	0.0016	0.01499
1.071	0.0022	0.0028	0.01649
1.072	0.0012	0.0021	0.01499
1.073	0.0014	0.0024	0.01459
1.074	0.0009998	0.0024	0.01329
1.075	0.0012	0.0021	0.01359
1.076	0.0016	0.0022	0.01289
1.077	0.0024	0.0014	0.01609
1.078	0.00079984	0.0022	0.01389
1.079	0.0018	0.0025	0.01369
1.08	0.0028	0.0025	0.01379
1.081	0.0009998	0.0019	0.01459
1.082	0.0016	0.0021	0.01469
1.083	0.0022	0.003	0.01609
1.084	0.0016	0.0023	0.01459
1.085	0.0009998	0.0017	0.01399
1.086	0.0018	0.0024	0.0125
1.087	0.00079984	0.0025	0.01349
1.088	0.0012	0.0031	0.01459
1.089	0.002	0.0023	0.01529
1.09	0.0016	0.0017	0.01719
1.091	0.002	0.0017	0.01589
1.092	0.0024	0.0021	0.01469
1.093	0.0014	0.0022	0.01389
1.094	0.0022	0.002	0.01539
1.095	0.0014	0.0023	0.01329
1.096	0.0014	0.0021	0.0119
1.097	0.002	0.003	0.01339
1.098	0.0022	0.002	0.01349
1.099	0.0014	0.0028	0.01399
1.1	0.0038	0.0021	0.01459
1.101	0.003	0.0022	0.01449
1.102	0.0018	0.0024	0.01439
1.103	0.0016	0.0013	0.0121
1.104	0.0014	0.0025	0.01449
1.105	0.0012	0.0025	0.01389
1.106	0.0016	0.003	0.01509
1.107	0.0016	0.0024	0.01459
1.108	0.0014	0.0018	0.01319
1.109	0.0012	0.0031	0.01499
1.11	0.0016	0.0023	0.01519
1.111	0.0012	0.0015	0.01319
1.112	0.003	0.0034	0.0125
1.113	0.0009998	0.0024	0.01299
1.114	0.0016	0.0018	0.01269
1.115	0.0018	0.0024	0.01259
1.116	0.0018	0.0012	0.01339
1.117	0.0016	0.0025	0.01369
1.118	0.0016	0.0025	0.011
1.119	0.002	0.0021	0.01269
1.12	0.0012	0.0032	0.01429
1.121	0.0018	0.002	0.01399
1.122	0.0022	0.0029	0.01289
1.123	0.0026	0.0021	0.01349
1.124	0.0022	0.0019	0.01319
1.125	0.00059988	0.0029	0.01589
1.126	0.00059988	0.002	0.01289
1.127	0.00079984	0.002	0.01359
1.128	0.0016	0.0015	0.01289
1.129	0.0012	0.0022	0.01299
1.13	0.0016	0.0024	0.01489
1.131	0.0016	0.0016	0.0124
1.132	0.0022	0.0018	0.01329
1.133	0.0014	0.0024	0.01389
1.134	0.0014	0.0029	0.01279
1.135	0.002	0.0016	0.01319
1.136	0.0016	0.0016	0.01339
1.137	0.0012	0.0028	0.0124
1.138	0.00079984	0.0021	0.01349
1.139	0.0014	0.0018	0.01439
1.14	0.0012	0.0018	0.0118
1.141	0.0012	0.0015	0.01379
1.142	0.0009998	0.0028	0.0109
1.143	0.002	0.0026	0.01269
1.144	0.00079984	0.0023	0.01269
1.145	0.0012	0.0013	0.01349
1.146	0.002	0.0021	0.0109
1.147	0.00079984	0.0017	0.01349
1.148	0.00079984	0.0018	0.01309
1.149	0.0009998	0.002	0.01259
1.15	0.0028	0.002	0.01319
1.151	0.0012	0.0016	0.012
1.152	0.0014	0.0024	0.0107
1.153	0.0016	0.0025	0.0124
1.154	0.0009998	0.0015	0.0124
1.155	0.0012	0.0015	0.0122
1.156	0.0009998	0.0028	0.012
1.157	0.0018	0.0022	0.01299
1.158	0.0014	0.0023	0.0116
1.159	0.0009998	0.0016	0.0108
1.16	0.0016	0.0019	0.0108
1.161	0.0016	0.0029	0.0124
1.162	0.0012	0.0016	0.01359
1.163	0.0009998	0.0015	0.012
1.164	0.0024	0.0016	0.0123
1.165	0.0016	0.0018	0.0118
1.166	0.0018	0.0023	0.01309
1.167	0.0012	0.0019	0.01319
1.168	0.0009998	0.0016	0.0102
1.169	0.0016	0.0021	0.0122
1.17	0.0009998	0.0023	0.012
1.171	0.0009998	0.0016	0.0113
1.172	0.0012	0.0017	0.0125
1.173	0.0012	0.0014	0.01359
1.174	0.0028	0.0021	0.0121
1.175	0.0018	0.0014	0.01359
1.176	0.00059988	0.0023	0.01459
1.177	0.0012	0.0019	0.0118
1.178	0.00059988	0.0023	0.0113
1.179	0.00059988	0.0019	0.0109
1.18	0.0012	0.0027	0.0118
1.181	0.002	0.0015	0.0106
1.182	0.0014	0.0022	0.01
1.183	0.00079984	0.0026	0.01329
1.184	0.0009998	0.002	0.012
1.185	0.00059988	0.0015	0.0115
1.186	0.0014	0.0015	0.0104
1.187	0.0014	0.0019	0.0104
1.188	0.002	0.002	0.0102
1.189	0.002	0.0011	0.01269
1.19	0.002	0.0013	0.0104
1.191	0.0018	0.0017	0.0116
1.192	0.0009998	0.0018	0.0125
1.193	0.0016	0.0018	0.0115
1.194	0.0016	0.0017	0.0103
1.195	0.0012	0.0027	0.01279
1.196	0.002	0.0022	0.0116
1.197	0.0014	0.0021	0.012
1.198	0.00059988	0.0019	0.0108
1.199	0.0014	0.0024	0.0117
1.2	0.002	0.0021	0.0097
1.201	0.0014	0.0016	0.0107
1.202	0.0014	0.0021	0.0113
1.203	0.0022	0.0017	0.0115
1.204	0.0026	0.0015	0.01289
1.205	0.0024	0.0021	0.0111
1.206	0.00079984	0.0014	0.0116
1.207	0.00059988	0.0015	0.0102
1.208	0.00059988	0.0019	0.0122
1.209	0.00059988	0.0014	0.0115
1.21	0.00059988	0.0018	0.0106
1.211	0.0018	0.0009994	0.0118
1.212	0.00079984	0.0017	0.01279
1.213	0.00059988	0.0018	0.0113
1.214	0.0012	0.0025	0.011
1.215	0.0009998	0.0014	0.0094
1.216	0.0009998	0.002	0.011
1.217	0.0014	0.0017	0.0119
1.218	0.00079984	0.0016	0.0117
1.219	0.00059988	0.0015	0.0121
1.22	0.0022	0.0023	0.0122
1.221	0.00079984	0.002	0.0105
1.222	0.0009998	0.0013	0.0113
1.223	0.0022	0.0017	0.0097
1.224	0.0018	0.0012	0.0084
1.225	0.0012	0.0021	0.0112
1.226	0.0018	0.002	0.0109
1.227	0.0012	0.0021	0.0097
1.228	0.0012	0.0012	0.01
1.229	0.0018	0.0013	0.0096
1.23	0.0016	0.0017	0.0102
1.231	0.0022	0.0016	0.0106
1.232	0.00079984	0.0024	0.0106
1.233	0.0018	0.002	0.0103
1.234	0.0018	0.0018	0.01
1.235	0.0022	0.0012	0.0124
1.236	0.0016	0.0018	0.0125
1.237	0.0009998	0.0017	0.0089
1.238	0.0018	0.0016	0.0108
1.239	0.0012	0.003	0.0118
1.24	0.0009998	0.0023	0.0109
1.241	0.00039992	0.0013	0.0112
1.242	0.0009998	0.0019	0.0089
1.243	0.0014	0.0018	0.0102
1.244	0.0014	0.0026	0.0099
1.245	0.0014	0.0019	0.0104
1.246	0.0012	0.002	0.0102
1.247	0.0009998	0.0017	0.0103
1.248	0.00039992	0.0016	0.0119
1.249	0.0014	0.0009994	0.0096
1.25	0.0012	0.0019	0.0096
1.251	0.0012	0.0019	0.009
1.252	0.0009998	0.0023	0.0098
1.253	0.0009998	0.0016	0.0105
1.254	0.0012	0.0021	0.0095
1.255	0.0012	0.0017	0.0116
1.256	0.0012	0.00089946	0.0089
1.257	0.0009998	0.0018	0.0106
1.258	0.0014	0.0019	0.0097
1.259	0.0016	0.0025	0.0096
1.26	0.00059988	0.0018	0.0104
1.261	0.0022	0.0013	0.0104
1.262	0.0014	0.0015	0.011
1.263	0.00059988	0.0009994	0.01
1.264	0.00059988	0.0012	0.01
1.265	0.0018	0.0011	0.0107
1.266	0.0012	0.0019	0.0116
1.267	0.0018	0.0009994	0.0099
1.268	0.0009998	0.0012	0.0082
1.269	0.0012	0.0011	0.0099
1.27	0.0014	0.0015	0.0087
1.271	0.00059988	0.0017	0.0092
1.272	0.0014	0.0013	0.0086
1.273	0.00079984	0.0019	0.0098
1.274	0.00079984	0.0017	0.0095
1.275	0.0009998	0.0018	0.0094
1.276	0.00079984	0.0017	0.0101
1.277	0.0009998	0.0013	0.0087
1.278	0.0018	0.0018	0.0099
1.279	0.00079984	0.0021	0.0089
1.28	0.0016	0.0011	0.01
1.281	0.0009998	0.0016	0.0094
1.282	0.0012	0.0022	0.0089
1.283	0.0009998	0.0011	0.0089
1.284	0.0009998	0.0013	0.0108
1.285	0.00059988	0.0012	0.011
1.286	0.00059988	0.0015	0.0082
1.287	0.0012	0.0015	0.0097
1.288	0.00079984	0.00039976	0.0105
1.289	0.00079984	0.0015	0.0084
1.29	0.00039992	0.0015	0.0088
1.291	0.0012	0.0012	0.0104
1.292	0.00079984	0.002	0.0102
1.293	0.002	0.0009994	0.0092
1.294	0.00079984	0.0016	0.0077
1.295	0.002	0.0014	0.0104
1.296	0.0012	0.002	0.0093
1.297	0.00059988	0.0021	0.0092
1.298	0.00079984	0.0015	0.0092
1.299	0.0012	0.0009994	0.0092
1.3	0.00079984	0.0013	0.0119
1.301	0.00039992	0.0018	0.0084
1.302	0.0009998	0.00059964	0.0096
1.303	0.0012	0.0009994	0.0072
1.304	0.00039992	0.0026	0.0094
1.305	0.0012	0.0009994	0.0098
1.306	0.0009998	0.0013	0.0085
1.307	0.0012	0.0011	0.0098
1.308	0.0012	0.0016	0.0094
1.309	0.00079984	0.00069958	0.0097
1.31	0.00039992	0.00079952	0.0106
1.311	0.00039992	0.0016	0.0118
1.312	0.0012	0.0013	0.009
1.313	0.00039992	0.0012	0.0074
1.314	0.00059988	0.0016	0.0097
1.315	0.002	0.0018	0.0093
1.316	0.00059988	0.0015	0.0091
1.317	0.00059988	0.0012	0.0073
1.318	0.0014	0.0016	0.0087
1.319	0.00079984	0.0018	0.009
1.32	0.0012	0.00079952	0.0096
1.321	0.0014	0.0016	0.0078
1.322	0.0022	0.002	0.01
1.323	0.0009998	0.0019	0.0077
1.324	0.0012	0.0011	0.0082
1.325	0.0014	0.00089946	0.0103
1.326	0.0012	0.00089946	0.0099
1.327	0.0018	0.0011	0.0086
1.328	0.0009998	0.0018	0.0119
1.329	0.002	0.00089946	0.0109
1.33	0.0016	0.00089946	0.0093
1.331	0.0012	0.0024	0.0083
1.332	0.00079984	0.00069958	0.0081
1.333	0.0009998	0.00089946	0.0092
1.334	0.0018	0.0013	0.008
1.335	0.0014	0.0018	0.0081
1.336	0.0012	0.0016	0.0105
1.337	0.0009998	0.0012	0.0091
1.338	0.00079984	0.00079952	0.0092
1.339	0.00039992	0.0018	0.0081
1.34	0.0012	0.0011	0.0084
1.341	0.00039992	0.0009994	0.0071
1.342	0.0009998	0.0017	0.0096
1.343	0.00039992	0.0016	0.0089
1.344	0.00039992	0.0014	0.0104
1.345	0.00059988	0.0016	0.01
1.346	0.00059988	0.0015	0.0076
1.347	0.002	0.00089946	0.0077
1.348	0.00079984	0.0011	0.0108
1.349	0.00059988	0.0014	0.0073
1.35	0.00059988	0.0011	0.0075
1.351	0.00059988	0.0012	0.0084
1.352	0.0009998	0.0009994	0.0093
1.353	0.0009998	0.0011	0.0086
1.354	0.0009998	0.0019	0.0064
1.355	0.00079984	0.0011	0.008
1.356	0.00059988	0.0015	0.0087
1.357	0.0014	0.0018	0.0094
1.358	0.00039992	0.0015	0.0101
1.359	0.00059988	0.0017	0.0063
1.36	0.00019996	0.0016	0.0068
1.361	0.00059988	0.0016	0.0091
1.362	0.00019996	0.0017	0.0082
1.363	0.00079984	0.0021	0.0081
1.364	0.00079984	0.0012	0.009
1.365	0	0.00089946	0.0084
1.366	0.0014	0.0009994	0.0077
1.367	0.00019996	0.00089946	0.0086
1.368	0.00059988	0.00069958	0.0081
1.369	0.0012	0.0013	0.009
1.37	0.0012	0.0017	0.0077
1.371	0.00039992	0.0012	0.0088
1.372	0.0012	0.0014	0.0082
1.373	0.0009998	0.0013	0.0078
1.374	0.00039992	0.00069958	0.0083
1.375	0.0009998	0.0019	0.0079
1.376	0.00079984	0.0016	0.0085
1.377	0.0009998	0.0019	0.0076
1.378	0.0016	0.0009994	0.0085
1.379	0.00079984	0.0013	0.0095
1.38	0.00059988	0.0014	0.0067
1.381	0.00039992	0.0011	0.009
1.382	0.0009998	0.0015	0.0092
1.383	0.002	0.0015	0.0063
1.384	0.0014	0.0012	0.0068
1.385	0.00079984	0.00069958	0.0083
1.386	0.00059988	0.0017	0.0069
1.387	0.0012	0.0011	0.0085
1.388	0.0012	0.00059964	0.0081
1.389	0.0014	0.0012	0.0083
1.39	0.00059988	0.0011	0.0073
1.391	0.0009998	0.0018	0.0076
1.392	0.0012	0.0011	0.009
1.393	0.0016	0.0018	0.0084
1.394	0.00019996	0.00089946	0.0089
1.395	0.00059988	0.0013	0.0077
1.396	0.00019996	0.0016	0.0071
1.397	0.00079984	0.0009994	0.0077
1.398	0.00059988	0.0013	0.0081
1.399	0.0012	0.0014	0.0094
1.4	0.00079984	0.0018	0.0083
1.401	0.00059988	0.0015	0.0086
1.402	0.0009998	0.0012	0.0083
1.403	0.00019996	0.00089946	0.0072
1.404	0.00079984	0.0011	0.0066
1.405	0.00079984	0.0004997	0.0056
1.406	0.0014	0.00079952	0.0073
1.407	0.00039992	0.0016	0.0077
1.408	0.00059988	0.0015	0.0067
1.409	0.00059988	0.0009994	0.0072
1.41	0.00019996	0.00089946	0.0085
1.411	0.00079984	0.0004997	0.0073
1.412	0.0014	0.0009994	0.0081
1.413	0.0012	0.0015	0.0084
1.414	0.0009998	0.0011	0.0073
1.415	0.0016	0.00089946	0.0079
1.416	0.00059988	0.0011	0.0084
1.417	0.00059988	0.0009994	0.0099
1.418	0.00039992	0.00069958	0.0077
1.419	0.00039992	0.0009994	0.0086
1.42	0.0012	0.0011	0.0068
1.421	0.00079984	0.0004997	0.008
1.422	0.00079984	0.00079952	0.0073
1.423	0.00079984	0.0017	0.0071
1.424	0.00079984	0.00089946	0.0078
1.425	0.0016	0.0011	0.007
1.426	0.0009998	0.0011	0.0059
1.427	0.00059988	0.0012	0.0072
1.428	0.00059988	0.0014	0.0076
1.429	0.00059988	0.00089946	0.0076
1.43	0.0018	0.0017	0.0075
1.431	0.00019996	0.0011	0.0064
1.432	0.00059988	0.0011	0.0083
1.433	0.00059988	0.0016	0.0082
1.434	0.00039992	0.0011	0.0066
1.435	0.00019996	0.0014	0.0056
1.436	0.00079984	0.0011	0.0074
1.437	0.0009998	0.0011	0.0073
1.438	0.00059988	0.00089946	0.0069
1.439	0.0014	0.0013	0.0068
1.44	0.00039992	0.00079952	0.0067
1.441	0.00079984	0.00069958	0.0079
1.442	0	0.00089946	0.0074
1.443	0.0012	0.00089946	0.008
1.444	0.0009998	0.00069958	0.0074
1.445	0.0014	0.0011	0.0069
1.446	0.00079984	0.0011	0.007
1.447	0.00079984	0.0015	0.007
1.448	0.0012	0.0013	0.0079
1.449	0.0012	0.0009994	0.0059
1.45	0.0009998	0.0009994	0.0078
1.451	0.0009998	0.00079952	0.0071
1.452	0.0009998	0.00079952	0.0067
1.453	0.0012	0.0014	0.0079
1.454	0.00059988	0.00079952	0.0067
1.455	0.00059988	0.0016	0.0065
1.456	0.00059988	0.00089946	0.0071
1.457	0.0009998	0.00089946	0.0067
1.458	0.00059988	0.00089946	0.0077
1.459	0.0009998	0.0009994	0.0062
1.46	0.00059988	0.0019	0.008
1.461	0.00019996	0.00089946	0.0059
1.462	0.0012	0.0013	0.0061
1.463	0.00079984	0.00089946	0.0059
1.464	0.00059988	0.0004997	0.0066
1.465	0.00079984	0.00089946	0.007
1.466	0.0018	0.00059964	0.0061
1.467	0.0009998	0.00029982	0.0066
1.468	0.0009998	0.0013	0.0079
1.469	0.0012	0.0004997	0.006
1.47	0.00039992	0.0014	0.0078
1.471	0.00039992	0.00059964	0.0074
1.472	0.0009998	0.0009994	0.0076
1.473	0.0018	0.0011	0.0065
1.474	0.0009998	0.0014	0.0071
1.475	0.0009998	0.0012	0.0052
1.476	0.00039992	0.0012	0.0081
1.477	0.0009998	0.0016	0.0062
1.478	0.00019996	0.0004997	0.0062
1.479	0.00079984	0.00089946	0.0059
1.48	0.0024	0.0011	0.0074
1.481	0.0014	0.0013	0.0053
1.482	0.00079984	0.0009994	0.0065
1.483	0	0.00069958	0.0061
1.484	0.0016	0.0013	0.006
1.485	0.00079984	0.00089946	0.007
1.486	0.0009998	0.0015	0.0069
1.487	0.00039992	0.0004997	0.0081
1.488	0.0014	0.00089946	0.0071
1.489	0.00019996	0.0012	0.0064
1.49	0.00019996	0.0015	0.007
1.491	0.0009998	0.0012	0.0062
1.492	0.0009998	0.00089946	0.0067
1.493	0.00059988	0.0012	0.0066
1.494	0	0.0009994	0.0066
1.495	0.0009998	0.00059964	0.0062
1.496	0.00039992	0.0012	0.0053
1.497	0	0.00039976	0.0068
1.498	0.00039992	0.00079952	0.006
1.499	0.0014	0.00059964	0.0078
1.5	0	0.00079952	0.0065
1.501	0.0012	0.00079952	0.0056
1.502	0.00039992	0.00079952	0.0054
1.503	0.0016	0.00059964	0.0073
1.504	0.00059988	0.0013	0.0054
1.505	0.00039992	0.0009994	0.007
1.506	0.00039992	0.0013	0.006
1.507	0.00059988	0.0009994	0.0058
1.508	0.0009998	0.0011	0.0073
1.509	0.00079984	0.0009994	0.0066
1.51	0.00079984	0.0012	0.0059
1.511	0.00059988	0.00089946	0.0061
1.512	0.0009998	0.0012	0.0071
1.513	0	0.0015	0.0056
1.514	0.0012	0.0009994	0.0064
1.515	0.00079984	0.0009994	0.006
1.516	0.00079984	0.00079952	0.0063
1.517	0.00059988	0.0015	0.0063
1.518	0.00039992	0.0013	0.0063
1.519	0.00019996	0.0015	0.0065
1.52	0.00039992	0.00079952	0.0054
1.521	0.00059988	0.00069958	0.0085
1.522	0	0.00069958	0.0065
1.523	0.00079984	0.0014	0.0052
1.524	0.00039992	0.0013	0.0061
1.525	0.00039992	0.00079952	0.007
1.526	0.00019996	0.0012	0.006
1.527	0.00059988	0.0013	0.0048
1.528	0.00059988	0.00079952	0.0054
1.529	0.00059988	0.00079952	0.0064
1.53	0.0009998	0.00079952	0.0071
1.531	0.00079984	0.0013	0.0055
1.532	0.00019996	0.0013	0.0053
1.533	0.00039992	0.0004997	0.0065
1.534	0.0016	0.00079952	0.0053
1.535	0.00079984	0.00069958	0.0063
1.536	0.00059988	0.00089946	0.0066
1.537	0	0.0019	0.0069
1.538	0.00039992	0.00059964	0.0053
1.539	0.0014	0.0011	0.0058
1.54	0.00059988	0.0009994	0.0045
1.541	0.00079984	0.00079952	0.0048
1.542	0.00039992	0.00079952	0.0059
1.543	0.00039992	0.0012	0.006
1.544	0.00059988	0.00069958	0.006
1.545	0.0012	0.00059964	0.0062
1.546	0.0012	0.0004997	0.0061
1.547	0.0009998	0.00089946	0.0059
1.548	0.00039992	0.0012	0.0067
1.549	0.00059988	0.00079952	0.0076
1.55	0.0016	0.00069958	0.0071
1.551	0.00079984	0.0017	0.0071
1.552	0.00019996	0.00089946	0.0055
1.553	0.0009998	0.00059964	0.0055
1.554	0.00079984	0.00039976	0.005
1.555	0.00019996	0.00039976	0.0048
1.556	0.00079984	0.0009994	0.0077
1.557	0.00039992	0.00019988	0.0065
1.558	0.00079984	0.00089946	0.0065
1.559	0.00019996	0.00029982	0.0063
1.56	0.0012	0.00039976	0.0069
1.561	0.00079984	0.0014	0.0056
1.562	0.00059988	0.0009994	0.0035
1.563	0.00059988	0.00089946	0.004
1.564	0.0012	0.00089946	0.0058
1.565	0.00079984	0.00089946	0.0058
1.566	0.00059988	0.00079952	0.005
1.567	0	0.00059964	0.0065
1.568	0.0012	0.00039976	0.0048
1.569	0.00039992	0.00089946	0.0043
1.57	0.00039992	0.0019	0.0058
1.571	0.00079984	0.00089946	0.0075
1.572	0.00059988	0.0004997	0.0059
1.573	0.00039992	0.00039976	0.0067
1.574	0.0009998	0.0011	0.0053
1.575	0.00019996	0.00089946	0.0068
1.576	0.0009998	0.0013	0.005
1.577	0.00039992	0.00089946	0.0049
1.578	0.00059988	0.00089946	0.0063
1.579	0.00079984	0.00089946	0.0056
1.58	0.00079984	0.0015	0.006
1.581	0.00079984	0.0011	0.0053
1.582	0.0014	0.00029982	0.0065
1.583	0.0009998	0.0012	0.0048
1.584	0.00079984	0.0004997	0.0076
1.585	0.00059988	0.0014	0.0055
1.586	0.00039992	0.00089946	0.0056
1.587	0.00039992	0.0009994	0.0054
1.588	0.00039992	0.0009994	0.0053
1.589	0.00019996	0.00069958	0.0055
1.59	0.00059988	0.00089946	0.0084
1.591	0.0009998	0.00069958	0.0058
1.592	0.00079984	0.00069958	0.0052
1.593	0.00039992	0.0009994	0.0066
1.594	0.00039992	0.00089946	0.0047
1.595	0.00039992	0.0009994	0.0044
1.596	0.0009998	0.0004997	0.005
1.597	0.0012	0.0009994	0.0062
1.598	0.00059988	0.00039976	0.0053
1.599	0.00079984	0.00069958	0.0055
1.6	0.00039992	0.00059964	0.007
1.601	0.0009998	0.0009994	0.0065
1.602	0.0012	0.0012	0.0043
1.603	0.00039992	0.0013	0.0048
1.604	0.00059988	0.00069958	0.0047
1.605	0.00079984	0.0009994	0.0042
1.606	0.0009998	0.00069958	0.0055
1.607	0.0009998	0.00089946	0.0063
1.608	0.00039992	0.0018	0.0063
1.609	0.00079984	0.0004997	0.0053
1.61	0.00019996	0.0012	0.0055
1.611	0.0016	0.0012	0.0045
1.612	0.0009998	0.00059964	0.0051
1.613	0.00039992	0.0012	0.0052
1.614	0.00059988	0.0012	0.0055
1.615	0.00039992	0.0004997	0.0041
1.616	0.00039992	0.0011	0.0055
1.617	0.00039992	0.00059964	0.0059
1.618	0.00079984	0.00089946	0.0052
1.619	0	0.00059964	0.0049
1.62	0.00019996	0.00079952	0.0057
1.621	0.00079984	0.0016	0.0057
1.622	0.00019996	0.00079952	0.0056
1.623	0.00039992	0.00029982	0.0042
1.624	0.0009998	0.00069958	0.0056
1.625	0.00059988	0.00059964	0.005
1.626	0.00079984	0.00069958	0.0058
1.627	0.00059988	0.00059964	0.0058
1.628	0.00019996	0.0014	0.0047
1.629	0.00019996	0.0009994	0.0057
1.63	0.00039992	0.0009994	0.0045
1.631	0.00059988	0.00079952	0.0049
1.632	0.00059988	0.00079952	0.0051
1.633	0.0009998	0.0013	0.005
1.634	0.00079984	0.00039976	0.0043
1.635	0.0012	0.0014	0.0055
1.636	0.00079984	0.0009994	0.0053
1.637	0.00059988	0.00059964	0.0067
1.638	0.00039992	0.00089946	0.0059
1.639	0.00079984	0.00089946	0.006
1.64	0.00059988	0.00069958	0.0051
1.641	0.00079984	0.00089946	0.0065
1.642	0.00019996	0.00089946	0.0047
1.643	0.00039992	0.00089946	0.0052
1.644	0.00039992	0.0011	0.0054
1.645	0.00079984	0.0011	0.0042
1.646	0.00059988	0.00079952	0.0052
1.647	0.00019996	0.00079952	0.0064
1.648	0.00019996	0.00079952	0.0047
1.649	0.00019996	0.0013	0.0057
1.65	0	0.0004997	0.0064
1.651	0.0012	0.00079952	0.0045
1.652	0.00019996	0.00079952	0.0051
1.653	0.0014	0.0014	0.0057
1.654	0.00039992	0.0013	0.004
1.655	0.00079984	0.00059964	0.004
1.656	0.00059988	0.00079952	0.0047
1.657	0.00079984	0.00059964	0.0054
1.658	0.00059988	0.0014	0.0045
1.659	0.00039992	0.0004997	0.0059
1.66	0.00019996	0.0004997	0.0058
1.661	0.00079984	0.0013	0.0041
1.662	0.0012	0.0017	0.0043
1.663	0.0009998	0.00089946	0.0044
1.664	0.00039992	0.0011	0.0054
1.665	0.00079984	0.0013	0.0066
1.666	0	0.00039976	0.0052
1.667	0.00079984	0.00069958	0.0058
1.668	0.00079984	0.00029982	0.006
1.669	0.00039992	0.0012	0.0047
1.67	0.00059988	0.0012	0.0052
1.671	0.00039992	0.00059964	0.0062
1.672	0.00019996	0.0009994	0.005
1.673	0.00039992	0.00069958	0.0069
1.674	0.0009998	0.0009994	0.0048
1.675	0.00019996	0.00069958	0.0033
1.676	0.00039992	0.00079952	0.0044
1.677	0.00059988	0.0004997	0.0054
1.678	0.00059988	0.0012	0.0039
1.679	0.00019996	0.0009994	0.0046
1.68	0.00039992	0.00039976	0.0045
1.681	0.0009998	0.0009994	0.0059
1.682	0.00059988	0.00019988	0.0042
1.683	0.00079984	0.0011	0.0054
1.684	0.0012	0.0011	0.0051
1.685	0.00019996	0.00069958	0.0044
1.686	0.00079984	0.00089946	0.0046
1.687	0.00039992	0.00059964	0.0044
1.688	0.00079984	0.00089946	0.005
1.689	0.0016	0.0004997	0.0051
1.69	0.0012	0.00069958	0.0057
1.691	0.00059988	0.00079952	0.0053
1.692	0.00059988	0.00059964	0.0046
1.693	0.0014	0.00089946	0.0044
1.694	0.00019996	0.00079952	0.0044
1.695	0.00039992	0.00059964	0.0054
1.696	0.0009998	0.00069958	0.0045
1.697	0.00059988	0.0011	0.0045
1.698	0.00039992	0.0016	0.0047
1.699	0.00039992	0.00089946	0.0058
1.7	0.00079984	0.00029982	0.0041
1.701	0.00039992	0.00069958	0.0044
1.702	0.00039992	0.00069958	0.0043
1.703	0.00079984	0.00059964	0.0049
1.704	0.00059988	0.00079952	0.0049
1.705	0.00039992	0.00059964	0.0047
1.706	0.00039992	0.00089946	0.0053
1.707	0.0016	0.00059964	0.0045
1.708	0.0009998	0.00039976	0.0047
1.709	0.00019996	0.00089946	0.0051
1.71	0.00019996	0.0012	0.0045
1.711	0.00059988	0.0014	0.0043
1.712	0	0.0011	0.0044
1.713	0.00019996	0.00069958	0.0039
1.714	0.0012	0.00039976	0.0039
1.715	0.00079984	0.0004997	0.0055
1.716	0.00039992	0.00069958	0.0055
1.717	0.00019996	0.0009994	0.0048
1.718	0	0.00069958	0.0048
1.719	0.00039992	0.00059964	0.0053
1.72	0.00039992	0.0004997	0.006
1.721	0.00019996	0.00069958	0.0039
1.722	0.00059988	0.0012	0.0042
1.723	0.00059988	0.0009994	0.0057
1.724	0.00079984	0.00079952	0.0037
1.725	0.00039992	0.00039976	0.0053
1.726	0.00019996	0.00079952	0.0045
1.727	0.00039992	0.00039976	0.0032
1.728	0.00079984	0.00089946	0.0033
1.729	0.00039992	0.00019988	0.0044
1.73	0	0.0009994	0.0048
1.731	0.00019996	0.00059964	0.0055
1.732	0.00079984	0.00079952	0.0055
1.733	0.00019996	0.0012	0.0045
1.734	0.00039992	0.0012	0.0053
1.735	0.00079984	0.0004997	0.0042
1.736	0.00079984	0.00079952	0.005
1.737	0.0009998	0.00079952	0.0041
1.738	0.00059988	0.00079952	0.0036
1.739	0.0012	0.00059964	0.0047
1.74	0.00019996	0.0011	0.0043
1.741	0	0.00059964	0.0053
1.742	0.00019996	0.0013	0.0035
1.743	0	0.00019988	0.0039
1.744	0.00019996	0.0011	0.0053
1.745	0.00079984	0.00089946	0.0033
1.746	0.0009998	0.00079952	0.0052
1.747	0	0.00029982	0.0057
1.748	0.00039992	0.0011	0.0045
1.749	0.00059988	0.00069958	0.005
1.75	0.00019996	0.00079952	0.0046
1.751	0.0012	0.00079952	0.0055
1.752	0	0.00089946	0.0044
1.753	0.00039992	0.0004997	0.0052
1.754	0.00039992	0.00039976	0.0042
1.755	0.0014	0.00089946	0.0028
1.756	0.00059988	0.00089946	0.0043
1.757	0.0016	0.0004997	0.0033
1.758	0.00039992	0.00079952	0.0039
1.759	0.00019996	0.0011	0.0046
1.76	0.00039992	0.00059964	0.0036
1.761	0.00019996	0.0009994	0.0042
1.762	0	0.00059964	0.005
1.763	0.00039992	0.0004997	0.0048
1.764	0.00039992	0.00079952	0.0055
1.765	0.00019996	0.00019988	0.0039
1.766	0.00059988	0.00029982	0.0044
1.767	0.00039992	0.00079952	0.0042
1.768	0.0014	0.00079952	0.0057
1.769	0.00039992	0.00039976	0.0035
1.77	0.00039992	0.00059964	0.0047
1.771	0.00019996	0.00059964	0.0049
1.772	0.00039992	0.0009994	0.0046
1.773	0.00019996	0.0009994	0.0043
1.774	0.00079984	0.0004997	0.0055
1.775	0.00059988	0.00089946	0.0029
1.776	0.00039992	0.00089946	0.0039
1.777	0.0012	0.00059964	0.0048
1.778	0.00019996	0.0004997	0.0043
1.779	0.00019996	0.00059964	0.004
1.78	0.00039992	0.00029982	0.0034
1.781	0.00019996	0.00019988	0.0036
1.782	0.00019996	0.00059964	0.004
1.783	0.00019996	0.00089946	0.0043
1.784	0.00059988	0.00029982	0.0035
1.785	0.00039992	0.00039976	0.0041
1.786	0.00059988	0.0004997	0.003
1.787	0.00039992	0.00019988	0.0028
1.788	0.00059988	0.00059964	0.0057
1.789	0	0.00079952	0.004
1.79	0.00059988	0.00079952	0.0048
1.791	0.00039992	0.00059964	0.004
1.792	0.0012	0.00089946	0.0047
1.793	0.00019996	0.0009994	0.0033
1.794	0.00059988	0.00029982	0.0038
1.795	0.00019996	0.00079952	0.0045
1.796	0.0009998	0.00039976	0.0042
1.797	0.00039992	0.00079952	0.0044
1.798	0.00039992	0.00029982	0.0036
1.799	0.00019996	0.0009994	0.004
1.8	0.00039992	0.00039976	0.0032
1.801	0.00039992	0.00079952	0.0052
1.802	0.00019996	0.00069958	0.0051
1.803	0.00079984	0.00089946	0.0035
1.804	0.00039992	0.00089946	0.0058
1.805	0.00039992	0.0004997	0.0034
1.806	0.00079984	0.0004997	0.0034
1.807	0.00039992	0.00059964	0.004
1.808	0.00039992	0.0004997	0.004
1.809	0.00019996	0.00069958	0.0041
1.81	0.00019996	0.00079952	0.0032
1.811	0.00039992	0.00079952	0.0034
1.812	0.00039992	0.0014	0.0044
1.813	0.00039992	0.00069958	0.0028
1.814	0.00039992	0.00059964	0.003
1.815	0.00059988	0.00039976	0.0035
1.816	0.00079984	0.00019988	0.004
1.817	0.00039992	0.0004997	0.0042
1.818	0.00039992	0.00089946	0.0034
1.819	0.00019996	0.00059964	0.0027
1.82	0.00059988	0.00069958	0.0046
1.821	0.00079984	0.00079952	0.0038
1.822	0.0009998	0.0011	0.0039
1.823	0.00079984	0.0011	0.005
1.824	0.00059988	0.00029982	0.0041
1.825	0.00059988	0.0004997	0.0041
1.826	0.00039992	0.0004997	0.0034
1.827	0.00059988	0.00059964	0.0031
1.828	0.00019996	0.00069958	0.0039
1.829	0.00059988	0.00079952	0.0038
1.83	0.00019996	0.0011	0.0037
1.831	0	0.00029982	0.004
1.832	0.00059988	0.0012	0.0039
1.833	0.00039992	0.00069958	0.0055
1.834	0.00019996	0.00089946	0.0031
1.835	0.00039992	0.00069958	0.0033
1.836	0.00039992	0.00059964	0.0049
1.837	0.00039992	0.00039976	0.0043
1.838	0.00019996	0.00059964	0.0037
1.839	0.00059988	0.00069958	0.0035
1.84	0.00079984	0.0009994	0.004
1.841	0.0018	0.0004997	0.0051
1.842	0.00019996	0.00029982	0.0042
1.843	0.0009998	0.00059964	0.0047
1.844	0.00059988	0.0004997	0.0041
1.845	0.00039992	0.00059964	0.0045
1.846	0.00059988	0.00029982	0.0038
1.847	0.0009998	0.00039976	0.0037
1.848	0.00059988	0.00019988	0.0034
1.849	0.00039992	0.00069958	0.0038
1.85	0.00059988	0.00069958	0.003
1.851	0.00019996	0.0004997	0.0038
1.852	0.00019996	0.00089946	0.0035
1.853	0.00059988	0.00069958	0.0039
1.854	0.00039992	0.00089946	0.0032
1.855	0.00059988	0.00069958	0.0031
1.856	0.00039992	0.0004997	0.0036
1.857	0.00019996	0.00069958	0.0033
1.858	0.00039992	0.00039976	0.0023
1.859	0.00019996	0.00039976	0.003
1.86	0.00059988	0.00079952	0.0031
1.861	0.00059988	0.00039976	0.0038
1.862	0.00019996	0.0009994	0.003
1.863	0	0.00039976	0.0039
1.864	0.00079984	0.00029982	0.003
1.865	0	0.00029982	0.0049
1.866	0.0016	0.00069958	0.004
1.867	0.00039992	9.994e-05	0.0042
1.868	0.00039992	0.00059964	0.0032
1.869	0.00019996	0.00069958	0.0034
1.87	0.00059988	0.00089946	0.0048
1.871	0.00019996	0.00069958	0.0046
1.872	0.00059988	0.00079952	0.0037
1.873	0	0.00039976	0.0038
1.874	0.00019996	0.00069958	0.0026
1.875	0.00059988	0.00089946	0.0041
1.876	0.00019996	0.00039976	0.004
1.877	0.0009998	0.00059964	0.0024
1.878	0.00019996	0.00059964	0.0029
1.879	0.00059988	0.00059964	0.0036
1.88	0	0.0009994	0.0042
1.881	0.00039992	0.00089946	0.003
1.882	0.00039992	0.00059964	0.0034
1.883	0.00019996	0.00059964	0.0033
1.884	0	0.00079952	0.0041
1.885	0.00059988	0.00069958	0.0047
1.886	0.00059988	0.00059964	0.0045
1.887	0.00039992	0.0004997	0.0044
1.888	0	0.0004997	0.0029
1.889	0.00079984	0.0009994	0.0027
1.89	0.00019996	0.00079952	0.0047
1.891	0.00019996	0.00029982	0.0044
1.892	0.00019996	0.0004997	0.0023
1.893	0.00059988	0.00079952	0.0039
1.894	0.00039992	0.00059964	0.004
1.895	0.00059988	0.00039976	0.0022
1.896	0.00019996	0.00079952	0.0039
1.897	0.00059988	0.0004997	0.0044
1.898	0.00059988	0.00069958	0.0033
1.899	0.00079984	0.00079952	0.0034
1.9	0.00059988	0.0004997	0.0031
1.901	0.00059988	0.0004997	0.0041
1.902	0.0009998	0.00019988	0.0036
1.903	0	0.00039976	0.0034
1.904	0.00019996	0.00059964	0.0035
1.905	0.00039992	0.00039976	0.004
1.906	0.00039992	0.00079952	0.0035
1.907	0.0014	0.0004997	0.0029
1.908	0.00019996	0.00029982	0.0037
1.909	0.00039992	0.00079952	0.0029
1.91	0.00019996	0.00029982	0.0033
1.911	0.00079984	0.0004997	0.003
1.912	0.00079984	0.00029982	0.0038
1.913	0.00039992	0.00089946	0.0032
1.914	0.00019996	0.00059964	0.0037
1.915	0.00019996	0.00059964	0.004
1.916	0.00019996	0.00039976	0.0028
1.917	0.00059988	0.00069958	0.0042
1.918	0.00019996	0.00029982	0.0032
1.919	0.00019996	0.0011	0.0036
1.92	0.00019996	0.0009994	0.0044
1.921	0	0.00079952	0.0024
1.922	0.00039992	0.00069958	0.0023
1.923	0.00059988	0.00059964	0.0027
1.924	0.00039992	0.00059964	0.0044
1.925	0.00059988	0.00039976	0.0033
1.926	0.0012	0.00029982	0.0032
1.927	0.00079984	0.00059964	0.0042
1.928	0.00019996	0.00029982	0.0032
1.929	0.00019996	0.00069958	0.0026
1.93	0.00059988	0.0004997	0.0034
1.931	0.00019996	9.994e-05	0.0028
1.932	0.00059988	0.00039976	0.0023
1.933	0.00039992	0.00039976	0.0029
1.934	0.00039992	0.00069958	0.0027
1.935	0.00039992	0.00039976	0.0032
1.936	0.00039992	0.0004997	0.0028
1.937	0	0.0004997	0.0027
1.938	0.00039992	0.0004997	0.0034
1.939	0.00039992	0.00019988	0.0027
1.94	0.0009998	0.00019988	0.0037
1.941	0.00079984	9.994e-05	0.0042
1.942	0.00079984	0.00079952	0.0039
1.943	0	0.00019988	0.0038
1.944	0.00059988	0.0004997	0.0045
1.945	0	0.0009994	0.0024
1.946	0.00059988	0.00069958	0.0027
1.947	0.00019996	0.0004997	0.0035
1.948	0.00079984	0.00079952	0.0032
1.949	0.00039992	0.00039976	0.0026
1.95	0.00019996	0.00079952	0.0026
1.951	0	0.00039976	0.0033
1.952	0	0.00029982	0.0034
1.953	0.00019996	0.0009994	0.0026
1.954	0.00039992	0.00019988	0.003
1.955	0.00059988	0.00039976	0.0029
1.956	0.00019996	0.00069958	0.0031
1.957	0.00039992	0.00059964	0.0045
1.958	0.00039992	0.00069958	0.0027
1.959	0.00039992	0.00019988	0.0033
1.96	0.00019996	0.00019988	0.0039
1.961	0.00019996	0.00039976	0.0037
1.962	0.00019996	0.00019988	0.0032
1.963	0.00039992	0.00059964	0.0035
1.964	0.00019996	0.00079952	0.0033
1.965	0.0009998	0.0004997	0.0024
1.966	0.00039992	0.00029982	0.0027
1.967	0.00059988	0.0009994	0.0031
1.968	0.00019996	0.00039976	0.003
1.969	0.00039992	0.00029982	0.0041
1.97	0.00059988	0.00039976	0.0026
1.971	0.00019996	0.00069958	0.0028
1.972	0.00039992	0.0004997	0.0026
1.973	0.00059988	9.994e-05	0.0036
1.974	0.00079984	0.00039976	0.0036
1.975	0.00079984	0.00019988	0.0031
1.976	0.0014	0.00059964	0.004
1.977	0.00079984	0.00079952	0.0029
1.978	0.00019996	0.00029982	0.0028
1.979	0.00079984	0.00039976	0.0022
1.98	0.00039992	0.00069958	0.0032
1.981	0.00059988	0.00059964	0.003
1.982	0.00019996	0.00039976	0.0026
1.983	0.00079984	0.00039976	0.0029
1.984	0.00039992	0.00039976	0.002
1.985	0.00039992	0.00059964	0.0038
1.986	0.00019996	0.0009994	0.0039
1.987	0.0014	9.994e-05	0.0019
1.988	0.00079984	0.0004997	0.0022
1.989	0.00059988	0.00019988	0.0025
1.99	0.00059988	0.00079952	0.003
1.991	0	0.0004997	0.0022
1.992	0.00019996	0.00019988	0.0034
1.993	0.00019996	0.0004997	0.0032
1.994	0.00079984	0.00029982	0.0028
1.995	0.00019996	0.00059964	0.0031
1.996	0.0009998	0.0009994	0.003
1.997	0.00079984	0.00029982	0.0046
1.998	0.00019996	0.0004997	0.0033
[truncated: 2,001 more rows]
