# Supplementary material for: Enhancement of single upconversion nanoparticle imaging by topologically segregated core-shell structure with inward energy migration
Source: Nat Commun. 2022 Oct 7;13:5927. doi: 10.1038/s41467-022-33660-8 (PMC9546905; doi:10.1038/s41467-022-33660-8)
Supplement: Supplementary file 7 — Source Data [file 41467_2022_33660_MOESM7_ESM.zip › source data-220904/Supplymentary Figure 6.xlsx]

## Sheet: S6a
2θ(degree)	outside-in Lu0.8Er0.2@Yb@Lu	outside-in Lu0.8Er0.2@Yb0.75Lu0.25@Lu	outside-in Lu0.8Er0.2@Yb0.5Lu0.5@Lu
10.0021	384	410	377
10.0223	416	413	380
10.0426	396	421	402
10.0628	420	381	379
10.0831	411	373	381
10.1033	429	395	361
10.1236	381	405	370
10.1438	401	398	391
10.164	390	399	378
10.1843	406	416	408
10.2045	427	429	374
10.2248	443	385	425
10.245	420	430	403
10.2653	415	429	391
10.2855	439	400	409
10.3057	416	386	401
10.326	413	394	425
10.3462	445	383	387
10.3665	430	393	414
10.3867	433	413	412
10.407	401	384	399
10.4272	410	393	407
10.4474	428	403	414
10.4677	459	413	369
10.4879	428	386	415
10.5082	447	422	372
10.5284	414	387	397
10.5487	425	420	447
10.5689	414	408	423
10.5892	403	410	400
10.6094	390	437	393
10.6296	414	382	407
10.6499	374	407	388
10.6701	403	355	341
10.6904	362	352	403
10.7106	406	366	390
10.7309	397	404	385
10.7511	389	385	386
10.7713	395	403	425
10.7916	378	369	357
10.8118	402	371	396
10.8321	381	390	451
10.8523	430	373	388
10.8726	412	391	398
10.8928	395	332	377
10.913	403	371	404
10.9333	433	399	404
10.9535	404	394	393
10.9738	406	394	379
10.994	395	363	382
11.0143	413	389	353
11.0345	405	381	377
11.0547	382	379	383
11.075	391	393	393
11.0952	393	415	374
11.1155	377	365	351
11.1357	374	385	360
11.156	386	371	400
11.1762	414	392	385
11.1964	389	366	363
11.2167	418	375	392
11.2369	365	411	397
11.2572	376	404	383
11.2774	373	391	376
11.2977	426	401	381
11.3179	401	396	370
11.3382	368	359	357
11.3584	371	379	382
11.3786	368	377	340
11.3989	409	372	376
11.4191	393	357	363
11.4394	387	387	350
11.4596	389	394	367
11.4799	391	406	372
11.5001	391	383	334
11.5203	405	355	363
11.5406	386	379	391
11.5608	373	389	349
11.5811	388	371	390
11.6013	401	408	399
11.6215	419	391	397
11.6418	395	414	361
11.662	406	404	332
11.6823	386	372	373
11.7025	403	386	384
11.7228	371	386	353
11.743	345	367	378
11.7632	384	337	352
11.7835	372	365	406
11.8037	373	394	377
11.824	456	373	403
11.8442	376	374	387
11.8645	360	395	409
11.8847	364	364	394
11.9049	405	387	372
11.9252	394	394	347
11.9454	421	379	386
11.9657	363	379	373
11.9859	399	363	381
12.0062	397	402	381
12.0264	351	390	378
12.0467	346	351	393
12.0669	374	353	407
12.0871	388	367	359
12.1074	365	379	371
12.1276	365	379	345
12.1479	347	384	371
12.1681	396	385	346
12.1884	423	424	382
12.2086	373	377	356
12.2288	402	384	398
12.2491	375	367	378
12.2693	393	382	380
12.2896	384	350	367
12.3098	378	397	371
12.3301	414	367	374
12.3503	414	388	382
12.3705	353	377	360
12.3908	402	397	340
12.411	380	363	381
12.4313	337	390	332
12.4515	349	342	399
12.4718	369	383	334
12.492	368	375	361
12.5122	378	343	349
12.5325	372	393	369
12.5527	390	359	395
12.573	360	367	385
12.5932	362	400	351
12.6135	405	377	343
12.6337	364	373	365
12.654	378	411	381
12.6742	383	361	375
12.6944	362	371	386
12.7147	362	357	398
12.7349	374	399	378
12.7552	375	366	380
12.7754	368	371	373
12.7957	373	337	354
12.8159	346	362	372
12.8361	403	357	378
12.8564	436	320	386
12.8766	366	399	369
12.8969	383	357	376
12.9171	418	392	341
12.9374	380	385	377
12.9576	369	385	342
12.9778	359	361	355
12.9981	378	366	329
13.0183	389	380	361
13.0386	360	379	381
13.0588	402	395	363
13.0791	370	376	386
13.0993	355	377	354
13.1195	379	368	354
13.1398	405	362	350
13.16	371	397	344
13.1803	371	405	396
13.2005	339	372	374
13.2208	375	360	355
13.241	367	363	378
13.2612	380	338	368
13.2815	360	336	412
13.3017	361	341	366
13.322	377	379	358
13.3422	360	391	370
13.3625	376	382	344
13.3827	395	367	365
13.403	338	361	336
13.4232	391	315	396
13.4434	340	342	364
13.4637	352	384	358
13.4839	360	374	334
13.5042	393	339	402
13.5244	380	343	391
13.5447	362	351	355
13.5649	342	395	351
13.5851	353	375	377
13.6054	373	361	382
13.6256	393	396	369
13.6459	365	322	384
13.6661	361	383	396
13.6863	347	373	351
13.7066	366	367	360
13.7268	351	389	355
13.7471	366	373	393
13.7673	336	368	360
13.7876	351	375	364
13.8078	355	377	343
13.828	381	370	324
13.8483	380	349	371
13.8685	392	372	334
13.8888	335	374	339
13.909	366	401	366
13.9293	367	358	331
13.9495	332	357	380
13.9697	359	349	347
13.99	348	365	344
14.0102	317	387	376
14.0305	334	382	376
14.0507	344	363	367
14.071	387	355	403
14.0912	384	408	341
14.1115	349	355	364
14.1317	379	374	347
14.1519	375	359	335
14.1722	363	367	340
14.1924	340	371	332
14.2127	364	352	363
14.2329	349	375	365
14.2532	349	335	341
14.2734	355	376	393
14.2936	362	359	351
14.3139	338	345	329
14.3341	351	381	331
14.3544	347	378	341
14.3746	343	351	395
14.3949	351	350	360
14.4151	386	429	386
14.4353	371	348	354
14.4556	338	364	362
14.4758	352	362	348
14.4961	349	381	369
14.5163	361	352	357
14.5366	337	337	362
14.5568	325	384	374
14.577	347	357	367
14.5973	342	375	366
14.6175	379	386	398
14.6378	346	349	411
14.658	367	366	386
14.6783	376	397	335
14.6985	389	354	368
14.7188	358	377	414
14.739	351	379	369
14.7592	377	392	337
14.7795	381	348	342
14.7997	355	387	367
14.82	366	382	380
14.8402	359	357	379
14.8605	360	350	373
14.8807	372	390	399
14.9009	370	353	371
14.9212	347	372	351
14.9414	368	387	368
14.9617	333	354	363
14.9819	354	369	361
15.0022	362	392	369
15.0224	340	385	387
15.0426	339	381	364
15.0629	371	390	422
15.0831	336	394	338
15.1034	345	371	349
15.1236	344	363	361
15.1439	355	388	391
15.1641	368	396	403
15.1843	383	368	383
15.2046	368	357	368
15.2248	379	365	346
15.2451	354	344	361
15.2653	376	325	378
15.2856	364	406	402
15.3058	348	369	397
15.326	347	381	345
15.3463	393	347	338
15.3665	359	360	350
15.3868	360	344	375
15.407	385	367	367
15.4273	386	391	408
15.4475	360	419	397
15.4678	374	357	394
15.488	376	401	399
15.5082	351	340	387
15.5285	399	392	375
15.5487	331	379	343
15.569	341	399	348
15.5892	342	384	386
15.6095	353	359	396
15.6297	365	392	396
15.6499	354	390	352
15.6702	398	390	390
15.6904	411	380	353
15.7107	401	375	377
15.7309	395	374	388
15.7512	355	372	408
15.7714	343	385	357
15.7916	346	369	353
15.8119	362	361	376
15.8321	355	405	354
15.8524	379	363	344
15.8726	343	363	386
15.8928	357	381	394
15.9131	397	391	335
15.9333	368	399	372
15.9536	392	415	400
15.9738	396	396	358
15.9941	379	379	416
16.0143	347	380	412
16.0345	336	390	407
16.0548	414	374	404
16.075	375	396	423
16.0953	390	398	415
16.1155	365	395	403
16.1358	394	418	426
16.156	369	411	427
16.1763	418	449	418
16.1965	387	433	407
16.2167	379	447	414
16.237	401	432	436
16.2572	399	442	421
16.2775	394	402	449
16.2977	396	416	444
16.318	435	475	404
16.3382	434	457	460
16.3584	408	436	426
16.3787	400	468	396
16.3989	397	400	431
16.4192	431	441	425
16.4394	400	429	428
16.4597	403	451	468
16.4799	376	453	392
16.5002	413	443	441
16.5204	439	466	436
16.5406	435	453	475
16.5609	450	524	511
16.5811	437	548	502
16.6014	488	540	506
16.6216	466	554	477
16.6419	494	595	517
16.6621	543	566	505
16.6823	513	618	557
16.7026	515	672	633
16.7228	561	644	689
16.7431	586	693	654
16.7633	622	723	705
16.7836	673	784	707
16.8038	683	830	700
16.824	686	821	789
16.8443	729	876	822
16.8645	811	884	836
16.8848	807	1015	874
16.905	811	992	950
16.9252	852	1036	940
16.9455	907	1090	987
16.9657	844	1128	1047
16.986	964	1139	1000
17.0062	1001	1160	1129
17.0265	873	1164	1031
17.0467	927	1142	1057
17.0669	949	1239	1011
17.0872	913	1273	1008
17.1074	953	1190	1080
17.1277	891	1230	1007
17.1479	974	1174	1049
17.1682	941	1206	1010
17.1884	848	1143	1074
17.2087	845	1168	983
17.2289	821	1112	935
17.2491	818	1037	936
17.2694	786	1035	908
17.2896	767	972	893
17.3099	752	954	883
17.3301	768	939	829
17.3504	724	850	797
17.3706	667	857	814
17.3908	686	786	724
17.4111	651	811	733
17.4313	591	709	693
17.4516	598	771	718
17.4718	565	664	630
17.4921	548	652	614
17.5123	531	650	553
17.5325	485	605	583
17.5528	506	592	510
17.573	442	546	546
17.5933	475	528	562
17.6135	463	512	462
17.6338	445	476	484
17.654	389	534	474
17.6743	465	519	468
17.6945	425	487	473
17.7147	453	453	483
17.735	418	497	443
17.7552	383	451	419
17.7755	429	450	414
17.7957	399	436	470
17.816	388	395	446
17.8362	416	430	386
17.8564	376	433	433
17.8767	396	430	413
17.8969	399	430	413
17.9172	396	437	449
17.9374	395	416	392
17.9577	405	436	421
17.9779	449	434	411
17.9981	379	422	374
18.0184	387	471	387
18.0386	407	423	407
18.0589	382	440	431
18.0791	429	406	409
18.0994	394	434	388
18.1196	369	389	408
18.1398	370	419	409
18.1601	404	373	389
18.1803	429	429	390
18.2006	406	419	393
18.2208	399	447	382
18.2411	425	423	416
18.2613	368	383	363
18.2815	364	384	386
18.3018	372	382	382
18.322	416	396	398
18.3423	403	404	378
18.3625	374	398	424
18.3828	407	427	391
18.403	358	420	377
18.4232	386	390	410
18.4435	394	386	398
18.4637	411	396	370
18.484	380	432	374
18.5042	371	418	353
18.5245	353	407	381
18.5447	389	392	391
18.5649	367	399	399
18.5852	373	403	363
18.6054	394	363	405
18.6257	371	379	404
18.6459	349	384	379
18.6662	349	393	405
18.6864	376	406	376
18.7066	374	354	364
18.7269	331	405	391
18.7471	416	382	429
18.7674	348	371	402
18.7876	342	374	376
18.8079	364	404	397
18.8281	365	347	378
18.8483	368	364	398
18.8686	367	360	399
18.8888	387	367	339
18.9091	415	414	387
18.9293	371	357	378
18.9496	362	348	378
18.9698	377	372	422
18.9901	356	398	382
19.0103	373	371	387
19.0305	352	412	383
19.0508	377	378	392
19.071	387	345	381
19.0913	364	378	386
19.1115	384	380	394
19.1318	347	368	388
19.152	363	364	411
19.1722	377	330	360
19.1925	365	338	385
19.2127	382	358	399
19.233	379	400	381
19.2532	357	372	387
19.2735	392	339	387
19.2937	369	397	351
19.3139	396	356	387
19.3342	372	372	389
19.3544	360	376	396
19.3747	366	387	381
19.3949	348	408	403
19.4152	350	357	355
19.4354	333	360	371
19.4556	358	404	355
19.4759	347	398	385
19.4961	391	382	372
19.5164	353	378	376
19.5366	344	373	370
19.5569	348	368	366
19.5771	345	359	410
19.5973	344	375	381
19.6176	367	387	380
19.6378	376	360	379
19.6581	369	363	363
19.6783	351	331	353
19.6986	337	362	379
19.7188	400	365	387
19.739	381	386	378
19.7593	352	344	344
19.7795	335	364	358
19.7998	347	384	329
19.82	370	394	385
19.8403	368	388	381
19.8605	363	359	356
19.8807	336	370	397
19.901	337	369	349
19.9212	391	379	374
19.9415	384	384	388
19.9617	365	324	372
19.982	327	356	388
20.0022	380	375	366
20.0224	363	351	339
20.0427	358	379	370
20.0629	375	343	390
20.0832	340	374	366
20.1034	373	344	369
20.1237	348	387	380
20.1439	336	349	378
20.1641	364	379	354
20.1844	389	393	342
20.2046	364	395	342
20.2249	362	382	353
20.2451	406	367	378
20.2654	330	362	369
20.2856	372	366	343
20.3059	353	349	381
20.3261	389	390	374
20.3463	365	374	385
20.3666	387	378	394
20.3868	373	374	403
20.4071	353	359	363
20.4273	339	338	356
20.4476	334	366	359
20.4678	365	361	368
20.488	349	368	360
20.5083	355	365	347
20.5285	376	339	361
20.5488	398	377	318
20.569	386	388	357
20.5893	350	375	371
20.6095	367	347	375
20.6298	396	345	352
20.65	359	375	363
20.6702	389	368	378
20.6905	346	378	336
20.7107	389	357	367
20.731	377	381	355
20.7512	365	363	379
20.7715	353	345	413
20.7917	380	333	338
20.8119	361	347	369
20.8322	350	373	364
20.8524	348	348	376
20.8727	345	382	356
20.8929	380	343	354
20.9132	316	392	381
20.9334	357	327	354
20.9536	366	353	338
20.9739	364	316	395
20.9941	368	378	379
21.0144	376	340	379
21.0346	375	372	353
21.0548	387	386	338
21.0751	365	354	356
21.0953	380	348	360
21.1156	388	325	372
21.1358	323	343	317
21.1561	356	388	332
21.1763	379	345	352
21.1965	358	385	353
21.2168	355	345	375
21.237	399	344	333
21.2573	333	354	382
21.2775	357	363	336
21.2978	354	386	341
21.318	366	355	356
21.3383	377	360	376
21.3585	356	344	383
21.3787	353	379	353
21.399	367	387	375
21.4192	360	362	329
21.4395	364	325	349
21.4597	362	350	376
21.48	361	330	349
21.5002	363	356	348
21.5204	374	338	347
21.5407	404	318	346
21.5609	347	354	379
21.5812	341	337	369
21.6014	379	359	374
21.6217	337	340	373
21.6419	369	341	370
21.6621	363	335	354
21.6824	342	317	351
21.7026	333	382	394
21.7229	341	330	361
21.7431	351	373	358
21.7634	382	385	358
21.7836	351	382	365
21.8039	337	384	368
21.8241	349	323	341
21.8443	356	378	321
21.8646	351	387	320
21.8848	338	356	347
21.9051	374	320	363
21.9253	344	380	341
21.9456	355	392	338
21.9658	340	369	354
21.986	371	340	336
22.0063	382	356	380
22.0265	334	325	346
22.0468	361	366	374
22.067	329	364	337
22.0873	335	336	338
22.1075	322	350	311
22.1277	382	350	374
22.148	367	370	387
22.1682	349	371	331
22.1885	351	347	354
22.2087	356	362	364
22.229	365	318	380
22.2492	360	341	332
22.2694	357	356	363
22.2897	397	356	392
22.3099	359	364	333
22.3302	365	359	341
22.3504	346	343	402
22.3707	361	316	349
22.3909	350	334	340
22.4111	358	380	359
22.4314	376	392	363
22.4516	378	392	324
22.4719	348	345	366
22.4921	351	341	339
22.5124	367	322	346
22.5326	369	351	351
22.5528	353	352	341
22.5731	359	352	392
22.5933	329	354	347
22.6136	350	355	340
22.6338	383	346	358
22.6541	321	345	392
22.6743	346	335	334
22.6945	373	344	343
22.7148	344	330	348
22.735	359	353	363
22.7553	342	384	363
22.7755	377	353	353
22.7958	387	362	349
22.816	349	375	340
22.8362	351	340	360
22.8565	360	354	350
22.8767	346	349	355
22.897	374	390	315
22.9172	379	316	339
22.9375	364	334	358
22.9577	352	342	315
22.9779	363	390	385
22.9982	354	351	356
23.0184	384	347	377
23.0387	366	323	384
23.0589	377	342	371
23.0792	358	365	344
23.0994	335	365	353
23.1197	345	355	359
23.1399	359	346	366
23.1601	344	344	333
23.1804	354	400	374
23.2006	364	339	345
23.2209	346	335	318
23.2411	343	393	333
23.2614	337	377	339
23.2816	392	372	335
23.3018	358	377	359
23.3221	373	339	338
23.3423	363	363	348
23.3626	352	367	347
23.3828	352	350	334
23.4031	355	345	394
23.4233	356	371	332
23.4435	373	362	359
23.4638	341	343	363
23.484	367	357	354
23.5043	364	371	348
23.5245	376	361	342
23.5448	365	340	354
23.565	365	364	383
23.5852	356	360	372
23.6055	334	344	366
23.6257	329	299	328
23.646	378	303	354
23.6662	363	331	353
23.6865	342	321	368
23.7067	374	365	324
23.7269	375	372	324
23.7472	369	389	342
23.7674	347	376	314
23.7877	360	391	341
23.8079	402	347	326
23.8282	335	330	359
23.8484	367	318	360
23.8686	333	378	336
23.8889	363	376	339
23.9091	373	326	375
23.9294	338	321	362
23.9496	375	373	338
23.9699	372	350	381
23.9901	363	362	344
24.0103	359	373	327
24.0306	353	328	335
24.0508	353	357	352
24.0711	340	348	331
24.0913	384	318	351
24.1116	371	307	340
24.1318	350	338	375
24.152	347	283	353
24.1723	370	326	339
24.1925	387	329	334
24.2128	365	333	367
24.233	320	312	350
24.2533	365	390	326
24.2735	352	341	373
24.2937	366	384	364
24.314	383	320	334
24.3342	356	363	327
24.3545	323	320	372
24.3747	359	333	350
24.395	361	363	341
24.4152	358	328	351
24.4354	355	343	346
24.4557	336	362	342
24.4759	334	307	355
24.4962	316	310	352
24.5164	373	350	389
24.5367	353	317	352
24.5569	330	338	366
24.5772	340	329	362
24.5974	345	335	356
24.6176	331	323	336
24.6379	360	347	346
24.6581	356	335	360
24.6784	394	359	317
24.6986	353	380	347
24.7189	363	308	369
24.7391	342	322	376
24.7594	304	332	370
24.7796	346	349	361
24.7998	333	331	329
24.8201	377	334	340
24.8403	365	336	343
24.8606	349	316	347
24.8808	370	363	352
24.9011	370	372	332
24.9213	351	354	346
24.9415	374	350	323
24.9618	348	347	354
24.982	370	334	343
25.0023	388	324	340
25.0225	338	340	368
25.0428	355	365	368
25.063	356	378	363
25.0832	387	368	364
25.1035	335	345	358
25.1237	359	382	356
25.144	363	349	361
25.1642	342	348	356
25.1844	362	350	377
25.2047	387	361	381
25.2249	343	406	399
25.2452	365	347	366
25.2654	365	374	367
25.2857	344	334	394
25.3059	361	333	362
25.3261	377	331	371
25.3464	366	372	332
25.3666	379	367	358
25.3869	408	341	379
25.4071	344	357	363
25.4274	359	342	362
25.4476	379	369	340
25.4678	375	364	348
25.4881	386	391	397
25.5083	409	350	375
25.5286	378	305	376
25.5488	380	382	361
25.5691	379	340	383
25.5893	409	357	376
25.6096	372	381	349
25.6298	406	371	399
25.65	385	387	382
25.6703	383	369	396
25.6905	378	342	371
25.7108	396	369	410
25.731	440	353	364
25.7513	411	381	404
25.7715	386	369	358
25.7917	408	366	413
25.812	413	386	380
25.8322	387	343	356
25.8525	366	372	399
25.8727	404	370	380
25.893	360	410	418
25.9132	381	394	394
25.9335	388	358	358
25.9537	381	369	399
25.9739	391	347	406
25.9942	382	367	382
26.0144	383	351	387
26.0347	350	338	351
26.0549	402	399	379
26.0752	365	362	330
26.0954	366	380	346
26.1156	367	375	393
26.1359	370	325	363
26.1561	370	347	393
26.1764	363	344	368
26.1966	339	370	379
26.2169	378	359	347
26.2371	365	366	318
26.2573	342	335	330
26.2776	357	363	355
26.2978	412	304	348
26.3181	358	316	328
26.3383	353	347	338
26.3586	363	340	334
26.3788	347	360	318
26.399	348	322	335
26.4193	362	364	355
26.4395	359	322	368
26.4598	354	371	336
26.48	317	331	354
26.5003	334	351	325
26.5205	329	368	346
26.5407	365	357	332
26.561	326	338	313
26.5812	346	334	336
26.6015	354	342	391
26.6217	325	319	361
26.642	351	361	336
26.6622	358	348	335
26.6824	332	328	320
26.7027	368	322	305
26.7229	344	339	331
26.7432	366	342	352
26.7634	382	312	334
26.7837	350	332	340
26.8039	357	320	337
26.8241	342	354	340
26.8444	341	374	324
26.8646	298	322	363
26.8849	344	359	315
26.9051	341	331	312
26.9254	317	329	359
26.9456	316	352	348
26.9658	324	306	327
26.9861	332	326	343
27.0063	307	304	330
27.0266	331	366	340
27.0468	345	387	287
27.0671	334	308	341
27.0873	381	354	300
27.1075	334	304	299
27.1278	295	349	325
27.148	325	371	330
27.1683	359	270	313
27.1885	357	315	346
27.2088	320	348	339
27.229	379	322	324
27.2492	331	306	350
27.2695	356	352	347
27.2897	342	314	310
27.31	320	320	308
27.3302	326	315	308
27.3505	318	330	292
27.3707	336	346	311
27.391	334	304	316
27.4112	317	313	326
27.4314	343	337	311
27.4517	339	351	317
27.4719	325	339	313
27.4922	337	313	344
27.5124	364	345	297
27.5327	356	332	334
27.5529	362	309	343
27.5731	356	330	350
27.5934	337	312	326
27.6136	330	303	332
27.6339	370	338	328
27.6541	327	340	331
27.6744	361	359	324
27.6946	349	335	297
27.7148	308	355	308
27.7351	332	349	314
27.7553	325	311	331
27.7756	338	338	325
27.7958	320	330	322
27.8161	328	353	368
27.8363	364	297	328
27.8565	333	343	309
27.8768	334	334	327
27.897	346	353	293
27.9173	345	312	306
27.9375	357	320	255
27.9578	333	323	336
27.978	341	327	319
27.9982	305	375	327
28.0185	357	344	328
28.0387	342	348	329
28.059	340	327	362
28.0792	318	333	316
28.0995	336	351	330
28.1197	341	324	318
28.1399	326	319	327
28.1602	339	358	320
28.1804	333	344	339
28.2007	358	307	319
28.2209	361	290	332
28.2412	331	323	335
28.2614	337	339	309
28.2816	327	306	300
28.3019	354	338	351
28.3221	346	332	358
28.3424	340	302	330
28.3626	352	342	310
28.3829	344	320	336
28.4031	326	348	315
28.4233	336	302	333
28.4436	353	344	324
28.4638	330	328	313
28.4841	324	347	362
28.5043	360	300	346
28.5246	321	344	354
28.5448	320	326	375
28.565	329	294	325
28.5853	334	341	381
28.6055	305	274	337
28.6258	353	342	295
28.646	341	304	329
28.6663	331	332	346
28.6865	343	351	363
28.7068	325	334	347
28.727	357	347	345
28.7472	365	356	344
28.7675	317	353	331
28.7877	337	342	366
28.808	337	348	342
28.8282	384	347	374
28.8485	351	345	322
28.8687	339	336	358
28.8889	374	324	333
28.9092	333	337	331
28.9294	332	359	346
28.9497	326	354	339
28.9699	364	375	338
28.9902	316	354	341
29.0104	360	365	374
29.0307	331	330	348
29.0509	321	366	362
29.0711	315	340	334
29.0914	373	356	376
29.1116	340	341	342
29.1319	373	368	349
29.1521	369	362	320
29.1724	305	391	367
29.1926	346	398	368
29.2128	378	349	354
29.2331	352	357	362
29.2533	386	376	387
29.2736	347	387	384
29.2938	336	374	402
29.3141	355	380	374
29.3343	385	380	390
29.3545	384	383	408
29.3748	410	399	388
29.395	346	408	406
29.4153	360	412	439
29.4355	448	429	475
29.4557	398	441	434
29.476	430	520	474
29.4962	431	469	515
29.5165	415	494	512
29.5367	465	517	524
29.557	454	552	562
29.5772	450	574	575
29.5974	495	646	571
29.6177	494	630	579
29.6379	509	643	648
29.6582	575	725	678
29.6784	574	720	722
29.6987	611	767	776
29.7189	595	873	780
29.7392	605	796	844
29.7594	611	844	839
29.7796	641	917	906
29.7999	639	937	880
29.8201	711	991	903
29.8404	745	990	927
29.8606	682	1049	984
29.8809	732	1042	1009
29.9011	715	1060	1065
29.9213	698	1130	1086
29.9416	783	1124	1039
29.9618	784	1103	999
29.9821	763	1112	1027
30.0023	718	1097	1040
30.0226	733	1137	1066
30.0428	765	1075	1034
30.0631	756	1067	954
30.0833	658	1068	918
30.1035	626	1008	880
30.1238	694	991	923
30.144	659	1007	951
30.1643	612	925	911
30.1845	660	890	806
30.2048	627	897	830
30.225	594	797	807
30.2452	566	815	748
30.2655	591	722	713
30.2857	525	715	677
30.306	562	709	675
30.3262	523	651	654
30.3465	545	632	594
30.3667	511	657	603
30.3869	500	623	545
30.4072	495	559	575
30.4274	524	606	567
30.4477	533	635	564
30.4679	456	577	550
30.4882	511	621	582
30.5084	466	596	572
30.5286	550	607	570
30.5489	493	627	581
30.5691	508	673	639
30.5894	552	696	591
30.6096	590	742	652
30.6299	621	700	685
30.6501	651	741	736
30.6703	690	765	780
30.6906	695	885	771
30.7108	700	908	831
30.7311	744	884	879
30.7513	741	1024	859
30.7716	790	995	896
30.7918	881	1077	925
30.812	813	1133	963
30.8323	835	1170	1023
30.8525	888	1142	1055
30.8728	875	1181	1055
30.893	910	1260	1073
30.9133	949	1187	1159
30.9335	936	1286	1218
30.9537	952	1321	1094
30.974	899	1280	1126
30.9942	936	1247	1111
31.0145	949	1246	1112
31.0347	934	1251	1089
31.055	880	1156	1070
31.0752	893	1209	1051
31.0954	851	1156	993
31.1157	867	1089	1047
31.1359	773	1084	951
31.1562	810	1058	962
31.1764	763	1059	920
31.1967	729	969	861
31.2169	710	887	840
31.2371	656	840	813
31.2574	633	793	735
31.2776	558	770	706
31.2979	569	791	741
31.3181	536	713	644
31.3384	553	679	642
31.3586	505	596	633
31.3788	522	582	591
31.3991	452	570	565
31.4193	450	532	518
31.4396	377	554	502
31.4598	423	497	462
31.4801	389	460	417
31.5003	386	474	436
31.5206	378	493	403
31.5408	336	477	393
31.561	333	460	406
31.5813	321	426	378
31.6015	338	386	373
31.6218	359	404	349
31.642	347	401	370
31.6623	339	351	337
31.6825	353	329	356
31.7027	338	371	373
31.723	349	363	362
31.7432	321	300	362
31.7635	337	364	349
31.7837	349	350	337
31.804	323	348	322
31.8242	303	338	364
31.8444	336	322	336
31.8647	310	317	338
31.8849	300	353	298
31.9052	318	369	351
31.9254	294	331	327
31.9457	296	341	345
31.9659	302	331	336
31.9861	332	304	318
32.0064	329	326	314
32.0266	329	313	290
32.0469	296	334	307
32.0671	301	348	360
32.0874	312	314	312
32.1076	289	319	325
32.1279	284	315	287
32.1481	295	292	294
32.1683	307	310	306
32.1886	301	310	315
32.2088	293	266	300
32.2291	297	294	310
32.2493	311	307	267
32.2696	305	295	291
32.2898	337	301	308
32.31	276	294	289
32.3303	286	288	316
32.3505	295	290	290
32.3708	291	268	269
32.391	283	320	306
32.4113	291	287	281
32.4315	287	276	280
32.4517	281	293	283
32.472	289	280	338
32.4922	273	289	281
32.5125	300	309	273
32.5327	293	294	286
32.553	268	295	309
32.5732	249	287	310
32.5934	280	289	301
32.6137	306	284	270
32.6339	276	291	296
32.6542	298	301	315
32.6744	287	286	298
32.6947	278	294	300
32.7149	283	285	296
32.7351	290	293	269
32.7554	300	263	296
32.7756	296	271	260
32.7959	320	281	287
32.8161	239	272	284
32.8364	289	294	271
32.8566	263	281	275
32.8768	314	297	261
32.8971	264	274	262
32.9173	241	255	239
32.9376	297	283	288
32.9578	277	269	264
32.9781	281	254	279
32.9983	275	247	286
33.0185	298	306	307
33.0388	271	275	286
33.059	260	306	285
33.0793	253	260	254
33.0995	262	294	261
33.1198	269	284	271
33.14	255	250	241
33.1602	287	273	265
33.1805	296	259	286
33.2007	262	278	304
33.221	285	283	285
33.2412	250	251	290
33.2615	283	250	286
33.2817	233	279	258
33.3019	259	292	260
33.3222	275	310	272
33.3424	252	254	272
33.3627	285	267	261
33.3829	268	266	264
33.4032	253	275	280
33.4234	267	268	257
33.4436	268	269	253
33.4639	249	248	260
33.4841	280	284	279
33.5044	256	269	260
33.5246	250	270	267
33.5449	268	263	280
33.5651	248	263	292
33.5853	276	260	270
33.6056	241	265	268
33.6258	249	256	279
33.6461	250	267	257
33.6663	285	290	253
33.6866	267	263	263
33.7068	272	239	276
33.727	261	238	271
33.7473	239	279	276
33.7675	243	266	246
33.7878	251	260	271
33.808	257	260	244
33.8283	234	244	252
33.8485	221	268	262
33.8688	240	240	256
33.889	271	256	270
33.9092	232	261	229
33.9295	271	285	257
33.9497	285	272	259
33.97	287	274	277
33.9902	271	268	257
34.0105	228	265	266
34.0307	238	295	252
34.0509	279	276	247
34.0712	258	269	271
34.0914	265	269	256
34.1117	262	259	257
34.1319	276	251	255
34.1522	264	274	255
34.1724	269	277	269
34.1926	274	266	257
34.2129	258	252	259
34.2331	283	276	244
34.2534	248	252	296
34.2736	265	288	290
34.2939	270	301	282
34.3141	295	296	291
34.3344	283	281	293
34.3546	307	256	326
34.3748	298	315	294
34.3951	273	308	286
34.4153	286	289	299
34.4356	275	314	321
34.4558	267	325	270
34.4761	282	306	313
34.4963	325	338	312
34.5165	306	340	299
34.5368	318	312	326
34.557	338	326	292
34.5773	330	335	348
34.5975	315	340	293
34.6178	305	352	337
34.638	352	378	339
34.6582	329	361	371
34.6785	317	399	382
34.6987	306	353	303
34.719	328	360	362
34.7392	337	344	351
34.7595	314	331	329
34.7797	360	343	314
34.7999	358	389	340
34.8202	340	401	354
34.8404	338	352	348
34.8607	337	329	313
34.8809	312	335	343
34.9012	326	363	310
34.9214	296	354	333
34.9416	312	344	347
34.9619	296	311	311
34.9821	347	341	297
35.0024	306	353	318
35.0226	282	292	282
35.0429	300	320	310
35.0631	297	309	278
35.0833	244	275	282
35.1036	284	309	291
35.1238	273	297	269
35.1441	284	270	298
35.1643	265	299	300
35.1846	270	278	249
35.2048	261	250	255
35.2251	278	308	258
35.2453	242	282	275
35.2655	260	251	279
35.2858	254	275	243
35.306	251	260	260
35.3263	259	256	245
35.3465	259	258	244
35.3668	277	229	237
35.387	244	253	234
35.4072	255	260	217
35.4275	245	270	252
35.4477	244	258	270
35.468	221	202	256
35.4882	269	278	252
35.5085	256	235	253
35.5287	246	240	239
35.5489	232	232	230
35.5692	255	220	249
35.5894	228	218	211
35.6097	259	261	231
35.6299	235	234	248
35.6501	258	218	223
35.6704	223	264	220
35.6906	226	228	228
35.7109	221	203	230
35.7311	228	234	212
35.7514	229	245	236
35.7716	198	241	250
35.7918	240	253	213
35.8121	217	246	258
35.8323	222	246	264
35.8526	213	246	225
35.8728	236	237	215
35.8931	200	222	229
35.9133	211	245	226
35.9335	243	232	213
35.9538	225	216	224
35.974	216	203	221
35.9943	216	233	253
36.0145	219	235	221
36.0348	238	232	231
36.055	206	225	234
36.0753	212	223	248
36.0955	238	201	208
36.1157	212	231	237
36.136	211	224	230
36.1562	223	217	219
36.1765	204	238	220
36.1967	233	234	244
36.217	220	220	193
36.2372	222	219	205
36.2574	230	233	210
36.2777	223	220	235
36.2979	260	225	227
36.3182	189	220	196
36.3384	197	215	196
36.3587	230	213	229
36.3789	238	206	219
36.3991	213	204	237
36.4194	220	218	237
36.4396	218	222	226
36.4599	224	223	216
36.4801	203	218	239
36.5004	199	239	214
36.5206	203	241	218
36.5408	216	225	226
36.5611	211	212	215
36.5813	220	216	216
36.6016	197	223	211
36.6218	214	239	230
36.6421	217	210	206
36.6623	238	230	232
36.6825	208	228	207
36.7028	212	206	236
36.723	227	227	230
36.7433	194	230	222
36.7635	204	207	207
36.7838	232	198	205
36.804	233	228	210
36.8242	203	224	214
36.8445	208	226	220
36.8647	223	232	221
36.885	212	207	222
36.9052	205	197	194
36.9255	220	226	220
36.9457	228	195	236
36.966	223	212	213
36.9862	202	214	206
37.0064	218	218	223
37.0267	213	206	212
37.0469	226	202	206
37.0672	214	198	211
37.0874	197	213	216
37.1077	216	236	196
37.1279	177	202	201
37.1481	209	223	231
37.1684	194	209	222
37.1886	196	221	214
37.2089	221	193	210
37.2291	212	220	222
37.2494	197	198	241
37.2696	210	170	211
37.2899	217	197	213
37.3101	184	223	228
37.3303	201	215	210
37.3506	195	214	211
37.3708	219	199	212
37.3911	193	198	188
37.4113	222	219	214
37.4316	217	213	208
37.4518	221	206	208
37.472	196	190	233
37.4923	208	204	222
37.5125	208	212	214
37.5328	199	199	224
37.553	214	226	226
37.5733	205	210	207
37.5935	196	201	246
37.6137	233	198	191
37.634	159	212	208
37.6542	225	198	185
37.6745	198	187	199
37.6947	208	214	209
37.715	208	202	217
37.7352	210	201	195
37.7554	204	208	187
37.7757	212	214	208
37.7959	217	182	212
37.8162	191	234	216
37.8364	221	198	203
37.8567	233	202	202
37.8769	200	213	212
37.8971	199	211	212
37.9174	211	205	216
37.9376	224	186	182
37.9579	226	230	202
37.9781	181	201	205
37.9984	205	204	212
38.0186	195	202	228
38.0388	223	208	224
38.0591	218	191	208
38.0793	227	194	190
38.0996	204	202	229
38.1198	184	220	199
38.1401	210	210	211
38.1603	207	210	190
38.1805	214	224	221
38.2008	208	192	213
38.221	219	192	211
38.2413	188	204	188
38.2615	199	203	198
38.2818	229	198	198
38.302	210	207	220
38.3222	218	223	231
38.3425	192	225	209
38.3627	175	207	209
38.383	193	204	214
38.4032	210	216	192
38.4235	212	211	211
38.4437	230	218	191
38.4639	198	199	221
38.4842	235	213	189
38.5044	203	204	202
38.5247	203	224	205
38.5449	192	219	227
38.5652	207	186	223
38.5854	212	199	215
38.6056	215	205	214
38.6259	212	234	225
38.6461	222	207	201
38.6664	191	204	182
38.6866	217	178	198
38.7069	164	190	224
38.7271	185	195	225
38.7473	198	196	204
38.7676	221	204	192
38.7878	180	220	223
38.8081	223	227	191
38.8283	196	234	226
38.8486	202	218	215
38.8688	221	193	190
38.889	212	237	204
38.9093	206	216	220
38.9295	215	217	206
38.9498	191	232	258
38.97	221	200	238
38.9903	211	238	198
39.0105	193	196	216
39.0307	190	189	217
39.051	204	197	201
39.0712	196	197	223
39.0915	203	212	230
39.1117	232	213	192
39.132	217	219	212
39.1522	212	201	206
39.1725	208	252	227
39.1927	200	224	232
39.2129	207	202	230
39.2332	219	211	191
39.2534	205	231	210
39.2737	230	219	217
39.2939	197	212	213
39.3142	208	198	207
39.3344	226	229	238
39.3546	226	223	233
39.3749	216	239	235
39.3951	208	214	240
39.4154	207	242	250
39.4356	221	229	222
39.4559	245	215	241
39.4761	226	216	240
39.4963	236	233	250
39.5166	238	250	253
39.5368	254	240	254
39.5571	254	247	241
39.5773	228	271	252
39.5976	254	282	239
39.6178	238	279	248
39.638	268	254	251
39.6583	224	267	255
39.6785	271	256	282
39.6988	243	257	256
39.719	251	242	293
39.7393	285	269	310
39.7595	258	285	270
39.7797	288	281	264
39.8	255	322	286
39.8202	261	291	295
39.8405	267	275	276
39.8607	293	277	280
39.881	262	286	281
39.9012	294	273	292
39.9215	273	287	277
39.9417	258	275	293
39.9619	259	259	284
39.9822	272	274	269
40.0024	246	268	290
40.0227	272	298	268
40.0429	227	280	285
40.0632	239	266	254
40.0834	232	281	266
40.1036	262	273	241
40.1239	253	278	248
40.1441	229	257	250
40.1644	198	268	254
40.1846	263	244	259
40.2049	240	216	219
40.2251	231	237	213
40.2453	244	221	239
40.2656	221	231	248
40.2858	226	209	218
40.3061	217	207	239
40.3263	227	228	239
40.3466	219	235	226
40.3668	187	207	209
40.3871	221	196	205
40.4073	237	174	196
40.4275	180	194	215
40.4478	191	210	194
40.468	199	203	185
40.4883	180	229	213
40.5085	225	230	206
40.5288	203	223	224
40.549	176	198	193
40.5692	185	199	191
40.5895	203	190	207
40.6097	194	232	220
40.63	222	205	200
40.6502	193	224	182
40.6705	198	207	186
40.6907	187	202	229
40.7109	198	205	209
40.7312	185	208	217
40.7514	182	206	197
40.7717	186	227	198
40.7919	201	185	214
40.8122	211	211	236
40.8324	192	211	197
40.8526	201	189	194
40.8729	205	192	217
40.8931	218	184	218
40.9134	200	216	203
40.9336	194	208	204
40.9539	185	206	215
40.9741	189	204	191
40.9943	192	211	195
41.0146	195	207	170
41.0348	208	202	204
41.0551	201	201	200
41.0753	188	199	195
41.0956	210	206	198
41.1158	213	201	214
41.136	213	186	164
41.1563	196	206	218
41.1765	208	183	208
41.1968	193	189	202
41.217	205	199	213
41.2373	184	208	203
41.2575	209	215	183
41.2777	191	191	193
41.298	198	195	179
41.3182	201	220	230
41.3385	206	205	191
41.3587	207	188	199
41.379	204	200	189
41.3992	186	205	216
41.4194	197	192	204
41.4397	202	210	212
41.4599	180	193	215
41.4802	207	216	193
41.5004	179	213	188
41.5207	202	212	213
41.5409	183	211	188
41.5611	223	225	201
41.5814	199	210	202
41.6016	204	199	187
41.6219	186	206	193
41.6421	203	206	240
41.6624	229	209	210
41.6826	184	193	216
41.7028	203	190	201
41.7231	201	177	188
41.7433	185	209	207
41.7636	188	206	204
41.7838	195	193	178
41.8041	210	189	197
41.8243	187	212	219
41.8445	190	190	206
41.8648	206	192	191
41.885	205	196	211
41.9053	191	195	226
41.9255	185	199	206
41.9458	189	195	208
41.966	194	206	226
41.9862	206	207	208
42.0065	199	200	232
42.0267	201	184	218
42.047	222	208	225
42.0672	198	203	195
42.0875	203	229	196
42.1077	194	213	217
42.1279	203	222	224
42.1482	204	204	236
42.1684	196	194	200
42.1887	229	216	213
42.2089	200	224	224
42.2292	212	206	206
42.2494	203	209	200
42.2697	229	207	195
42.2899	210	201	209
42.3101	215	227	226
42.3304	194	228	224
42.3506	226	186	203
42.3709	205	218	211
42.3911	210	212	208
42.4114	212	204	227
42.4316	224	221	219
42.4518	212	205	228
42.4721	194	224	217
42.4923	198	216	218
42.5126	204	231	232
42.5328	225	223	217
42.5531	223	217	208
42.5733	212	208	197
42.5936	218	227	217
42.6138	214	213	214
42.634	223	210	231
42.6543	197	227	236
42.6745	212	213	240
42.6948	194	220	234
42.715	246	231	235
42.7353	202	241	249
42.7555	219	245	219
42.7757	219	229	253
42.796	218	263	228
42.8162	237	211	245
42.8365	248	253	236
42.8567	216	251	240
42.877	210	228	242
42.8972	267	255	237
42.9174	231	241	241
42.9377	218	227	248
42.9579	209	234	262
42.9782	224	235	248
42.9984	252	255	254
43.0187	250	240	250
43.0389	247	225	229
43.0591	238	264	248
43.0794	247	268	256
43.0996	264	284	260
43.1199	285	236	255
43.1401	251	301	288
43.1604	287	280	335
43.1806	309	268	310
43.2008	299	299	310
43.2211	323	356	309
43.2413	345	353	368
43.2616	352	354	395
43.2818	383	383	386
43.3021	380	422	441
43.3223	420	430	431
43.3425	444	479	445
43.3628	460	466	511
43.383	427	507	514
43.4033	499	512	562
43.4235	534	569	551
43.4438	511	571	639
43.464	607	649	678
43.4842	582	637	677
43.5045	605	645	707
43.5247	626	712	684
43.545	640	735	694
43.5652	641	749	733
43.5855	660	749	770
43.6057	669	722	808
43.626	709	745	793
43.6462	706	758	815
43.6664	737	809	840
43.6867	705	791	788
43.7069	678	724	825
43.7272	692	765	779
43.7474	694	846	771
43.7677	704	841	819
43.7879	716	790	770
43.8081	667	756	805
43.8284	670	770	797
43.8486	654	767	766
43.8689	636	702	756
43.8891	608	718	680
43.9094	585	671	681
43.9296	572	639	646
43.9498	534	624	652
43.9701	524	633	628
43.9903	520	553	569
44.0106	473	543	570
44.0308	411	527	513
44.051	408	450	496
44.0713	405	470	435
44.0915	389	454	441
44.1118	368	393	404
44.132	327	389	373
44.1523	295	339	384
44.1725	288	370	378
44.1927	290	365	329
44.213	293	297	323
44.2332	284	302	319
44.2535	253	307	308
44.2737	267	278	268
44.294	262	284	284
44.3142	228	260	261
44.3345	209	260	252
44.3547	223	273	263
44.3749	245	234	256
44.3952	255	239	271
44.4154	236	248	238
44.4357	233	232	234
44.4559	217	230	249
44.4762	202	250	232
44.4964	211	236	245
44.5166	221	240	227
44.5369	251	199	224
44.5571	239	224	266
44.5774	222	224	247
44.5976	219	231	240
44.6179	197	233	217
44.6381	186	210	225
44.6583	192	192	232
44.6786	191	222	231
44.6988	211	199	242
44.7191	201	246	215
44.7393	220	217	231
44.7596	205	206	219
44.7798	188	207	226
44.8	203	199	227
44.8203	194	229	236
44.8405	183	218	210
44.8608	204	207	181
44.881	187	219	226
44.9013	209	233	185
44.9215	196	188	196
44.9417	190	208	252
44.962	189	232	220
44.9822	198	184	217
45.0025	224	183	202
45.0227	200	214	219
45.043	199	200	183
45.0632	208	173	215
45.0834	190	223	188
45.1037	198	202	204
45.1239	245	200	193
45.1442	176	224	193
45.1644	207	207	190
45.1847	212	206	201
45.2049	169	203	230
45.2251	181	181	209
45.2454	169	222	186
45.2656	204	204	210
45.2859	192	204	201
45.3061	182	214	202
45.3264	201	204	195
45.3466	200	218	186
45.3669	182	201	205
45.3871	207	209	193
45.4073	185	177	200
45.4276	194	213	199
45.4478	190	204	202
45.4681	199	202	220
45.4883	187	200	212
45.5086	212	194	179
45.5288	178	214	189
45.549	200	211	199
45.5693	194	191	232
45.5895	164	224	208
45.6098	205	205	212
45.63	177	204	201
45.6503	196	193	202
45.6705	204	211	177
45.6908	170	193	184
45.711	198	191	189
45.7312	195	187	181
45.7515	213	195	201
45.7717	193	216	196
45.792	195	190	192
45.8122	170	178	204
45.8325	193	171	183
45.8527	188	204	199
45.8729	204	192	217
45.8932	179	208	181
45.9134	168	200	205
45.9337	199	215	189
45.9539	182	197	183
45.9742	206	206	224
45.9944	178	168	207
46.0146	152	227	200
46.0349	189	204	223
46.0551	198	195	214
46.0754	183	213	197
46.0956	194	205	228
46.1159	178	213	194
46.1361	187	205	204
46.1563	184	192	194
46.1766	177	214	220
46.1968	185	223	218
46.2171	189	202	233
46.2373	224	227	229
46.2576	191	213	228
46.2778	190	216	240
46.298	224	224	226
46.3183	212	205	210
46.3385	204	265	197
46.3588	196	242	234
46.379	232	259	259
46.3993	204	236	257
46.4195	203	265	272
46.4397	233	260	236
46.46	234	224	255
46.4802	225	261	274
46.5005	213	240	272
46.5207	226	267	267
46.541	215	258	257
46.5612	198	309	260
46.5814	227	243	254
46.6017	234	271	263
46.6219	243	251	258
46.6422	229	241	279
46.6624	230	247	246
46.6827	216	279	251
46.7029	204	254	267
46.7231	219	244	277
46.7434	214	260	280
46.7636	220	245	249
46.7839	218	244	248
46.8041	201	227	265
46.8244	210	229	270
46.8446	203	239	248
46.8648	233	237	234
46.8851	219	261	228
46.9053	222	222	260
46.9256	201	222	235
46.9458	210	227	217
46.9661	181	234	236
46.9863	208	206	215
47.0065	196	184	207
47.0268	187	235	236
47.047	220	232	208
47.0673	204	198	231
47.0875	186	213	227
47.1078	192	205	218
47.128	191	200	203
47.1482	213	194	222
47.1685	223	210	197
47.1887	205	218	211
47.209	178	195	216
47.2292	191	161	206
47.2495	184	187	199
47.2697	178	197	197
47.2899	176	193	196
47.3102	181	181	201
47.3304	159	194	167
47.3507	179	175	182
47.3709	167	158	180
47.3912	193	207	190
47.4114	193	167	182
47.4317	182	194	177
47.4519	192	168	182
47.4721	173	180	170
47.4924	199	190	198
47.5126	194	203	200
47.5329	160	196	175
47.5531	182	159	174
47.5734	175	183	182
47.5936	186	185	190
47.6138	163	176	210
47.6341	185	177	195
47.6543	197	191	211
47.6746	163	179	192
47.6948	193	176	175
47.7151	157	187	198
47.7353	171	179	201
47.7555	172	173	173
47.7758	173	179	173
47.796	172	180	187
47.8163	186	178	159
47.8365	172	192	165
47.8568	172	197	173
47.877	196	191	195
47.8972	191	182	182
47.9175	186	193	170
47.9377	159	168	182
47.958	191	200	154
47.9782	203	197	200
47.9985	155	175	170
48.0187	195	168	192
48.0389	173	183	173
48.0592	201	161	192
48.0794	182	188	181
48.0997	190	168	194
48.1199	189	179	193
48.1402	183	191	197
48.1604	163	169	174
48.1806	171	174	171
48.2009	158	169	188
48.2211	152	178	184
48.2414	173	185	192
48.2616	186	187	199
48.2819	179	158	173
48.3021	181	175	167
48.3224	176	197	188
48.3426	155	164	192
48.3628	181	191	171
48.3831	180	165	177
48.4033	152	170	191
48.4236	143	179	177
48.4438	159	173	187
48.4641	173	180	196
48.4843	188	157	190
48.5045	186	179	198
48.5248	173	162	152
48.545	189	161	171
48.5653	184	179	210
48.5855	166	184	194
48.6058	179	161	163
48.626	166	178	182
48.6462	146	165	165
48.6665	150	165	175
48.6867	154	172	182
48.707	177	171	184
48.7272	176	171	174
48.7475	165	177	198
48.7677	175	189	181
48.788	155	165	162
48.8082	172	174	176
48.8284	183	188	172
48.8487	159	169	189
48.8689	164	153	194
48.8892	181	174	202
48.9094	179	157	205
48.9297	182	159	179
48.9499	170	197	196
48.9701	170	214	168
48.9904	183	173	192
49.0106	170	171	187
49.0309	202	147	169
49.0511	174	195	147
49.0714	166	158	182
49.0916	182	167	161
49.1118	144	196	192
49.1321	170	189	162
49.1523	169	158	174
49.1726	169	177	178
49.1928	169	164	169
49.2131	169	160	192
49.2333	177	182	158
49.2535	190	175	194
49.2738	177	167	186
49.294	148	154	200
49.3143	151	168	181
49.3345	173	175	182
49.3548	183	168	172
49.375	154	194	165
49.3952	140	167	175
49.4155	153	158	158
49.4357	172	194	195
49.456	208	183	179
49.4762	183	168	184
49.4965	151	174	175
49.5167	173	174	191
49.5369	173	183	158
49.5572	168	189	175
49.5774	181	176	189
49.5977	162	182	174
49.6179	160	169	157
49.6382	177	177	167
49.6584	160	162	196
49.6786	157	151	182
49.6989	166	143	173
49.7191	195	181	153
49.7394	162	206	187
49.7596	184	178	182
49.7799	175	172	169
49.8001	187	174	175
49.8203	173	173	164
49.8406	186	163	184
49.8608	160	180	182
49.8811	192	165	185
49.9013	158	152	172
49.9216	168	165	188
49.9418	171	170	167
49.962	156	149	171
49.9823	176	158	167
50.0025	175	169	170
50.0228	186	163	158
50.043	186	157	182
50.0633	156	168	156
50.0835	172	171	190
50.1037	152	166	153
50.124	171	166	168
50.1442	178	183	159
50.1645	174	168	157
50.1847	161	154	187
50.205	168	169	188
50.2252	175	170	168
50.2454	161	178	188
50.2657	158	186	184
50.2859	196	159	180
50.3062	162	181	172
50.3264	164	171	178
50.3467	160	192	157
50.3669	161	184	188
50.3871	167	158	195
50.4074	175	175	169
50.4276	173	164	171
50.4479	178	156	171
[truncated: 965 more rows]

## Sheet: S6b
wavelength (nm)	outside-in Lu0.8Er0.2@Yb@Lu	outside-in Lu0.8Er0.2@Yb0.75Lu0.25@Lu	outside-in Lu0.8Er0.2@Yb0.5Lu0.5@Lu
400	2.18087	-4.36175	6.54262
401	4.31382	-1.07846	18.3337
402	1.06634	12.796	2.13267
403	6.32808	10.5468	-2.10936
404	26.0764	19.818	8.34444
405	29.9858	17.5779	8.27195
406	56.5778	44.2336	17.4877
407	48.0943	51.1642	31.7218
408	66.932	43.6072	20.2824
409	41.2131	32.1664	30.156
410	44.0748	51.034	13.9184
411	31.1192	44.95	3.4577
412	65.1445	54.8585	33.1437
413	18.1277	21.5266	20.3936
414	4.50563	16.8961	5.63203
415	8.9715	-1.12144	4.48575
416	0	0	5.57961
417	4.44149	7.77261	5.55187
418	-3.31481	-7.73456	-5.52468
419	-5.50312	-7.70437	-5.50312
420	2.19578	-3.29366	2.19578
421	-3.28685	-4.38247	7.6693
422	7.65304	9.83963	3.27987
423	-5.45211	-5.45211	5.45211
424	5.43655	1.08731	0
425	-1.08491	2.16981	-1.08491
426	4.33618	4.33618	9.75641
427	2.16803	-1.08402	-2.16803
428	1.08281	5.41406	4.33125
429	-6.48279	-2.16093	4.32185
430	2.15659	-1.07829	8.62636
431	2.15471	-4.30943	-4.30943
432	7.53507	7.53507	6.45863
433	3.21529	-3.2153	9.64588
434	7.47608	11.7481	11.7481
435	5.3621	-3.21727	3.21726
436	3.24012	-3.24013	24.841
437	-4.33912	1.08478	4.33911
438	-5.45197	-3.27118	7.63277
439	-3.30985	-1.10328	7.72298
440	3.36321	4.48428	7.84749
441	0	-3.41466	0
442	-8.08125	-15.008	-8.08125
443	0	9.36869	7.02651
444	-1.18881	10.6993	4.75526
445	7.23184	3.61592	4.82123
446	-1.21902	3.65705	8.53312
447	8.62484	8.62484	0
448	7.46829	-2.48944	4.97886
449	1.2561	1.2561	-2.5122
450	-7.60047	-15.2009	12.6675
451	-7.64937	-7.64937	6.37448
452	6.39958	-8.95941	0
453	-14.1225	-19.2579	-16.6902
454	-10.2911	1.28639	-6.43194
455	9.00675	7.72007	-3.86003
456	-2.56886	-6.42216	-5.13773
457	2.55973	-5.11948	1.27986
458	-3.82572	3.82572	5.10096
459	-10.1682	-6.35513	-2.54205
460	3.7968	0	-1.2656
461	-8.81293	-6.29495	-6.29495
462	-2.50444	1.25223	1.25223
463	4.98366	9.96733	7.47549
464	-12.4004	-13.6405	-12.4004
465	-6.16816	-14.8036	-1.23363
466	-4.90778	-4.90778	-1.22695
467	2.44314	-4.88629	1.22157
468	-9.73991	-8.52242	-6.08745
469	3.64276	1.21425	-2.42851
470	4.84899	-8.48574	-7.27349
471	9.68089	-12.1011	-1.21011
472	-8.45376	-2.41536	13.2845
473	-15.6887	-18.1023	-7.24093
474	3.62048	0	1.20683
475	9.6502	1.20627	1.20627
476	-6.03429	-6.03429	-7.24115
477	-6.0457	3.62743	8.46399
478	2.4237	-7.27112	9.69482
479	7.29026	-1.21504	4.86018
480	3.65669	6.09448	17.0646
481	2.44715	9.78858	11.0121
482	-4.9101	-9.82021	-1.22752
483	-4.92385	-7.38577	1.23096
484	4.94696	4.94696	8.65718
485	2.48821	-1.2441	1.24411
486	10.0008	-7.50062	7.50063
487	-2.50964	7.5289	6.27408
488	11.3494	10.0883	10.0883
489	3.80746	-3.80747	6.34577
490	8.9399	0	1.27713
491	-2.56962	5.13924	3.85443
492	6.4609	1.29218	16.7983
493	-6.49814	-2.59926	-1.29963
494	-1.30856	-1.30856	10.4685
495	3.95313	6.58854	5.27083
496	0	-2.65409	10.6164
497	-2.67373	1.33686	5.34746
498	-10.7703	-5.38515	-8.07772
499	9.49133	8.13543	21.6945
500	0	-2.73104	-9.55865
501	-5.50238	-1.37559	-12.3803
502	4.15849	1.38616	2.77232
503	0	-2.79492	2.79492
504	18.3232	4.22844	-7.04741
505	9.94346	-1.4205	-5.68198
506	-4.29311	14.3104	-8.58622
507	0	-5.77279	5.77279
508	0	-11.6475	-13.1034
509	11.7417	5.87084	0
510	-5.91866	-11.8373	7.39834
511	8.95327	1.49221	0
512	10.5325	6.01854	-3.00927
513	10.6159	10.6159	19.7152
514	1.52978	6.11909	0
515	24.7117	12.3559	20.0783
516	57.6743	38.9691	26.499
517	99.1283	61.3652	61.3652
518	106.381	84.1519	66.6864
519	136.077	144.081	96.0541
520	208.397	200.319	119.545
521	218.617	239.826	158.253
522	176.24	171.299	108.709
523	171.297	106.437	93.1326
524	193.081	156.143	83.9481
525	127.139	101.711	79.6739
526	179.774	145.531	109.577
527	158.925	146.833	108.829
528	231.799	186.485	158.599
529	207.71	205.949	114.416
530	183.232	204.58	85.3899
531	115.025	145.578	61.1068
532	58.1025	67.181	54.4711
533	58.703	44.0273	25.6826
534	62.9774	37.0455	24.0796
535	71.1126	59.8843	33.6849
536	90.7856	90.7856	52.9582
537	112.773	133.799	86.0135
538	519.708	421.176	305.256
539	991.9	886.461	552.574
540	1392.99	1278.55	893.801
541	1589.37	1397.93	951.23
542	1090.01	1027.55	747.493
543	1060.55	751.141	500.761
544	576.597	512.759	376.847
545	639.451	514.477	345.762
546	660.654	650.134	448.15
547	703.136	715.882	448.223
548	637.891	543.389	302.837
549	710.765	617.3	412.983
550	734.124	626.423	413.219
551	697.876	604.529	417.837
552	390.777	323.402	186.405
553	292.759	247.37	131.628
554	193.049	225.223	103.419
555	162.907	146.616	107.053
556	124.743	131.804	63.5484
557	140.473	104.759	78.5696
558	62.6095	50.5692	36.1209
559	68.1545	36.5113	36.5113
560	51.7107	56.6355	49.2483
561	9.97195	0	-2.493
562	15.1475	17.6721	2.52458
563	46.006	10.2235	10.2235
564	33.6108	-2.58544	-18.0981
565	-7.85231	-18.322	-5.23488
566	-15.9066	-10.6044	-10.6044
567	-10.727	-10.727	-26.8175
568	16.2772	32.5543	5.42572
569	-5.49396	5.49397	27.4698
570	13.9009	-5.56035	16.681
571	30.9558	-19.6992	-5.62833
572	-2.85014	0	19.9509
573	-8.65324	-23.0753	-2.88442
574	11.6786	14.5983	5.83931
575	29.5658	0	8.86973
576	5.98318	-5.98317	-23.9327
577	27.2379	-3.02643	-9.07929
578	-30.6558	-30.6558	-45.9837
579	-18.6327	-31.0544	-18.6327
580	-3.1404	-6.2808	-15.702
581	0	19.0703	-3.17837
582	3.22153	6.44306	6.44306
583	-6.52105	22.8237	19.5632
584	6.59846	-6.59847	-13.1969
585	-26.737	-36.7634	-20.0528
586	10.1512	-16.9187	-27.07
587	0	34.2245	13.6898
588	10.3895	6.92631	20.7789
589	-14.0324	-14.0324	17.5404
590	-7.10164	0	-17.7541
591	21.5592	-3.5932	17.966
592	-25.4814	-21.8412	-25.4814
593	-25.8087	11.0609	-14.7478
594	-37.335	-41.0685	-37.335
595	-11.3585	-26.5032	11.3585
596	42.2691	-19.2132	7.68529
597	-7.78373	-31.1349	-19.4593
598	7.87448	35.4352	7.87448
599	-23.9499	-27.9415	-3.99165
600	-8.0994	-20.2485	-12.1491
601	20.5115	-20.5115	8.20461
602	12.4704	-4.1568	-4.1568
603	-21.0968	-16.8774	-21.0968
604	42.843	-8.5686	8.5686
605	13.0408	30.4285	60.857
606	22.0528	22.0528	8.82111
607	40.3116	26.8744	40.3116
608	-18.2015	-54.6044	-59.1548
609	-36.9328	0	-13.8498
610	-46.7977	-18.7191	-4.67977
611	-23.7569	-19.0055	23.7569
612	38.6302	-19.3151	9.65756
613	4.90662	0	-24.5331
614	-9.97079	-29.9124	-19.9416
615	30.3952	5.06586	30.3952
616	-10.3009	-5.15046	20.6018
617	15.7004	36.6343	-10.467
618	47.8446	0	69.1089
619	-27.0474	-21.6379	27.0474
620	38.5361	-16.5155	-49.5464
621	5.59156	16.7747	33.5494
622	39.7602	-11.3601	45.4403
623	-11.5622	23.1245	40.4679
624	-11.779	-35.3371	-17.6686
625	0	5.99223	-23.9689
626	-66.9389	-18.2561	-30.4268
627	37.1278	12.3759	-12.3759
628	-56.778	-18.926	-56.778
629	57.8081	83.5007	19.2694
630	-6.52927	-32.6463	19.5878
631	-6.64623	0	53.1699
632	-33.8468	20.3081	-13.5387
633	6.88926	-41.3355	-6.88925
634	-21.0213	42.0427	42.0427
635	-14.2525	0	7.12626
636	21.7651	29.0201	29.0201
637	-14.7852	14.7852	-7.3926
638	60.2438	-7.53047	15.0609
639	7.6727	-15.3454	-15.3454
640	78.1416	70.3274	15.6283
641	-7.9473	39.7365	0
642	-40.4482	-32.3586	-40.4482
643	24.7499	32.9999	0
644	8.40597	-42.0299	25.2179
645	136.907	42.7835	42.7835
646	-8.71496	-34.8598	34.8598
647	0	115.415	-26.6342
648	180.973	153.827	90.4867
649	203.1	83.0863	-9.2318
650	188.451	263.831	160.183
651	461.457	384.548	163.433
652	343.152	264.717	147.065
653	689.661	779.617	249.877
654	774.975	622.019	407.882
655	749.517	333.119	374.758
656	562.887	488.543	191.169
657	585.077	520.068	130.017
658	619.576	586.384	232.341
659	790.791	429.287	305.019
660	668.406	691.454	403.348
661	811.68	458.776	317.614
662	577.211	613.287	276.58
663	787.163	578.073	418.18
664	704.355	503.111	327.022
665	514.749	501.881	283.112
666	461.404	316.391	92.2808
667	349.759	295.95	295.95
668	313.47	177.179	149.92
669	207.27	138.18	138.18
670	70.5756	56.4605	84.6907
671	173.129	129.846	43.2821
672	43.8504	0	-73.084
673	29.4834	162.159	44.2251
674	104.132	104.132	74.3798
675	135.095	45.0318	195.138
676	-60.5935	15.1484	-15.1484
677	30.595	91.7852	30.595
678	30.9129	15.4564	77.2822
679	15.6225	-62.4901	-31.245
680	-47.3852	-94.7704	-15.7951
681	47.9996	-111.999	-47.9996
682	-80.9117	-97.0941	-64.7294
683	65.5298	98.2947	147.442
684	-132.859	0	-166.074
685	-16.8247	-50.474	16.8247
686	-85.2689	51.1613	34.1076
687	-17.3076	-17.3076	69.2302
688	87.9088	-246.145	0
689	35.7066	-71.4132	17.8533
690	-90.6139	18.1228	18.1228
691	73.6853	0	-36.8426
692	-56.1861	-243.473	56.1861
693	-133.299	-190.427	-95.2136
694	-213.221	-135.686	-116.303
695	98.6903	-39.4761	-118.428
696	0	-80.408	-140.714
697	-143.282	-61.4068	-163.751
698	-20.8276	83.3104	62.4828
699	212.264	0	-42.4528
700	21.664	86.6561	173.312
