# Supplementary material for: Enhancement of single upconversion nanoparticle imaging by topologically segregated core-shell structure with inward energy migration
Source: Nat Commun. 2022 Oct 7;13:5927. doi: 10.1038/s41467-022-33660-8 (PMC9546905; doi:10.1038/s41467-022-33660-8)
Supplement: Supplementary file 7 — Source Data [file 41467_2022_33660_MOESM7_ESM.zip › source data-220904/Supplymentary Figure 8.xlsx]

## Sheet: S8a
2θ(degree)	inside-out Yb@Lu0.9Er0.1@Lu	local Yb0.5Lu0.45Er0.05@Lu	outside-in Lu0.9Er0.1@Yb@Lu
10.0021	423	442	377
10.0223	427	442	361
10.0426	380	455	385
10.0628	438	445	390
10.0831	439	495	380
10.1033	411	426	390
10.1236	474	453	412
10.1438	407	423	398
10.164	452	405	382
10.1843	408	475	356
10.2045	467	444	343
10.2248	410	411	385
10.245	378	449	384
10.2653	439	460	400
10.2855	399	433	409
10.3057	422	418	402
10.326	430	437	359
10.3462	464	453	413
10.3665	428	465	405
10.3867	465	483	406
10.407	402	473	390
10.4272	411	432	410
10.4474	451	446	432
10.4677	399	431	352
10.4879	417	401	407
10.5082	407	433	397
10.5284	430	429	377
10.5487	434	400	372
10.5689	450	464	386
10.5892	443	412	388
10.6094	442	407	365
10.6296	399	455	422
10.6499	423	438	406
10.6701	421	457	393
10.6904	390	411	405
10.7106	422	431	416
10.7309	389	449	417
10.7511	438	404	401
10.7713	393	455	403
10.7916	441	432	403
10.8118	420	441	399
10.8321	408	438	385
10.8523	443	381	354
10.8726	385	449	401
10.8928	392	386	384
10.913	421	385	357
10.9333	405	435	384
10.9535	421	412	396
10.9738	448	448	396
10.994	421	426	359
11.0143	428	405	360
11.0345	433	361	379
11.0547	415	396	393
11.075	429	421	420
11.0952	434	411	405
11.1155	413	398	371
11.1357	383	419	394
11.156	410	406	371
11.1762	400	427	385
11.1964	420	428	371
11.2167	428	447	381
11.2369	420	436	382
11.2572	392	391	388
11.2774	433	385	399
11.2977	434	400	366
11.3179	400	413	384
11.3382	445	395	365
11.3584	405	406	386
11.3786	423	425	353
11.3989	450	412	389
11.4191	410	441	409
11.4394	434	399	377
11.4596	420	425	383
11.4799	399	404	371
11.5001	412	399	391
11.5203	384	416	354
11.5406	358	403	386
11.5608	428	353	370
11.5811	404	393	374
11.6013	437	402	382
11.6215	389	432	391
11.6418	408	381	361
11.662	437	413	379
11.6823	408	394	399
11.7025	439	415	430
11.7228	405	411	390
11.743	404	386	381
11.7632	410	427	334
11.7835	447	407	365
11.8037	370	404	357
11.824	394	413	370
11.8442	384	359	357
11.8645	420	389	338
11.8847	405	401	352
11.9049	398	415	336
11.9252	397	420	392
11.9454	424	416	408
11.9657	387	398	393
11.9859	392	347	407
12.0062	409	393	368
12.0264	401	361	348
12.0467	393	409	362
12.0669	403	411	337
12.0871	410	355	382
12.1074	386	389	382
12.1276	405	401	363
12.1479	388	380	351
12.1681	412	431	405
12.1884	423	402	377
12.2086	392	388	355
12.2288	383	387	362
12.2491	386	421	363
12.2693	389	369	373
12.2896	407	399	380
12.3098	435	390	354
12.3301	421	394	368
12.3503	408	412	384
12.3705	388	391	380
12.3908	388	438	362
12.411	379	371	398
12.4313	409	420	373
12.4515	424	404	372
12.4718	404	384	389
12.492	388	404	349
12.5122	380	405	382
12.5325	410	384	384
12.5527	410	383	376
12.573	386	402	376
12.5932	371	376	346
12.6135	444	392	361
12.6337	392	376	395
12.654	393	370	362
12.6742	367	379	395
12.6944	369	381	349
12.7147	377	363	421
12.7349	398	387	375
12.7552	383	410	368
12.7754	391	380	375
12.7957	385	410	363
12.8159	412	339	346
12.8361	380	401	354
12.8564	424	413	427
12.8766	388	389	316
12.8969	397	398	361
12.9171	363	380	351
12.9374	402	391	371
12.9576	378	402	391
12.9778	385	411	381
12.9981	372	347	380
13.0183	376	407	394
13.0386	356	391	342
13.0588	371	391	365
13.0791	407	400	393
13.0993	397	397	360
13.1195	435	372	408
13.1398	383	371	374
13.16	373	377	375
13.1803	373	377	353
13.2005	390	393	379
13.2208	406	345	335
13.241	357	388	339
13.2612	387	379	373
13.2815	395	367	366
13.3017	345	389	346
13.322	373	388	383
13.3422	366	402	369
13.3625	401	371	346
13.3827	401	350	353
13.403	382	332	388
13.4232	390	404	346
13.4434	392	377	373
13.4637	431	379	376
13.4839	404	368	373
13.5042	396	354	383
13.5244	364	381	372
13.5447	365	392	376
13.5649	405	340	329
13.5851	391	394	376
13.6054	377	362	378
13.6256	372	374	387
13.6459	335	389	346
13.6661	402	395	341
13.6863	402	372	372
13.7066	387	367	367
13.7268	399	364	325
13.7471	387	384	350
13.7673	379	393	343
13.7876	374	380	343
13.8078	403	365	402
13.828	436	368	343
13.8483	376	370	395
13.8685	403	393	316
13.8888	392	366	375
13.909	405	359	370
13.9293	397	360	349
13.9495	387	371	369
13.9697	386	372	363
13.99	373	361	375
14.0102	377	437	406
14.0305	348	397	373
14.0507	398	365	359
14.071	389	331	363
14.0912	377	340	389
14.1115	387	385	387
14.1317	363	395	365
14.1519	386	373	348
14.1722	419	402	348
14.1924	369	389	345
14.2127	403	367	377
14.2329	375	365	385
14.2532	382	392	354
14.2734	339	367	305
14.2936	403	375	359
14.3139	420	359	342
14.3341	392	395	373
14.3544	365	385	365
14.3746	378	348	368
14.3949	337	388	411
14.4151	372	363	368
14.4353	395	360	372
14.4556	397	343	383
14.4758	414	387	375
14.4961	366	369	355
14.5163	352	385	354
14.5366	385	364	324
14.5568	402	358	395
14.577	402	334	371
14.5973	407	384	333
14.6175	367	390	383
14.6378	363	397	323
14.658	402	388	312
14.6783	391	388	396
14.6985	365	377	353
14.7188	404	389	372
14.739	400	363	349
14.7592	390	387	383
14.7795	379	355	366
14.7997	420	388	361
14.82	389	380	342
14.8402	378	385	342
14.8605	388	381	358
14.8807	419	351	375
14.9009	390	344	391
14.9212	386	367	372
14.9414	411	367	380
14.9617	364	346	350
14.9819	375	354	375
15.0022	389	373	338
15.0224	404	378	338
15.0426	373	384	387
15.0629	384	382	360
15.0831	396	395	372
15.1034	423	373	396
15.1236	384	366	367
15.1439	365	408	327
15.1641	381	361	364
15.1843	378	358	366
15.2046	425	386	402
15.2248	359	363	392
15.2451	401	360	379
15.2653	411	367	370
15.2856	365	368	350
15.3058	401	408	357
15.326	380	326	353
15.3463	409	385	367
15.3665	429	365	321
15.3868	394	398	363
15.407	400	390	414
15.4273	412	404	389
15.4475	384	393	397
15.4678	398	359	396
15.488	371	369	401
15.5082	419	370	379
15.5285	406	384	360
15.5487	383	360	397
15.569	388	331	439
15.5892	395	371	365
15.6095	397	371	360
15.6297	441	331	396
15.6499	381	353	381
15.6702	378	369	427
15.6904	412	387	312
15.7107	377	371	367
15.7309	372	352	332
15.7512	414	333	382
15.7714	379	384	370
15.7916	428	410	360
15.8119	424	367	355
15.8321	408	336	363
15.8524	388	367	380
15.8726	409	395	399
15.8928	429	361	392
15.9131	392	349	388
15.9333	380	371	343
15.9536	386	419	395
15.9738	402	366	407
15.9941	414	371	385
16.0143	409	345	373
16.0345	439	379	398
16.0548	393	377	388
16.075	418	418	385
16.0953	399	382	410
16.1155	435	361	385
16.1358	392	382	435
16.156	441	404	413
16.1763	391	399	419
16.1965	428	402	389
16.2167	429	414	437
16.237	432	395	395
16.2572	451	407	452
16.2775	446	370	447
16.2977	451	404	424
16.318	406	393	426
16.3382	429	426	419
16.3584	414	429	407
16.3787	476	396	417
16.3989	462	400	408
16.4192	452	427	406
16.4394	448	432	420
16.4597	499	469	480
16.4799	434	399	416
16.5002	480	431	456
16.5204	460	428	462
16.5406	568	454	464
16.5609	528	471	472
16.5811	582	460	438
16.6014	583	494	473
16.6216	578	470	518
16.6419	611	507	556
16.6621	635	540	519
16.6823	693	559	560
16.7026	663	578	566
16.7228	782	584	620
16.7431	747	638	671
16.7633	805	580	669
16.7836	841	685	763
16.8038	886	664	694
16.824	899	704	799
16.8443	1020	745	828
16.8645	974	755	843
16.8848	990	769	847
16.905	1099	867	867
16.9252	1127	823	930
16.9455	1114	869	953
16.9657	1187	843	1029
16.986	1102	887	993
17.0062	1173	875	1070
17.0265	1230	912	994
17.0467	1182	929	1060
17.0669	1245	959	1036
17.0872	1234	991	1091
17.1074	1175	893	1013
17.1277	1177	945	1108
17.1479	1245	911	1017
17.1682	1198	920	1004
17.1884	1162	937	999
17.2087	1167	922	931
17.2289	1095	891	993
17.2491	1071	880	962
17.2694	1054	876	949
17.2896	1013	818	936
17.3099	927	753	900
17.3301	961	767	873
17.3504	957	641	794
17.3706	855	681	733
17.3908	907	695	771
17.4111	809	619	717
17.4313	804	633	700
17.4516	736	622	627
17.4718	719	589	654
17.4921	683	569	604
17.5123	624	549	601
17.5325	626	509	557
17.5528	607	572	568
17.573	558	480	502
17.5933	614	441	534
17.6135	528	461	502
17.6338	506	447	474
17.654	499	479	473
17.6743	500	426	446
17.6945	469	434	470
17.7147	482	443	475
17.735	460	418	464
17.7552	489	406	399
17.7755	477	408	426
17.7957	450	426	477
17.816	488	426	415
17.8362	499	393	434
17.8564	495	405	400
17.8767	470	440	413
17.8969	430	389	392
17.9172	424	414	458
17.9374	420	413	398
17.9577	469	419	451
17.9779	480	391	411
17.9981	449	434	426
18.0184	417	424	428
18.0386	461	388	441
18.0589	466	418	419
18.0791	446	448	434
18.0994	458	393	404
18.1196	434	393	411
18.1398	464	384	413
18.1601	448	397	400
18.1803	415	396	423
18.2006	456	366	428
18.2208	457	387	384
18.2411	408	389	392
18.2613	430	396	363
18.2815	407	395	421
18.3018	412	396	406
18.322	453	429	403
18.3423	384	378	407
18.3625	382	398	400
18.3828	461	396	377
18.403	396	387	400
18.4232	447	403	413
18.4435	410	391	433
18.4637	442	371	368
18.484	402	332	373
18.5042	400	407	350
18.5245	415	383	381
18.5447	395	412	376
18.5649	429	417	395
18.5852	424	406	381
18.6054	397	413	387
18.6257	439	384	398
18.6459	408	400	369
18.6662	414	394	400
18.6864	432	386	390
18.7066	447	396	390
18.7269	366	380	400
18.7471	437	368	366
18.7674	383	397	379
18.7876	403	373	385
18.8079	353	358	356
18.8281	415	354	392
18.8483	397	362	376
18.8686	407	360	381
18.8888	381	399	364
18.9091	393	393	365
18.9293	388	375	350
18.9496	424	384	387
18.9698	389	407	392
18.9901	402	389	392
19.0103	403	383	383
19.0305	391	347	374
19.0508	389	363	361
19.071	403	419	334
19.0913	414	392	364
19.1115	419	417	374
19.1318	390	386	371
19.152	362	388	398
19.1722	430	349	401
19.1925	436	371	327
19.2127	403	383	361
19.233	402	400	383
19.2532	379	382	400
19.2735	416	380	382
19.2937	397	374	353
19.3139	411	362	357
19.3342	420	347	379
19.3544	389	366	373
19.3747	412	392	367
19.3949	387	384	359
19.4152	396	376	373
19.4354	369	400	357
19.4556	386	397	368
19.4759	387	373	371
19.4961	401	385	408
19.5164	393	404	360
19.5366	390	354	381
19.5569	397	391	349
19.5771	425	383	373
19.5973	398	389	383
19.6176	362	414	345
19.6378	390	363	389
19.6581	372	367	359
19.6783	347	358	353
19.6986	400	367	344
19.7188	401	334	365
19.739	374	385	353
19.7593	394	371	372
19.7795	381	375	353
19.7998	399	349	378
19.82	406	381	372
19.8403	377	384	339
19.8605	385	361	370
19.8807	345	409	369
19.901	352	352	349
19.9212	407	372	349
19.9415	407	355	394
19.9617	417	388	370
19.982	382	352	343
20.0022	424	391	373
20.0224	371	366	378
20.0427	390	387	358
20.0629	375	377	381
20.0832	341	358	362
20.1034	380	409	368
20.1237	404	384	376
20.1439	376	364	365
20.1641	372	357	338
20.1844	380	403	349
20.2046	390	421	342
20.2249	369	381	399
20.2451	418	383	384
20.2654	397	389	374
20.2856	416	374	322
20.3059	382	407	365
20.3261	372	356	351
20.3463	402	378	335
20.3666	409	374	365
20.3868	370	354	371
20.4071	411	390	381
20.4273	395	375	328
20.4476	336	406	371
20.4678	376	361	355
20.488	360	361	379
20.5083	361	374	351
20.5285	365	372	345
20.5488	414	395	366
20.569	376	391	338
20.5893	388	356	358
20.6095	407	351	324
20.6298	368	365	328
20.65	376	353	338
20.6702	356	349	354
20.6905	414	378	352
20.7107	393	390	350
20.731	336	367	380
20.7512	373	357	363
20.7715	382	379	362
20.7917	365	387	338
20.8119	408	360	349
20.8322	375	346	348
20.8524	392	327	386
20.8727	367	362	363
20.8929	392	378	361
20.9132	386	385	335
20.9334	381	385	317
20.9536	361	398	376
20.9739	383	353	339
20.9941	374	339	365
21.0144	359	356	331
21.0346	401	387	342
21.0548	399	389	336
21.0751	377	428	341
21.0953	431	356	350
21.1156	381	379	358
21.1358	373	369	356
21.1561	365	379	362
21.1763	359	364	334
21.1965	392	343	377
21.2168	423	375	355
21.237	404	367	392
21.2573	363	395	309
21.2775	395	385	367
21.2978	401	369	351
21.318	358	372	321
21.3383	383	381	333
21.3585	357	332	379
21.3787	389	383	338
21.399	354	393	340
21.4192	399	383	327
21.4395	386	364	355
21.4597	403	369	344
21.48	423	364	327
21.5002	407	407	405
21.5204	383	335	333
21.5407	358	375	365
21.5609	360	383	359
21.5812	370	348	366
21.6014	346	371	328
21.6217	370	369	371
21.6419	366	359	384
21.6621	395	363	392
21.6824	352	357	370
21.7026	370	388	371
21.7229	371	349	405
21.7431	350	372	347
21.7634	387	391	336
21.7836	359	385	357
21.8039	377	377	342
21.8241	373	364	335
21.8443	363	374	362
21.8646	405	401	374
21.8848	409	370	356
21.9051	385	363	332
21.9253	373	353	336
21.9456	391	397	355
21.9658	343	392	333
21.986	340	393	376
22.0063	400	377	371
22.0265	351	372	390
22.0468	354	359	350
22.067	352	366	373
22.0873	370	377	353
22.1075	376	400	309
22.1277	353	393	359
22.148	387	358	372
22.1682	341	389	327
22.1885	411	334	347
22.2087	375	363	344
22.229	359	396	360
22.2492	363	397	362
22.2694	358	399	348
22.2897	404	354	339
22.3099	355	380	354
22.3302	374	326	344
22.3504	335	351	338
22.3707	347	396	357
22.3909	362	377	371
22.4111	360	367	368
22.4314	356	346	339
22.4516	364	394	345
22.4719	337	378	346
22.4921	382	371	370
22.5124	357	363	393
22.5326	375	374	326
22.5528	376	354	356
22.5731	357	365	347
22.5933	329	333	340
22.6136	353	390	317
22.6338	351	365	349
22.6541	373	380	392
22.6743	357	393	395
22.6945	367	387	323
22.7148	378	378	361
22.735	373	349	338
22.7553	320	362	337
22.7755	373	400	346
22.7958	359	408	347
22.816	395	409	341
22.8362	380	367	355
22.8565	382	366	334
22.8767	355	339	347
22.897	383	365	363
22.9172	341	362	357
22.9375	367	386	366
22.9577	398	347	325
22.9779	339	402	321
22.9982	407	402	331
23.0184	373	368	302
23.0387	387	386	383
23.0589	404	353	333
23.0792	354	358	334
23.0994	362	391	351
23.1197	363	387	355
23.1399	364	345	398
23.1601	350	384	350
23.1804	375	398	342
23.2006	380	383	349
23.2209	322	317	343
23.2411	365	403	354
23.2614	392	345	370
23.2816	356	387	346
23.3018	390	380	338
23.3221	351	351	353
23.3423	382	364	338
23.3626	363	376	357
23.3828	339	388	377
23.4031	332	363	368
23.4233	348	391	395
23.4435	363	396	357
23.4638	363	386	343
23.484	337	371	358
23.5043	338	380	325
23.5245	359	373	335
23.5448	335	362	336
23.565	390	347	366
23.5852	344	355	358
23.6055	362	377	366
23.6257	386	363	358
23.646	382	400	316
23.6662	386	384	341
23.6865	362	363	362
23.7067	372	380	365
23.7269	350	393	345
23.7472	357	356	344
23.7674	339	360	363
23.7877	385	400	382
23.8079	329	346	349
23.8282	334	366	306
23.8484	343	350	306
23.8686	387	350	337
23.8889	361	340	320
23.9091	353	376	347
23.9294	375	390	370
23.9496	358	383	370
23.9699	339	356	339
23.9901	369	361	309
24.0103	328	370	367
24.0306	317	330	314
24.0508	372	337	317
24.0711	344	411	362
24.0913	365	344	338
24.1116	327	366	315
24.1318	337	330	343
24.152	372	319	343
24.1723	355	340	360
24.1925	370	363	366
24.2128	378	360	363
24.233	403	393	355
24.2533	330	351	349
24.2735	361	361	335
24.2937	346	423	342
24.314	331	372	366
24.3342	314	364	352
24.3545	368	387	348
24.3747	345	303	344
24.395	350	362	336
24.4152	328	331	344
24.4354	349	349	339
24.4557	383	347	345
24.4759	344	342	377
24.4962	337	390	357
24.5164	324	363	311
24.5367	326	324	355
24.5569	354	360	317
24.5772	360	368	359
24.5974	355	377	355
24.6176	334	379	341
24.6379	371	308	378
24.6581	336	368	354
24.6784	331	348	340
24.6986	339	391	345
24.7189	337	352	385
24.7391	338	369	348
24.7594	357	365	362
24.7796	319	364	346
24.7998	322	361	365
24.8201	329	355	340
24.8403	342	365	350
24.8606	347	325	348
24.8808	333	396	334
24.9011	373	370	342
24.9213	356	365	288
24.9415	341	399	363
24.9618	348	325	369
24.982	354	371	367
25.0023	352	335	340
25.0225	338	369	332
25.0428	377	366	363
25.063	343	350	348
25.0832	353	333	344
25.1035	379	384	332
25.1237	373	380	365
25.144	349	385	364
25.1642	356	376	372
25.1844	368	379	383
25.2047	359	360	371
25.2249	366	361	353
25.2452	375	389	394
25.2654	375	354	381
25.2857	332	351	362
25.3059	346	387	339
25.3261	300	395	350
25.3464	363	367	368
25.3666	404	392	363
25.3869	374	399	334
25.4071	359	390	373
25.4274	383	380	380
25.4476	338	376	384
25.4678	358	352	370
25.4881	359	363	393
25.5083	334	381	342
25.5286	360	360	415
25.5488	369	396	377
25.5691	356	379	354
25.5893	344	384	382
25.6096	330	406	365
25.6298	329	378	367
25.65	351	388	324
25.6703	368	356	378
25.6905	340	395	353
25.7108	372	352	394
25.731	348	369	391
25.7513	352	367	386
25.7715	352	393	374
25.7917	350	357	388
25.812	359	407	371
25.8322	339	397	361
25.8525	376	394	377
25.8727	342	376	393
25.893	356	374	363
25.9132	353	397	362
25.9335	359	415	387
25.9537	348	425	324
25.9739	398	401	401
25.9942	368	375	349
26.0144	358	396	386
26.0347	353	389	374
26.0549	362	380	338
26.0752	397	411	366
26.0954	329	361	336
26.1156	352	358	336
26.1359	349	387	366
26.1561	382	366	371
26.1764	370	373	363
26.1966	374	377	370
26.2169	365	376	356
26.2371	336	381	367
26.2573	328	423	345
26.2776	354	403	339
26.2978	336	379	317
26.3181	328	363	356
26.3383	347	398	329
26.3586	353	353	383
26.3788	339	368	327
26.399	342	398	346
26.4193	339	326	335
26.4395	331	357	323
26.4598	401	368	312
26.48	340	368	367
26.5003	320	336	325
26.5205	311	320	337
26.5407	311	416	332
26.561	339	351	325
26.5812	369	337	324
26.6015	353	366	333
26.6217	356	345	325
26.642	364	349	331
26.6622	336	354	350
26.6824	333	386	318
26.7027	326	357	327
26.7229	341	363	355
26.7432	370	345	330
26.7634	334	345	299
26.7837	351	369	327
26.8039	354	359	327
26.8241	347	349	299
26.8444	329	332	355
26.8646	332	352	313
26.8849	360	343	302
26.9051	324	329	301
26.9254	364	349	358
26.9456	307	321	320
26.9658	354	366	356
26.9861	337	346	340
27.0063	298	344	332
27.0266	347	343	306
27.0468	314	364	343
27.0671	381	382	350
27.0873	353	315	322
27.1075	363	359	330
27.1278	334	353	339
27.148	337	358	343
27.1683	340	325	305
27.1885	360	351	333
27.2088	340	341	331
27.229	325	341	323
27.2492	379	370	284
27.2695	348	350	379
27.2897	368	347	340
27.31	318	333	319
27.3302	351	344	341
27.3505	333	372	313
27.3707	363	349	353
27.391	348	323	331
27.4112	344	356	325
27.4314	325	308	316
27.4517	275	345	317
27.4719	357	382	322
27.4922	309	341	323
27.5124	339	314	311
27.5327	348	348	321
27.5529	305	331	324
27.5731	346	357	314
27.5934	322	351	296
27.6136	351	344	319
27.6339	329	333	317
27.6541	348	330	316
27.6744	336	341	317
27.6946	370	366	372
27.7148	326	339	323
27.7351	365	361	329
27.7553	374	317	362
27.7756	339	319	337
27.7958	317	336	324
27.8161	332	338	339
27.8363	344	340	331
27.8565	378	326	338
27.8768	317	337	320
27.897	330	358	307
27.9173	368	378	327
27.9375	344	358	334
27.9578	361	352	315
27.978	304	352	287
27.9982	366	344	319
28.0185	335	370	338
28.0387	362	328	316
28.059	389	324	311
28.0792	383	345	316
28.0995	404	337	323
28.1197	369	363	312
28.1399	397	352	334
28.1602	383	343	364
28.1804	361	368	311
28.2007	414	334	324
28.2209	381	326	361
28.2412	402	344	355
28.2614	364	371	334
28.2816	400	356	326
28.3019	399	350	310
28.3221	384	335	333
28.3424	398	351	321
28.3626	352	356	337
28.3829	396	358	344
28.4031	391	336	344
28.4233	335	359	331
28.4436	352	323	334
28.4638	368	331	310
28.4841	352	350	342
28.5043	345	386	320
28.5246	354	344	328
28.5448	345	345	315
28.565	355	337	324
28.5853	353	349	330
28.6055	364	341	318
28.6258	383	340	357
28.646	350	342	347
28.6663	347	370	328
28.6865	372	352	347
28.7068	380	346	276
28.727	328	372	366
28.7472	306	321	337
28.7675	356	309	337
28.7877	353	355	335
28.808	385	322	319
28.8282	346	352	344
28.8485	349	341	349
28.8687	341	361	353
28.8889	369	364	324
28.9092	412	366	349
28.9294	366	371	329
28.9497	396	400	349
28.9699	380	366	353
28.9902	352	354	357
29.0104	377	362	338
29.0307	396	367	323
29.0509	366	374	363
29.0711	400	387	368
29.0914	364	400	337
29.1116	381	356	338
29.1319	356	355	354
29.1521	369	373	350
29.1724	388	356	335
29.1926	379	357	320
29.2128	407	358	339
29.2331	371	371	373
29.2533	386	416	333
29.2736	417	388	354
29.2938	387	365	382
29.3141	444	393	350
29.3343	415	414	362
29.3545	432	366	364
29.3748	435	400	380
29.395	421	429	379
29.4153	447	436	347
29.4355	475	449	370
29.4557	505	499	378
29.476	503	432	466
29.4962	535	501	444
29.5165	570	507	428
29.5367	599	506	489
29.557	606	549	460
29.5772	640	505	489
29.5974	715	515	463
29.6177	734	599	574
29.6379	784	588	517
29.6582	739	599	585
29.6784	774	649	565
29.6987	819	715	618
29.7189	861	732	639
29.7392	950	765	661
29.7594	949	752	668
29.7796	935	800	648
29.7999	1056	784	704
29.8201	1041	779	743
29.8404	1040	767	751
29.8606	1084	874	747
29.8809	1073	850	778
29.9011	1167	826	820
29.9213	1066	912	800
29.9416	1094	876	850
29.9618	1095	897	859
29.9821	1123	871	828
30.0023	1043	878	770
30.0226	1105	880	834
30.0428	1079	845	781
30.0631	1063	880	804
30.0833	952	819	771
30.1035	1020	822	790
30.1238	973	795	728
30.144	960	780	714
30.1643	903	730	701
30.1845	821	684	642
30.2048	825	718	667
30.225	789	683	619
30.2452	822	642	583
30.2655	733	610	582
30.2857	697	582	608
30.306	680	590	497
30.3262	699	568	527
30.3465	692	579	505
30.3667	660	520	492
30.3869	627	507	519
30.4072	591	493	423
30.4274	610	501	458
30.4477	617	495	427
30.4679	554	447	490
30.4882	616	505	442
30.5084	603	496	471
30.5286	613	449	466
30.5489	621	524	433
30.5691	644	477	496
30.5894	661	518	501
30.6096	701	524	494
30.6299	761	569	556
30.6501	751	577	517
30.6703	849	626	559
30.6906	856	629	594
30.7108	836	650	646
30.7311	987	698	672
30.7513	973	687	681
30.7716	1004	654	704
30.7918	1062	695	672
30.812	1070	746	722
30.8323	1082	787	762
30.8525	1165	788	768
30.8728	1140	797	762
30.893	1109	780	839
30.9133	1166	785	771
30.9335	1216	834	808
30.9537	1207	858	804
30.974	1219	881	752
30.9942	1207	801	823
31.0145	1213	865	856
31.0347	1203	870	800
31.055	1121	807	834
31.0752	1164	780	874
31.0954	1159	808	836
31.1157	1115	769	757
31.1359	1076	778	741
31.1562	1082	734	724
31.1764	1017	673	714
31.1967	968	647	700
31.2169	892	644	666
31.2371	868	643	613
31.2574	836	609	596
31.2776	790	590	604
31.2979	750	577	542
31.3181	715	531	508
31.3384	700	511	473
31.3586	671	491	455
31.3788	649	477	434
31.3991	608	423	497
31.4193	562	441	410
31.4396	543	443	409
31.4598	520	430	374
31.4801	511	390	397
31.5003	477	379	391
31.5206	524	368	476
31.5408	527	369	476
31.561	452	390	396
31.5813	451	360	420
31.6015	437	355	387
31.6218	474	356	388
31.642	404	373	384
31.6623	380	300	365
31.6825	362	349	342
31.7027	378	371	329
31.723	349	302	341
31.7432	364	342	338
31.7635	373	344	300
31.7837	329	366	343
31.804	364	326	319
31.8242	354	296	324
31.8444	355	339	325
31.8647	345	315	311
31.8849	347	306	289
31.9052	346	343	301
31.9254	348	328	341
31.9457	336	355	317
31.9659	350	303	314
31.9861	369	287	302
32.0064	357	270	295
32.0266	289	299	305
32.0469	331	299	287
32.0671	343	320	287
32.0874	336	283	287
32.1076	363	326	303
32.1279	310	297	295
32.1481	320	319	308
32.1683	318	291	282
32.1886	348	310	310
32.2088	324	306	274
32.2291	320	310	277
32.2493	308	314	265
32.2696	292	273	302
32.2898	297	310	320
32.31	297	262	270
32.3303	275	325	293
32.3505	329	284	287
32.3708	271	261	271
32.391	298	308	277
32.4113	312	313	252
32.4315	287	281	275
32.4517	305	285	280
32.472	316	282	279
32.4922	318	262	284
32.5125	298	283	299
32.5327	322	278	268
32.553	298	313	274
32.5732	314	303	286
32.5934	268	270	298
32.6137	274	272	264
32.6339	329	291	255
32.6542	313	292	281
32.6744	287	275	242
32.6947	292	283	267
32.7149	301	261	283
32.7351	316	255	236
32.7554	297	288	275
32.7756	285	259	262
32.7959	272	275	278
32.8161	275	280	269
32.8364	296	279	274
32.8566	297	299	276
32.8768	294	264	230
32.8971	293	258	290
32.9173	273	287	273
32.9376	312	271	268
32.9578	276	307	238
32.9781	304	267	256
32.9983	289	268	274
33.0185	288	260	272
33.0388	280	285	272
33.059	273	259	249
33.0793	298	238	249
33.0995	293	279	248
33.1198	254	270	278
33.14	279	299	280
33.1602	306	273	260
33.1805	268	311	270
33.2007	286	271	267
33.221	273	267	248
33.2412	287	280	268
33.2615	278	275	292
33.2817	280	250	279
33.3019	265	261	272
33.3222	288	244	282
33.3424	292	278	292
33.3627	289	287	266
33.3829	274	278	235
33.4032	268	306	274
33.4234	260	258	237
33.4436	267	238	243
33.4639	266	274	228
33.4841	269	249	213
33.5044	241	285	243
33.5246	284	254	277
33.5449	268	311	249
33.5651	280	258	267
33.5853	285	245	251
33.6056	272	278	215
33.6258	275	290	280
33.6461	268	270	247
33.6663	260	267	273
33.6866	265	273	232
33.7068	270	272	274
33.727	293	316	258
33.7473	228	238	254
33.7675	274	268	257
33.7878	274	282	257
33.808	272	255	232
33.8283	288	283	237
33.8485	268	301	264
33.8688	258	247	263
33.889	276	257	268
33.9092	268	240	247
33.9295	299	293	282
33.9497	271	260	265
33.97	261	251	259
33.9902	287	296	267
34.0105	268	245	295
34.0307	274	274	269
34.0509	281	274	240
34.0712	256	269	269
34.0914	268	255	290
34.1117	277	271	250
34.1319	256	296	273
34.1522	277	269	292
34.1724	257	263	248
34.1926	278	251	276
34.2129	261	244	267
34.2331	267	281	259
34.2534	285	262	289
34.2736	258	278	281
34.2939	284	288	258
34.3141	295	306	266
34.3344	290	272	259
34.3546	286	293	270
34.3748	312	281	285
34.3951	305	279	279
34.4153	292	305	269
34.4356	337	281	274
34.4558	329	291	273
34.4761	329	314	310
34.4963	362	279	299
34.5165	337	311	334
34.5368	316	298	310
34.557	338	309	326
34.5773	366	335	290
34.5975	328	314	314
34.6178	356	300	322
34.638	321	347	352
34.6582	346	320	331
34.6785	349	324	322
34.6987	353	342	340
34.719	389	320	332
34.7392	358	330	319
34.7595	311	310	321
34.7797	333	330	325
34.7999	352	334	302
34.8202	344	287	338
34.8404	347	329	308
34.8607	349	327	355
34.8809	320	314	323
34.9012	329	320	311
34.9214	364	323	312
34.9416	342	316	324
34.9619	329	342	339
34.9821	352	315	295
35.0024	270	309	317
35.0226	332	298	254
35.0429	304	296	303
35.0631	293	276	291
35.0833	309	290	246
35.1036	276	332	271
35.1238	291	250	276
35.1441	271	279	253
35.1643	283	256	279
35.1846	255	235	272
35.2048	241	245	257
35.2251	278	245	232
35.2453	259	279	277
35.2655	268	264	248
35.2858	282	241	257
35.306	266	243	241
35.3263	255	267	256
35.3465	248	285	255
35.3668	272	259	219
35.387	230	247	231
35.4072	253	273	242
35.4275	266	241	243
35.4477	253	267	258
35.468	258	264	253
35.4882	250	243	230
35.5085	226	230	237
35.5287	216	223	229
35.5489	239	240	212
35.5692	237	246	252
35.5894	247	240	243
35.6097	232	211	222
35.6299	239	246	249
35.6501	265	238	230
35.6704	261	242	212
35.6906	241	246	202
35.7109	252	222	220
35.7311	240	232	220
35.7514	220	229	218
35.7716	229	212	226
35.7918	222	247	207
35.8121	236	262	247
35.8323	226	233	235
35.8526	224	246	242
35.8728	215	226	234
35.8931	183	234	226
35.9133	235	220	223
35.9335	262	245	229
35.9538	238	226	206
35.974	235	206	193
35.9943	252	207	242
36.0145	218	255	224
36.0348	228	215	255
36.055	236	232	221
36.0753	243	227	214
36.0955	255	242	244
36.1157	219	246	229
36.136	242	228	231
36.1562	238	235	207
36.1765	217	199	246
36.1967	232	231	241
36.217	245	220	198
36.2372	237	193	203
36.2574	235	234	233
36.2777	234	226	226
36.2979	233	213	224
36.3182	204	208	227
36.3384	206	223	250
36.3587	215	254	234
36.3789	239	227	216
36.3991	214	223	214
36.4194	217	249	236
36.4396	228	193	202
36.4599	212	217	232
36.4801	239	220	230
36.5004	223	226	226
36.5206	223	202	224
36.5408	196	246	206
36.5611	230	217	231
36.5813	236	223	214
36.6016	207	218	222
36.6218	217	214	233
36.6421	210	207	202
36.6623	219	232	227
36.6825	209	257	220
36.7028	216	223	221
36.723	207	209	211
36.7433	225	223	221
36.7635	215	205	207
36.7838	219	245	241
36.804	222	219	240
36.8242	230	210	201
36.8445	222	210	238
36.8647	206	214	229
36.885	230	207	227
36.9052	214	227	204
36.9255	210	200	216
36.9457	219	199	189
36.966	220	192	221
36.9862	216	191	208
37.0064	200	209	210
37.0267	216	210	219
37.0469	239	221	244
37.0672	212	188	220
37.0874	215	208	237
37.1077	203	242	214
37.1279	225	214	200
37.1481	225	215	201
37.1684	206	215	217
37.1886	231	208	222
37.2089	220	212	219
37.2291	226	200	223
37.2494	192	214	172
37.2696	206	216	203
37.2899	215	195	204
37.3101	230	213	227
37.3303	213	212	218
37.3506	203	223	199
37.3708	218	189	219
37.3911	211	201	207
37.4113	205	218	195
37.4316	194	200	208
37.4518	210	205	227
37.472	229	185	189
37.4923	208	193	207
37.5125	201	233	220
37.5328	204	199	203
37.553	205	224	217
37.5733	184	198	187
37.5935	215	217	223
37.6137	221	207	211
37.634	213	189	210
37.6542	222	200	205
37.6745	189	215	177
37.6947	203	202	206
37.715	224	191	219
37.7352	209	223	198
37.7554	203	216	192
37.7757	232	228	206
37.7959	226	198	208
37.8162	234	196	196
37.8364	217	200	168
37.8567	185	195	200
37.8769	209	209	211
37.8971	193	207	197
37.9174	237	198	242
37.9376	229	201	225
37.9579	177	227	233
37.9781	222	186	206
37.9984	216	182	202
38.0186	204	214	200
38.0388	215	198	207
38.0591	253	213	193
38.0793	216	203	207
38.0996	200	190	190
38.1198	202	185	210
38.1401	215	210	215
38.1603	205	210	216
38.1805	193	211	210
38.2008	199	176	202
38.221	200	201	212
38.2413	192	226	197
38.2615	209	187	217
38.2818	206	195	217
38.302	218	209	177
38.3222	239	207	201
38.3425	229	218	210
38.3627	200	174	224
38.383	201	193	207
38.4032	216	208	216
38.4235	181	219	202
38.4437	202	211	205
38.4639	198	185	210
38.4842	220	202	212
38.5044	213	215	196
38.5247	205	224	234
38.5449	236	220	204
38.5652	198	200	240
38.5854	234	193	219
38.6056	215	188	205
38.6259	233	202	200
38.6461	221	227	225
38.6664	202	231	213
38.6866	189	221	208
38.7069	245	202	203
38.7271	216	207	193
38.7473	216	204	244
38.7676	244	188	188
38.7878	217	245	218
38.8081	210	228	207
38.8283	221	230	215
38.8486	211	207	204
38.8688	181	212	223
38.889	225	223	215
38.9093	212	229	203
38.9295	212	200	224
38.9498	193	207	202
38.97	198	209	224
38.9903	221	206	195
39.0105	212	223	205
39.0307	212	182	209
39.051	240	204	201
39.0712	220	186	192
39.0915	208	186	205
39.1117	193	202	213
39.132	245	183	217
39.1522	227	212	196
39.1725	211	209	198
39.1927	219	219	192
39.2129	179	200	225
39.2332	207	221	228
39.2534	201	196	231
39.2737	201	191	226
39.2939	216	213	221
39.3142	207	228	239
39.3344	211	202	207
39.3546	206	208	228
39.3749	217	213	218
39.3951	222	204	193
39.4154	220	176	211
39.4356	240	207	225
39.4559	240	214	203
39.4761	276	221	230
39.4963	283	211	208
39.5166	228	232	223
39.5368	240	237	265
39.5571	251	242	245
39.5773	249	242	241
39.5976	255	234	235
39.6178	278	228	244
39.638	269	250	221
39.6583	244	241	269
39.6785	258	255	219
39.6988	271	227	278
39.719	266	250	257
39.7393	267	271	290
39.7595	259	266	286
39.7797	299	241	275
39.8	259	247	253
39.8202	264	269	257
39.8405	262	241	266
39.8607	263	263	264
39.881	301	262	255
39.9012	276	253	244
39.9215	266	259	285
39.9417	267	251	227
39.9619	269	262	268
39.9822	282	235	279
40.0024	240	246	258
40.0227	277	235	263
40.0429	278	242	262
40.0632	256	264	232
40.0834	271	258	243
40.1036	269	242	222
40.1239	267	206	249
40.1441	231	244	229
40.1644	232	232	250
40.1846	260	218	220
40.2049	216	238	255
40.2251	244	246	215
40.2453	221	233	217
40.2656	204	233	220
40.2858	203	195	217
40.3061	192	206	212
40.3263	199	207	238
40.3466	201	186	196
40.3668	218	184	218
40.3871	181	188	242
40.4073	209	222	201
40.4275	194	212	200
40.4478	215	229	212
40.468	196	185	216
40.4883	202	197	194
40.5085	216	200	189
40.5288	233	199	192
40.549	206	203	214
40.5692	192	193	200
40.5895	211	198	162
40.6097	217	184	194
40.63	203	219	197
40.6502	192	205	207
40.6705	201	203	182
40.6907	206	193	241
40.7109	199	205	231
40.7312	199	216	210
40.7514	200	202	181
40.7717	210	198	183
40.7919	191	195	180
40.8122	211	212	179
40.8324	199	213	213
40.8526	197	189	207
40.8729	198	194	207
40.8931	201	180	197
40.9134	179	199	189
40.9336	233	190	180
40.9539	227	210	214
40.9741	223	185	192
40.9943	196	190	218
41.0146	191	219	192
41.0348	172	200	206
41.0551	194	190	198
41.0753	201	182	174
41.0956	195	207	209
41.1158	195	171	182
41.136	187	199	210
41.1563	177	194	210
41.1765	189	171	209
41.1968	210	223	202
41.217	184	194	194
41.2373	188	209	194
41.2575	178	177	209
41.2777	209	191	206
41.298	201	224	208
41.3182	197	198	207
41.3385	199	214	188
41.3587	204	227	198
41.379	215	211	178
41.3992	198	189	194
41.4194	197	201	210
41.4397	220	206	184
41.4599	194	179	206
41.4802	199	207	202
41.5004	209	174	217
41.5207	233	181	204
41.5409	216	197	198
41.5611	190	196	205
41.5814	188	203	204
41.6016	203	198	214
41.6219	213	214	213
41.6421	199	188	204
41.6624	208	193	204
41.6826	190	224	203
41.7028	199	168	179
41.7231	220	214	211
41.7433	204	201	184
41.7636	207	181	204
41.7838	204	172	205
41.8041	186	190	216
41.8243	183	186	226
41.8445	197	199	196
41.8648	200	203	183
41.885	211	195	187
41.9053	206	183	215
41.9255	196	169	209
41.9458	204	213	187
41.966	204	205	225
41.9862	212	203	190
42.0065	197	187	182
42.0267	198	211	201
42.047	191	165	180
42.0672	208	220	202
42.0875	205	202	196
42.1077	197	203	190
42.1279	210	215	204
42.1482	194	208	225
42.1684	226	222	222
42.1887	200	210	215
42.2089	225	239	182
42.2292	224	195	194
42.2494	195	246	226
42.2697	196	208	212
42.2899	198	191	237
42.3101	227	225	191
42.3304	205	221	217
42.3506	199	208	204
42.3709	206	200	200
42.3911	218	236	211
42.4114	210	204	204
42.4316	249	202	185
42.4518	201	214	229
42.4721	215	203	211
42.4923	197	235	201
42.5126	218	228	190
42.5328	225	200	223
42.5531	227	196	242
42.5733	197	207	199
42.5936	220	202	255
42.6138	210	212	238
42.634	224	206	212
42.6543	244	208	194
42.6745	246	226	247
42.6948	234	208	239
42.715	221	225	222
42.7353	227	198	243
42.7555	245	232	250
42.7757	234	231	231
42.796	250	204	233
42.8162	216	220	264
42.8365	219	210	211
42.8567	213	239	232
42.877	228	214	222
42.8972	218	239	228
42.9174	219	217	247
42.9377	245	201	220
42.9579	236	231	248
42.9782	240	256	255
42.9984	266	251	233
43.0187	267	222	256
43.0389	246	242	255
43.0591	221	244	223
43.0794	256	218	275
43.0996	281	254	281
43.1199	286	265	270
43.1401	314	290	285
43.1604	330	308	286
43.1806	329	318	330
43.2008	305	305	341
43.2211	359	293	331
43.2413	386	325	338
43.2616	389	346	383
43.2818	377	362	423
43.3021	405	362	401
43.3223	455	403	438
43.3425	470	414	478
43.3628	514	453	505
43.383	533	459	495
43.4033	552	482	518
43.4235	630	512	531
43.4438	614	530	595
43.464	620	557	611
43.4842	635	583	643
43.5045	687	576	738
43.5247	674	624	697
43.545	686	683	750
43.5652	737	702	778
43.5855	792	659	830
43.6057	726	688	819
43.626	811	693	803
43.6462	796	711	824
43.6664	757	736	866
43.6867	812	733	851
43.7069	863	790	852
43.7272	802	748	843
43.7474	757	777	876
43.7677	780	761	880
43.7879	767	725	830
43.8081	741	718	814
43.8284	760	696	792
43.8486	745	679	783
43.8689	716	648	726
43.8891	680	602	715
43.9094	636	598	698
43.9296	632	598	707
43.9498	603	550	653
43.9701	562	524	612
43.9903	564	510	640
44.0106	541	464	549
44.0308	531	465	525
44.051	469	433	482
44.0713	444	445	453
44.0915	422	431	452
44.1118	394	409	432
44.132	370	365	404
44.1523	381	341	405
44.1725	397	358	352
44.1927	348	314	349
44.213	329	323	359
44.2332	282	269	339
44.2535	297	266	305
44.2737	316	285	280
44.294	279	261	271
44.3142	277	284	252
44.3345	247	215	261
44.3547	272	238	238
44.3749	238	224	256
44.3952	226	222	227
44.4154	254	240	244
44.4357	224	250	249
44.4559	237	221	218
44.4762	258	248	229
44.4964	240	253	226
44.5166	247	221	212
44.5369	232	223	212
44.5571	222	222	227
44.5774	216	234	218
44.5976	239	204	189
44.6179	216	215	212
44.6381	230	198	222
44.6583	199	204	224
44.6786	254	185	229
44.6988	221	191	206
44.7191	227	231	235
44.7393	208	212	222
44.7596	231	190	219
44.7798	239	185	207
44.8	221	191	196
44.8203	223	195	210
44.8405	218	190	207
44.8608	214	220	186
44.881	186	180	208
44.9013	209	205	217
44.9215	210	215	182
44.9417	212	197	205
44.962	218	188	198
44.9822	202	192	229
45.0025	202	185	207
45.0227	222	191	222
45.043	178	190	175
45.0632	189	180	211
45.0834	188	186	180
45.1037	210	209	212
45.1239	186	207	189
45.1442	184	177	191
45.1644	204	195	197
45.1847	212	218	205
45.2049	177	175	214
45.2251	204	208	191
45.2454	212	175	195
45.2656	202	178	211
45.2859	200	196	229
45.3061	182	201	216
45.3264	187	209	212
45.3466	204	183	207
45.3669	237	200	206
45.3871	215	206	223
45.4073	213	213	201
45.4276	190	192	221
45.4478	210	208	212
45.4681	192	212	196
45.4883	234	201	210
45.5086	173	209	181
45.5288	198	183	204
45.549	198	188	202
45.5693	197	177	211
45.5895	203	189	199
45.6098	198	181	159
45.63	213	182	196
45.6503	170	205	162
45.6705	199	196	206
45.6908	221	197	201
45.711	184	168	213
45.7312	197	167	194
45.7515	196	176	215
45.7717	204	184	186
45.792	183	211	186
45.8122	178	181	190
45.8325	200	188	189
45.8527	219	200	220
45.8729	199	188	210
45.8932	181	233	180
45.9134	202	188	205
45.9337	212	176	197
45.9539	177	195	186
45.9742	202	203	212
45.9944	191	208	182
46.0146	218	186	193
46.0349	232	171	192
46.0551	213	177	202
46.0754	206	201	212
46.0956	227	201	184
46.1159	188	205	185
46.1361	209	206	203
46.1563	213	190	210
46.1766	201	205	207
46.1968	205	209	201
46.2171	238	221	214
46.2373	244	212	191
46.2576	217	204	210
46.2778	209	233	222
46.298	238	178	218
46.3183	228	213	220
46.3385	246	200	251
46.3588	250	207	232
46.379	230	219	229
46.3993	241	231	209
46.4195	257	246	200
46.4397	267	245	239
46.46	268	227	224
46.4802	282	234	237
46.5005	251	238	195
46.5207	271	244	251
46.541	263	219	224
46.5612	260	244	230
46.5814	264	253	263
46.6017	257	245	243
46.6219	223	234	259
46.6422	230	263	229
46.6624	271	220	223
46.6827	264	208	239
46.7029	255	247	215
46.7231	242	246	230
46.7434	245	202	234
46.7636	255	238	222
46.7839	247	222	229
46.8041	246	238	239
46.8244	264	232	221
46.8446	242	232	238
46.8648	246	210	235
46.8851	222	189	217
46.9053	218	214	220
46.9256	284	197	213
46.9458	210	227	219
46.9661	238	208	213
46.9863	223	193	188
47.0065	231	204	180
47.0268	224	241	207
47.047	220	207	193
47.0673	237	176	196
47.0875	215	216	173
47.1078	223	179	188
47.128	206	187	172
47.1482	203	193	203
47.1685	183	188	216
47.1887	202	198	177
47.209	199	194	191
47.2292	226	190	177
47.2495	200	169	193
47.2697	199	196	158
47.2899	199	182	184
47.3102	202	162	166
47.3304	191	193	209
47.3507	189	160	205
47.3709	212	189	162
47.3912	192	169	179
47.4114	170	164	185
47.4317	200	195	185
47.4519	205	180	178
47.4721	180	179	168
47.4924	204	194	181
47.5126	169	164	178
47.5329	169	169	193
47.5531	175	179	186
47.5734	191	164	181
47.5936	187	180	191
47.6138	207	170	167
47.6341	209	161	162
47.6543	213	192	163
47.6746	192	158	192
47.6948	202	197	175
47.7151	196	190	201
47.7353	177	189	167
47.7555	180	183	170
47.7758	183	152	176
47.796	184	163	172
47.8163	172	216	196
47.8365	172	171	156
47.8568	191	182	168
47.877	185	176	169
47.8972	184	168	180
47.9175	197	188	150
47.9377	183	195	158
47.958	194	197	195
47.9782	172	166	162
47.9985	185	181	177
48.0187	170	154	176
48.0389	198	185	162
48.0592	204	162	193
48.0794	184	154	173
48.0997	168	176	168
48.1199	195	173	178
48.1402	182	174	165
48.1604	169	199	172
48.1806	181	190	176
48.2009	183	172	178
48.2211	179	182	155
48.2414	165	176	147
48.2616	167	170	160
48.2819	175	175	190
48.3021	169	156	173
48.3224	191	189	160
48.3426	170	181	168
48.3628	165	174	172
48.3831	187	170	176
48.4033	200	155	184
48.4236	191	182	161
48.4438	192	176	141
48.4641	190	170	155
48.4843	189	154	176
48.5045	161	186	174
48.5248	172	162	166
48.545	172	194	169
48.5653	192	163	164
48.5855	148	169	180
48.6058	170	174	152
48.626	181	181	153
48.6462	180	156	183
48.6665	190	155	170
48.6867	205	167	173
48.707	171	177	177
48.7272	189	167	176
48.7475	219	172	167
48.7677	164	156	160
48.788	172	181	192
48.8082	173	177	162
48.8284	184	163	172
48.8487	173	163	190
48.8689	190	172	161
48.8892	180	161	193
48.9094	162	182	166
48.9297	178	165	180
48.9499	172	169	165
48.9701	184	205	168
48.9904	177	172	182
49.0106	184	157	175
49.0309	153	171	166
49.0511	166	155	161
49.0714	174	145	182
49.0916	182	161	160
49.1118	154	161	181
49.1321	161	173	172
49.1523	159	147	182
49.1726	173	142	173
49.1928	194	194	180
49.2131	167	169	171
49.2333	192	162	177
49.2535	181	164	157
49.2738	175	162	158
49.294	162	163	167
49.3143	158	138	169
49.3345	161	187	191
49.3548	159	184	183
49.375	166	165	151
49.3952	157	186	172
49.4155	170	183	181
49.4357	172	146	165
49.456	158	165	175
49.4762	166	164	169
49.4965	176	158	186
49.5167	194	179	156
49.5369	158	176	153
49.5572	185	157	168
49.5774	162	177	166
49.5977	191	143	160
49.6179	185	155	161
49.6382	181	163	162
49.6584	159	181	194
49.6786	177	158	159
49.6989	181	170	141
49.7191	174	147	142
49.7394	170	161	180
49.7596	175	174	176
49.7799	182	179	169
49.8001	171	176	176
49.8203	143	167	170
49.8406	197	161	156
49.8608	193	145	186
49.8811	163	164	168
49.9013	176	188	189
49.9216	170	163	154
49.9418	171	181	167
49.962	154	172	180
49.9823	161	186	171
50.0025	187	148	172
50.0228	177	176	152
50.043	186	175	170
50.0633	178	160	165
50.0835	181	175	189
50.1037	174	174	184
50.124	164	184	146
50.1442	170	187	165
50.1645	179	190	173
50.1847	166	168	165
50.205	157	145	180
50.2252	195	164	153
50.2454	184	164	177
50.2657	160	168	169
50.2859	156	152	162
50.3062	162	181	170
50.3264	154	182	174
50.3467	163	173	177
50.3669	160	149	157
50.3871	179	184	169
50.4074	199	170	156
50.4276	181	161	156
50.4479	178	170	145
[truncated: 965 more rows]

## Sheet: S8b
wavelength (nm)	outside-in Lu0.9Er0.1@Yb@Lu	local Yb0.5Lu0.45Er0.05@Lu	inside-out Yb@Lu0.9Er0.1@Lu
400	13.0852	27.2609	4.36174
401	32.3536	24.8045	-3.23537
402	66.1128	45.8524	6.39801
403	214.1	208.827	14.7655
404	814.626	696.76	64.6694
405	1028.82	919.22	106.501
406	1096.58	911.417	83.3237
407	1662.84	1295.48	169.865
408	1869.03	1669.24	149.076
409	1095.67	890.606	127.66
410	1042.72	835.101	107.867
411	1298.94	1008.49	106.036
412	1147.46	846.879	88.0022
413	578.952	452.059	45.3192
414	274.843	243.304	30.413
415	123.358	128.965	16.8216
416	80.3465	83.6943	10.0433
417	37.7527	55.5187	11.1037
418	38.6728	45.3024	5.52468
419	27.5156	31.9181	7.70436
420	20.8599	17.5662	14.2726
421	13.1474	10.9562	9.86054
422	9.83963	8.74634	3.27988
423	0	13.0851	0
424	8.69848	5.43655	7.61117
425	14.1038	3.25472	4.33963
426	17.3447	2.16809	10.8405
427	3.25204	-4.33606	2.16803
428	3.24844	-4.33124	2.16563
429	8.64372	1.08047	2.16093
430	0	3.23488	1.07829
431	3.23206	2.15471	3.23206
432	0	10.7644	1.07644
433	7.50235	5.35882	3.21529
434	-14.9522	-11.7481	-4.27205
435	-12.8691	0	-1.07242
436	-8.64034	-4.32017	5.40021
437	-6.50867	-1.08478	-1.08478
438	-1.09039	13.0847	5.45198
439	-9.92955	-5.51641	-7.72298
440	10.0896	0	-1.12107
441	9.10575	2.27644	1.13822
442	18.4714	8.08125	-10.3902
443	12.882	10.5398	10.5398
444	-1.18881	5.94407	9.51051
445	3.61592	9.64246	-3.61592
446	10.9712	17.0663	4.87607
447	8.62484	20.946	-2.46424
448	27.3837	63.4805	12.4471
449	36.4269	51.5001	6.28049
450	40.5358	50.6698	1.26675
451	42.0716	73.9439	12.749
452	39.6774	81.9146	16.6389
453	53.9222	127.102	15.4063
454	25.7278	64.3194	10.2911
455	34.7403	81.0607	0
456	43.6707	50.0929	11.5599
457	28.1571	37.1162	10.239
458	7.65144	17.8534	7.65144
459	8.89718	11.4392	3.81308
460	10.1248	11.3904	20.2496
461	17.6259	2.51798	3.77697
462	13.7744	2.50444	2.50444
463	9.96733	13.7051	8.72142
464	33.4812	6.20023	4.96018
465	3.7009	8.63543	4.93453
466	4.90778	4.90778	2.45389
467	8.55101	-1.22158	0
468	29.2197	4.86996	4.86996
469	20.6423	19.4281	0
470	30.3062	4.84899	7.27349
471	30.2528	-2.42022	10.891
472	50.7226	-2.41537	22.9459
473	28.9638	-9.65458	-4.82729
474	42.239	10.8614	15.6888
475	57.9013	14.4753	22.9192
476	53.1018	4.82744	10.8617
477	68.9211	7.25484	14.5097
478	63.0163	19.3897	20.6015
479	42.5265	23.0858	17.0106
480	41.4425	-1.2189	8.53227
481	35.4836	6.11786	9.78858
482	25.7781	6.13763	14.7303
483	25.8502	7.38577	11.0786
484	11.1307	3.71022	8.65718
485	18.6616	8.70875	0
486	30.0025	8.75073	-1.2501
487	22.5867	27.606	5.01926
488	26.4819	17.6546	-1.26104
489	6.34577	35.5363	-5.07662
490	39.591	56.1937	10.217
491	21.8418	30.8354	-10.2785
492	12.9218	24.5514	-5.16873
493	-1.29963	5.19851	-9.09739
494	7.85139	23.5542	3.9257
495	14.4948	6.58853	1.3177
496	6.63524	10.6164	3.98115
497	4.0106	6.68432	10.6949
498	10.7703	5.38515	6.73144
499	18.9827	10.8472	4.06771
500	20.4828	6.82761	0
501	49.5214	52.2726	8.25357
502	79.0113	72.0805	13.8616
503	127.169	111.797	13.9746
504	112.758	66.2456	1.40948
505	65.3427	51.1378	18.4664
506	25.7587	20.0345	4.2931
507	30.3071	37.5231	10.1024
508	17.4712	30.5747	2.91187
509	44.0313	38.1605	4.40313
510	38.4713	72.5036	19.2357
511	58.1962	59.6884	11.9377
512	106.829	109.838	13.5417
513	115.258	159.238	24.2649
514	182.043	230.995	12.2382
515	307.352	352.142	41.701
516	1116.08	1232.98	152.759
517	3264.94	3762.16	432.703
518	3337.5	3913.86	436.637
519	4359.26	5246.16	505.885
520	6925.56	8216.32	993.519
521	7565.13	9180.29	1071.88
522	5371.21	6239.24	716.491
523	5137.26	5709.36	715.125
524	5093.97	5864.61	711.88
525	4605.83	5207.62	679.771
526	4679.26	5600.39	612.944
527	5745.49	6856.24	779.079
528	7426.27	8519.04	927.195
529	7141.34	8063.71	897.728
530	6475.4	6795.61	809.425
531	4209.18	4534.48	614.662
532	2890.6	2921.47	350.431
533	2083.96	2050.94	300.853
534	1805.97	1818.94	227.83
535	1734.77	1762.84	245.151
536	2371.77	2193.98	323.424
537	3406.13	3383.2	454.916
538	11379.5	10813.4	1352.4
539	37297.8	36233.6	5043.46
540	38924.8	37673.8	5250.34
541	45539.4	44859.4	5306.55
542	34983.1	36877	4468.84
543	26312.3	28445.7	3655.96
544	18552	19462.2	2635.87
545	17088.1	18033.8	2449.49
546	22102.4	26432.5	3181.24
547	21860.9	23896	2689.34
548	17916.8	20086.1	2253.02
549	20862.1	23687.8	2643.09
550	22830.4	25936.1	3028.81
551	20658.5	24052.3	2833.73
552	12442	13322.4	1778.71
553	7931.72	8905.31	1121.11
554	6320.04	6713.03	852.631
555	4659.14	5019.86	505.011
556	4147.12	4062.39	503.68
557	4045.14	4328.47	492.846
558	2759.63	2600.7	301.007
559	1891.29	2083.58	206.898
560	1184.42	1531.62	209.305
561	817.701	959.801	119.663
562	694.26	686.686	88.3603
563	460.06	529.069	56.2295
564	359.377	457.625	49.1235
565	329.797	392.615	78.5231
566	233.297	291.621	60.9754
567	152.86	171.632	8.04526
568	203.464	195.326	37.98
569	96.1443	63.1806	8.24094
570	72.2845	88.9655	13.9009
571	64.7258	87.2391	16.885
572	65.5531	45.6022	19.9509
573	40.3818	57.6883	31.7285
574	17.518	37.9556	0
575	23.6526	17.7395	0
576	14.9579	23.9327	8.97476
577	6.05287	27.2379	33.2908
578	0	21.4591	27.5902
579	31.0544	21.7381	18.6326
580	-12.5616	34.5444	0
581	19.0703	41.3189	60.3892
582	38.6584	32.2153	25.7722
583	39.1263	52.1684	48.9079
584	16.4962	19.7954	13.1969
585	6.68426	26.737	0
586	6.76749	23.6862	10.1512
587	30.802	54.7592	37.647
588	17.3158	34.6315	45.021
589	21.0485	38.589	70.1618
590	53.2623	46.1607	28.4066
591	25.1524	35.932	32.3388
592	0	10.9206	3.64021
593	11.0609	66.3652	3.68696
594	0	3.7335	44.802
595	18.9308	41.6478	15.1447
596	30.7412	69.1676	53.797
597	38.9187	42.8105	35.0268
598	11.8117	39.3724	3.93724
599	35.9248	39.9165	0
600	4.04971	-16.1988	12.1491
601	32.8185	32.8185	53.33
602	29.0976	24.9408	54.0384
603	37.9742	50.6322	42.1935
604	8.5686	-17.1372	0
605	-4.34693	4.34694	4.34694
606	-35.2844	-4.41055	-17.6422
607	58.2278	53.7488	17.9162
608	31.8526	27.3022	81.9066
609	13.8498	27.6996	9.23319
610	28.0786	23.3989	-4.67977
611	4.75138	14.2542	23.7569
612	43.459	38.6302	77.2604
613	-19.6265	4.90662	24.5331
614	19.9416	39.8832	-9.97079
615	10.1317	-5.06586	40.5269
616	46.3542	25.7523	41.2037
617	20.9339	10.4669	15.7004
618	15.9482	10.6321	10.6321
619	-5.40948	-10.819	10.819
620	16.5155	22.0206	44.0412
621	27.9578	16.7747	-11.1831
622	45.4403	62.4804	51.1203
623	63.5924	23.1245	34.6867
624	58.8952	-11.779	17.6686
625	29.9612	-5.99223	11.9845
626	36.5121	-24.3414	12.1707
627	43.3158	0	30.9398
628	44.1607	12.6173	56.778
629	38.5388	64.2313	38.5388
630	6.52927	32.6464	84.8805
631	26.5849	66.4623	-13.2925
632	13.5387	40.6162	67.6937
633	41.3355	89.5603	62.0033
634	21.0213	70.0711	21.0213
635	92.6414	128.273	92.6414
636	72.5503	181.376	7.25503
637	192.208	206.993	73.9261
638	128.018	301.219	37.6524
639	184.145	375.962	-23.0181
640	234.425	336.009	78.1416
641	222.525	397.365	127.157
642	234.6	542.006	72.8068
643	494.998	503.248	90.7496
644	411.893	714.508	142.902
645	521.959	941.237	188.247
646	845.351	1394.39	139.439
647	1242.93	2308.3	213.074
648	2922.72	4641.97	280.509
649	3471.16	5945.28	323.113
650	6426.18	11033.8	471.127
651	5748.99	10363.6	490.298
652	7147.36	11294.6	411.782
653	11254.5	20290	799.607
654	17987.6	31753.6	1519.36
655	14667.6	27607.2	916.076
656	11098.4	21665.8	796.538
657	9263.72	15916.3	812.607
658	10178.7	19107.3	630.64
659	11285.7	21848.4	869.87
660	10809.7	20513.1	633.833
661	11751.7	23585.8	776.389
662	12770.8	23473.3	937.968
663	11684.4	20786	774.863
664	10766.6	17910.7	830.133
665	9896.06	16214.6	1029.5
666	7435.2	13248.9	751.429
667	5878.64	11649.7	457.377
668	5369.87	9540.39	422.503
669	4421.76	9133.71	428.358
670	3514.66	6662.34	211.727
671	3231.73	4703.33	201.983
672	2060.97	3347.25	233.869
673	1562.62	2329.19	191.642
674	833.053	1651.23	14.876
675	1065.75	1125.79	90.0635
676	802.863	848.308	-45.4451
677	810.769	1177.91	122.38
678	510.062	989.212	-46.3693
679	374.941	578.033	78.1126
680	268.516	347.492	-47.3852
681	95.9992	367.997	0
682	129.459	242.735	-64.7294
683	245.737	278.502	0
684	199.288	265.718	99.6442
685	218.721	370.143	-16.8247
686	17.0538	187.592	-68.2151
687	173.076	121.153	-34.6151
688	175.818	175.818	87.9088
689	214.24	410.626	35.7066
690	199.351	489.315	36.2455
691	128.949	110.528	-110.528
692	243.473	280.93	-93.6435
693	57.1282	380.855	0
694	465.21	562.129	135.686
695	256.595	217.119	0
696	321.632	261.326	20.102
697	655.006	470.785	163.751
698	624.828	874.759	-20.8276
699	955.188	955.188	63.6792
700	736.577	801.569	411.617

## Sheet: S8c
wavelength (nm)	outside-in Lu0.9Er0.1@Yb@Lu	local Yb0.5Lu0.45Er0.05@Lu	inside-out Yb@Lu0.9Er0.1@Lu
400	2735.91	1576.77	389.286
401	2606.62	1551.9	424.911
402	3064.65	1941.8	580.086
403	11010.9	7308.93	2222.21
404	36965.9	24102.9	7043.75
405	45973.4	30356	8375.34
406	45733.4	29822.7	8745.9
407	74758.1	48637.7	14262.5
408	80145	52139	14443.1
409	47943	31134	9102.07
410	50500.4	32955.2	9411.13
411	61021.4	40053.9	11547.5
412	48072.1	31477.4	9408.24
413	23964.8	15921.8	4962.45
414	12540.3	8120.26	2440.92
415	5565.69	3561.68	1053.03
416	3193.77	2113.56	669.554
417	1888.75	1294.7	401.955
418	1256.31	790.029	297.228
419	845.279	576.727	206.917
420	533.574	383.163	152.607
421	326.493	225.697	94.2229
422	174.927	141.035	60.1311
423	137.393	110.133	61.0636
424	100.033	96.7706	58.7147
425	75.9435	82.4529	66.1793
426	59.6225	96.4801	76.9673
427	78.049	78.049	48.7807
428	102.867	81.2109	73.6312
429	64.8279	81.0348	69.1497
430	50.6798	88.4202	61.4628
431	63.564	77.5696	58.1772
432	77.5035	76.4271	61.357
433	54.66	76.0953	70.7365
434	52.3326	70.4888	58.7407
435	42.8969	78.2868	65.4177
436	82.0833	95.0438	65.8826
437	60.7476	73.765	66.1715
438	73.0564	85.0508	75.2372
439	111.432	99.2955	72.8167
440	188.34	200.672	97.5331
441	314.148	323.254	114.96
442	338.258	318.632	121.219
443	296.285	324.391	144.044
444	269.861	275.805	134.336
445	229.008	263.962	127.763
446	313.288	308.411	131.654
447	775.003	635.774	199.603
448	1769.99	1563.36	443.119
449	1774.87	1416.88	417.025
450	1879.85	1516.29	428.16
451	1872.82	1564.3	439.839
452	2733.9	2238.57	573.402
453	2507.38	2296.83	594.428
454	1997.76	1575.83	459.241
455	1572.32	1358.73	429.75
456	1266.45	1050.67	330.099
457	927.905	883.109	253.414
458	425.93	386.398	122.423
459	227.514	227.514	118.205
460	165.794	184.778	98.7169
461	148.561	144.784	81.8344
462	141.501	128.979	86.4034
463	170.691	139.543	93.4437
464	155.006	126.485	94.2434
465	191.213	139.4	127.064
466	440.473	193.857	116.56
467	1096.97	588.798	233.32
468	1523.08	675.706	322.634
469	1726.67	689.697	382.49
470	1464.4	546.724	349.127
471	1264.57	307.368	401.757
472	1043.44	146.129	433.557
473	1162.17	131.544	476.695
474	1175.45	150.853	464.629
475	1218.34	131.484	446.322
476	1133.24	153.271	463.434
477	1275.64	284.148	466.729
478	1402.11	287.209	452.021
479	1110.55	219.923	415.545
480	969.023	157.238	359.574
481	812.452	172.524	267.962
482	551.159	184.129	207.452
483	392.676	128.02	187.106
484	288.16	126.147	150.882
485	263.75	154.269	124.411
486	295.025	191.266	111.259
487	368.916	263.512	126.737
488	334.176	292.562	110.972
489	492.432	368.055	145.953
490	482.755	362.705	153.255
491	367.456	299.361	134.905
492	323.045	280.403	112.42
493	291.117	265.124	109.169
494	225.073	217.222	91.5996
495	225.328	191.068	101.463
496	211	192.422	75.6417
497	173.792	156.413	74.8644
498	232.908	192.519	95.5864
499	545.074	317.282	145.082
500	1342.31	867.106	273.104
501	3051.07	1811.66	511.721
502	5354.75	3335.11	826.153
503	8184.92	4844.99	1231.16
504	6751.41	3799.96	1030.33
505	3039.86	1740.11	616.495
506	2163.73	1295.09	429.311
507	1399.9	865.918	265.548
508	875.018	589.655	228.582
509	730.919	452.055	204.012
510	785.703	584.468	202.714
511	1005.75	708.8	232.785
512	1193.18	922.342	294.909
513	1472.57	1181.4	383.688
514	1864.79	1549.66	510.944
515	3024.09	2481.98	718.183
516	12255	9824.9	2918.01
517	31758.8	25656.9	7489.7
518	30345.5	24566	6844.89
519	41457	33727.8	10058.5
520	65722.5	54003.8	16418.1
521	71520.4	58307.1	18179.5
522	49294.6	39486.1	11984.3
523	45924.3	37996.4	11309
524	46102.6	37921	11282.6
525	42086.5	34693.7	10613.6
526	45734.5	36708.1	10243.7
527	54459.6	44003.3	12149.1
528	66953.2	54591.2	15561.9
529	66593.9	55324.7	15844
530	57435.4	46704.7	13815.4
531	39431.9	32246.4	9212.75
532	26309.5	21134.8	6291.41
533	19084	15651.7	4446.75
534	15996.3	12828.9	3706.4
535	16778.8	13301.8	3901.84
536	21387.6	17190.6	4821.09
537	33956.2	27579.8	7710.63
538	116434	93622.7	26128.3
539	321803	266729	80888.6
540	354983	295333	83459
541	411207	330280	84739.3
542	315527	258324	69736.4
543	226511	185658	53396.2
544	168790	138013	38269.6
545	153999	128961	39127.3
546	202476	167949	49389.1
547	192680	156504	44431.4
548	162420	132471	35247.3
549	190996	153597	41333
550	221708	179192	51485.4
551	215621	170008	48858
552	144709	111165	33261
553	110940	83397.6	24934.4
554	98788	71756.6	19838
555	98779.7	68569.8	19755.9
556	112909	78211.6	22110.1
557	124240	83817.1	24632.8
558	67912.1	46388.8	14188.3
559	46048.1	31691.8	10254.8
560	26889.6	18556.8	5813.76
561	15100	11206	3430.35
562	12415.9	8757.77	2469.04
563	8074.05	5809.53	1868.35
564	6215.42	4762.4	1424.58
565	5397.15	3994.21	1300.87
566	4204.65	3202.53	1010.07
567	3370.96	2534.26	879.615
568	2582.64	2045.49	729.759
569	2019.03	1450.41	557.637
570	1562.46	1326.14	489.31
571	1350.8	965.259	391.169
572	912.043	763.836	339.166
573	617.265	585.536	346.13
574	461.306	429.19	289.046
575	360.703	363.659	257.222
576	269.243	287.192	170.52
577	208.824	305.67	205.797
578	217.656	297.362	217.656
579	214.275	313.65	229.803
580	197.845	241.811	200.986
581	92.1729	266.984	139.849
582	119.197	228.729	190.07
583	120.639	159.766	198.892
584	89.0793	254.041	234.245
585	90.2375	163.764	173.791
586	87.9774	172.571	203.025
587	92.4061	208.769	164.278
588	86.5788	211.252	173.158
589	94.7184	217.501	221.01
590	74.5673	195.295	170.439
591	71.864	240.744	176.067
592	91.0051	254.814	189.291
593	92.1739	176.974	202.783
594	74.67	216.543	175.474
595	79.5095	200.667	124.943
596	69.1676	172.919	207.503
597	89.5129	151.783	132.323
598	78.7448	212.611	192.925
599	95.7996	183.616	207.566
600	68.8449	137.69	222.733
601	98.4554	176.399	184.604
602	112.234	228.624	203.683
603	88.6064	177.213	177.213
604	68.5488	192.793	227.068
605	73.8978	195.612	221.694
606	74.9794	167.601	207.296
607	85.1022	138.851	165.725
608	104.658	172.914	141.061
609	64.6324	203.13	198.514
610	88.9156	219.949	154.432
611	95.0277	171.05	237.569
612	169.007	260.754	169.007
613	186.452	245.331	157.012
614	319.065	289.153	179.474
615	369.808	329.281	217.832
616	324.479	355.382	190.567
617	345.409	319.242	183.172
618	271.12	276.436	255.171
619	275.884	243.427	221.789
620	99.0928	181.67	214.701
621	100.648	167.747	162.155
622	130.641	193.121	176.081
623	132.966	219.683	161.871
624	106.011	306.255	188.465
625	155.798	167.783	227.705
626	133.878	267.756	194.731
627	142.323	272.27	142.323
628	208.186	309.125	176.643
629	269.771	295.464	128.463
630	254.642	378.698	137.115
631	312.373	604.807	166.156
632	419.701	507.703	304.622
633	640.701	840.489	144.674
634	1051.07	1177.19	329.334
635	1353.99	1468.01	327.808
636	2473.97	2604.56	406.282
637	3578.02	3925.47	643.157
638	5173.43	5203.55	843.413
639	6184.2	6506.45	1020.47
640	6579.52	7485.97	859.558
641	6969.79	8153.94	1001.36
642	7515.28	8947.14	1132.55
643	9652.46	11046.7	1253.99
644	12079.4	13516.8	1580.32
645	16813.9	20228	1950.93
646	25369.2	30423.9	2858.51
647	42002.2	48403.3	4465.68
648	73457.1	90803.4	7609.93
649	104486	123162	10136.5
650	166430	210123	16970
651	163452	197359	17256.6
652	186361	226833	19138.1
653	326589	400953	33703.4
654	478486	606612	46284.4
655	386511	483855	36747.1
656	321918	401646	30204.7
657	253067	308671	26285.1
658	291112	350348	29230.7
659	312170	386053	32603.2
660	311708	384771	30562.3
661	354575	441213	33537.7
662	360444	446497	35209.9
663	323167	406102	31941.6
664	287226	358781	27105.1
665	257928	321538	24810.9
666	205470	249330	22898.8
667	167521	197022	18792.8
668	138990	168892	16423.1
669	123561	148364	14108.2
670	103266	122110	10332.3
671	72136.9	88901.5	7632.08
672	49448.7	61142.1	4779.7
673	36588.9	44785.3	4024.49
674	27728.8	34958.5	3272.71
675	22861.1	27274.2	2746.94
676	18496.2	23843.5	1832.95
677	16643.7	20957.6	1851
678	13029.8	16739.3	1375.62
679	10810.8	13404.1	1281.05
680	9682.38	12162.2	1153.04
681	7471.94	9839.92	783.994
682	6489.12	7654.25	1035.67
683	5733.85	7142.74	786.357
684	4450.77	6045.08	498.221
685	4273.46	4509.01	538.389
686	3768.88	3973.53	562.775
687	3305.74	3271.13	605.764
688	4588.84	4254.79	668.107
689	7462.68	6552.16	1392.56
690	9677.56	7593.44	1558.56
691	9026.44	6429.04	1842.13
692	8765.03	7154.36	2228.71
693	9787.96	6722.08	2075.66
694	11184.4	7520.9	2326.05
695	7460.99	6237.23	1519.83
696	4965.19	3819.38	1085.51
697	11810.6	7737.25	2046.89
698	31782.9	20348.6	5727.59
699	30587.3	20462.3	5794.81
700	18847.7	11416.9	4289.48

## Sheet: S8d
power density (W/cm2)	outside-in Lu0.9Er0.1@Yb@Lu	local Yb0.5Lu0.45Er0.05@Lu	inside-out Yb@Lu0.9Er0.1@Lu
529.89	5039680	4022140	1148430
502.616	4755760	3796380	1079440
457.42	4256460	3428900	963446
367.806	3233960	2658340	697823
257.932	1937650	1669730	402441
155.85	933394	851960	178141
100.134	482962	468222	85522.4
54.5475	176661	191086	28895.6
14.575	20328.4	23936	2886.91

## Sheet: S8e
power density (W/cm2)	outside-in Lu0.9Er0.1@Yb@Lu	local Yb0.5Lu0.45Er0.05@Lu	inside-out Yb@Lu0.9Er0.1@Lu
529.89	6065230	7477910	612463
502.616	5672630	7009030	574096
457.42	5049730	6236820	500698
367.806	3617650	4523560	340035
257.932	1986570	2577440	179766
155.85	844617	1162930	70436
100.134	387710	546093	30041.3
54.5475	111814	168840	8172.55
14.575	8743.93	15273.7	727.946

## Sheet: S8f
power density (W/cm2)	outside-in Lu0.9Er0.1@Yb@Lu	local Yb0.5Lu0.45Er0.05@Lu	inside-out Yb@Lu0.9Er0.1@Lu
529.89	1760950	11500500	11105400
502.616	1654500	10812700	10436500
457.42	1467960	9689130	9335660
367.806	1047740	7233770	6923070
257.932	610827	4366370	4091200
155.85	304676	2232690	2106150
100.134	201644	1315270	1323210
54.5475	135064	702207	820064
14.575	109485	404050	587756
